# Supplementary material for: Pan-cancer and single-cell analysis of actin cytoskeleton genes related to disulfidptosis
Source: Open Med (Wars). 2024 Mar 30;19(1):20240929. doi: 10.1515/med-2024-0929 (PMC10997004; doi:10.1515/med-2024-0929)
Supplement: Supplementary Table 1 [file Table-S1-ExpressionAndSurvivalTable.xlsx]

## Sheet: SheetName
Table S1: The survival difference between high and low gene expression groups.
cancertype	symbol	sur_type	hr_categorical(H/L)	coxp_categorical	logrankp	higher_risk_of_death	entrez
ACC	ACTB	OS	0.4228	0.0336321	0.0286447	Lower expr.	0
ACC	ACTB	PFS	0.451122	0.0123541	0.0102524	Lower expr.	0
ACC	ACTB	DSS	0.34573	0.0164257	0.0120295	Lower expr.	0
ACC	ACTB	DFI	0.353879	0.0989962	0.0849262	Lower expr.	0
ACC	ACTN4	OS	1.21885	0.601866	0.601198	Higher expr.	0
ACC	ACTN4	PFS	1.1765	0.594856	0.596165	Higher expr.	0
ACC	ACTN4	DSS	1.26351	0.552472	0.551459	Higher expr.	0
ACC	ACTN4	DFI	0.382955	0.156604	0.141213	Lower expr.	0
ACC	CAPZB	OS	1.0909	0.818839	0.816609	Higher expr.	0
ACC	CAPZB	PFS	0.795441	0.457045	0.453881	Lower expr.	0
ACC	CAPZB	DSS	0.984323	0.96811	0.970304	Lower expr.	0
ACC	CAPZB	DFI	0.867641	0.815044	0.814893	Lower expr.	0
ACC	CD2AP	OS	0.660988	0.286143	0.282518	Lower expr.	0
ACC	CD2AP	PFS	0.608327	0.109157	0.10525	Lower expr.	0
ACC	CD2AP	DSS	0.569414	0.173002	0.167182	Lower expr.	0
ACC	CD2AP	DFI	0.277029	0.0583031	0.0428852	Lower expr.	0
ACC	DSTN	OS	0.43834	0.0393439	0.0343587	Lower expr.	0
ACC	DSTN	PFS	0.326036	0.000708724	0.00038614	Lower expr.	0
ACC	DSTN	DSS	0.431684	0.0445904	0.0389587	Lower expr.	0
ACC	DSTN	DFI	0.0928148	0.00345129	0.000397979	Lower expr.	0
ACC	FLNA	OS	0.632168	0.236607	0.232368	Lower expr.	0
ACC	FLNA	PFS	0.814165	0.50209	0.502344	Lower expr.	0
ACC	FLNA	DSS	0.542729	0.138827	0.132616	Lower expr.	0
ACC	FLNA	DFI	0.727463	0.600287	0.598774	Lower expr.	0
ACC	FLNB	OS	0.795179	0.546252	0.545176	Lower expr.	0
ACC	FLNB	PFS	1.31838	0.369433	0.370519	Higher expr.	0
ACC	FLNB	DSS	0.765539	0.498326	0.496821	Lower expr.	0
ACC	FLNB	DFI	1.32236	0.646499	0.645466	Higher expr.	0
ACC	INF2	OS	1.31482	0.471179	0.471504	Higher expr.	0
ACC	INF2	PFS	1.33012	0.352329	0.354515	Higher expr.	0
ACC	INF2	DSS	1.29495	0.512343	0.513097	Higher expr.	0
ACC	INF2	DFI	1.22809	0.735295	0.734856	Higher expr.	0
ACC	IQGAP1	OS	1.24444	0.567074	0.566243	Higher expr.	0
ACC	IQGAP1	PFS	1.17016	0.608166	0.607829	Higher expr.	0
ACC	IQGAP1	DSS	1.21927	0.617306	0.616677	Higher expr.	0
ACC	IQGAP1	DFI	1.06163	0.92139	0.921378	Higher expr.	0
ACC	MYH10	OS	1.89489	0.100194	0.09505	Higher expr.	0
ACC	MYH10	PFS	1.6587	0.101491	0.096749	Higher expr.	0
ACC	MYH10	DSS	2.21525	0.0549398	0.0491819	Higher expr.	0
ACC	MYH10	DFI	1.33783	0.632119	0.630942	Higher expr.	0
ACC	MYH9	OS	1.81963	0.118979	0.113584	Higher expr.	0
ACC	MYH9	PFS	2.50033	0.00452876	0.00338645	Higher expr.	0
ACC	MYH9	DSS	1.82087	0.132901	0.127174	Higher expr.	0
ACC	MYH9	DFI	3.08426	0.0745742	0.0608405	Higher expr.	0
ACC	MYL6	OS	1.75775	0.148111	0.142812	Higher expr.	0
ACC	MYL6	PFS	1.31411	0.373348	0.371675	Higher expr.	0
ACC	MYL6	DSS	1.63847	0.216799	0.212115	Higher expr.	0
ACC	MYL6	DFI	0.29802	0.123613	0.10273	Lower expr.	0
ACC	PDLIM1	OS	1.26567	0.534883	0.533736	Higher expr.	0
ACC	PDLIM1	PFS	1.31607	0.370069	0.366945	Higher expr.	0
ACC	PDLIM1	DSS	1.25167	0.568935	0.567909	Higher expr.	0
ACC	PDLIM1	DFI	2.22003	0.204067	0.192375	Higher expr.	0
ACC	TLN1	OS	1.55324	0.258157	0.254518	Higher expr.	0
ACC	TLN1	PFS	1.04848	0.877648	0.881921	Higher expr.	0
ACC	TLN1	DSS	1.60454	0.24282	0.238702	Higher expr.	0
ACC	TLN1	DFI	0.477614	0.277528	0.266949	Lower expr.	0
BLCA	ACTB	OS	1.37766	0.0358531	0.0350048	Higher expr.	0
BLCA	ACTB	PFS	1.18429	0.2054	0.204342	Higher expr.	0
BLCA	ACTB	DSS	1.4609	0.039928	0.038735	Higher expr.	0
BLCA	ACTB	DFI	0.677826	0.296676	0.293825	Lower expr.	0
BLCA	ACTN4	OS	1.33764	0.0551164	0.0541251	Higher expr.	0
BLCA	ACTN4	PFS	1.33638	0.0293406	0.0287462	Higher expr.	0
BLCA	ACTN4	DSS	1.3168	0.133473	0.132282	Higher expr.	0
BLCA	ACTN4	DFI	1.83743	0.0973195	0.0923166	Higher expr.	0
BLCA	CAPZB	OS	1.1733	0.28712	0.286255	Higher expr.	0
BLCA	CAPZB	PFS	1.18679	0.195776	0.195105	Higher expr.	0
BLCA	CAPZB	DSS	1.18035	0.362194	0.361689	Higher expr.	0
BLCA	CAPZB	DFI	0.941073	0.867614	0.867594	Lower expr.	0
BLCA	CD2AP	OS	0.818905	0.18394	0.183463	Lower expr.	0
BLCA	CD2AP	PFS	0.897323	0.414348	0.413354	Lower expr.	0
BLCA	CD2AP	DSS	0.739233	0.0988183	0.0975235	Lower expr.	0
BLCA	CD2AP	DFI	1.5871	0.219106	0.215059	Higher expr.	0
BLCA	DSTN	OS	1.53238	0.00505554	0.00471502	Higher expr.	0
BLCA	DSTN	PFS	1.49165	0.00281703	0.00265036	Higher expr.	0
BLCA	DSTN	DSS	1.56708	0.0145721	0.0137258	Higher expr.	0
BLCA	DSTN	DFI	1.86682	0.0874904	0.082539	Higher expr.	0
BLCA	FLNA	OS	1.34301	0.0514061	0.0504092	Higher expr.	0
BLCA	FLNA	PFS	1.23742	0.10959	0.108805	Higher expr.	0
BLCA	FLNA	DSS	1.46418	0.0385602	0.0373535	Higher expr.	0
BLCA	FLNA	DFI	0.936147	0.856424	0.856398	Lower expr.	0
BLCA	FLNB	OS	0.840648	0.249086	0.249108	Lower expr.	0
BLCA	FLNB	PFS	0.879275	0.332769	0.332014	Lower expr.	0
BLCA	FLNB	DSS	0.741307	0.105236	0.104063	Lower expr.	0
BLCA	FLNB	DFI	0.527953	0.0838806	0.0787881	Lower expr.	0
BLCA	INF2	OS	0.939459	0.678644	0.67784	Lower expr.	0
BLCA	INF2	PFS	0.919918	0.529619	0.529296	Lower expr.	0
BLCA	INF2	DSS	0.936053	0.717783	0.717763	Lower expr.	0
BLCA	INF2	DFI	0.942842	0.870325	0.870307	Lower expr.	0
BLCA	IQGAP1	OS	1.40017	0.0265008	0.0258234	Higher expr.	0
BLCA	IQGAP1	PFS	1.32199	0.0361614	0.0356115	Higher expr.	0
BLCA	IQGAP1	DSS	1.64113	0.00785591	0.00726999	Higher expr.	0
BLCA	IQGAP1	DFI	0.766382	0.489574	0.488309	Lower expr.	0
BLCA	MYH10	OS	1.37309	0.036386	0.0355467	Higher expr.	0
BLCA	MYH10	PFS	1.51325	0.00195639	0.00181754	Higher expr.	0
BLCA	MYH10	DSS	1.31662	0.132746	0.131673	Higher expr.	0
BLCA	MYH10	DFI	1.62649	0.178625	0.174507	Higher expr.	0
BLCA	MYH9	OS	1.11601	0.465373	0.464368	Higher expr.	0
BLCA	MYH9	PFS	1.11145	0.426467	0.426151	Higher expr.	0
BLCA	MYH9	DSS	1.14424	0.460378	0.459877	Higher expr.	0
BLCA	MYH9	DFI	0.813503	0.571935	0.571265	Lower expr.	0
BLCA	MYL6	OS	0.976719	0.875224	0.876093	Lower expr.	0
BLCA	MYL6	PFS	0.91903	0.523637	0.523758	Lower expr.	0
BLCA	MYL6	DSS	1.04472	0.810031	0.809341	Higher expr.	0
BLCA	MYL6	DFI	0.849645	0.652558	0.652204	Lower expr.	0
BLCA	PDLIM1	OS	0.808962	0.160706	0.160129	Lower expr.	0
BLCA	PDLIM1	PFS	0.714965	0.0121071	0.0116927	Lower expr.	0
BLCA	PDLIM1	DSS	0.881434	0.490381	0.4904	Lower expr.	0
BLCA	PDLIM1	DFI	0.462377	0.0459467	0.0408775	Lower expr.	0
BLCA	TLN1	OS	1.22497	0.180923	0.179943	Higher expr.	0
BLCA	TLN1	PFS	1.2243	0.12952	0.128998	Higher expr.	0
BLCA	TLN1	DSS	1.20497	0.309183	0.308056	Higher expr.	0
BLCA	TLN1	DFI	0.898334	0.770436	0.770334	Lower expr.	0
BRCA	ACTB	OS	1.23116	0.201458	0.200057	Higher expr.	0
BRCA	ACTB	PFS	1.1282	0.38832	0.387194	Higher expr.	0
BRCA	ACTB	DSS	1.59174	0.0395093	0.0374521	Higher expr.	0
BRCA	ACTB	DFI	1.33595	0.190997	0.189456	Higher expr.	0
BRCA	ACTN4	OS	0.890867	0.474893	0.475404	Lower expr.	0
BRCA	ACTN4	PFS	0.956693	0.750574	0.751759	Lower expr.	0
BRCA	ACTN4	DSS	0.867086	0.512696	0.51401	Lower expr.	0
BRCA	ACTN4	DFI	1.40624	0.123585	0.121779	Higher expr.	0
BRCA	CAPZB	OS	0.746215	0.073226	0.0723048	Lower expr.	0
BRCA	CAPZB	PFS	0.739408	0.032378	0.0317429	Lower expr.	0
BRCA	CAPZB	DSS	0.908554	0.659109	0.658898	Lower expr.	0
BRCA	CAPZB	DFI	0.833027	0.403309	0.402657	Lower expr.	0
BRCA	CD2AP	OS	1.24466	0.181967	0.180617	Higher expr.	0
BRCA	CD2AP	PFS	1.06316	0.66249	0.661113	Higher expr.	0
BRCA	CD2AP	DSS	1.14046	0.546883	0.544714	Higher expr.	0
BRCA	CD2AP	DFI	0.990746	0.966096	0.966095	Lower expr.	0
BRCA	DSTN	OS	1.4208	0.0314066	0.0303774	Higher expr.	0
BRCA	DSTN	PFS	1.27258	0.0847984	0.0837155	Higher expr.	0
BRCA	DSTN	DSS	1.6839	0.0194586	0.0179681	Higher expr.	0
BRCA	DSTN	DFI	1.17376	0.463161	0.462684	Higher expr.	0
BRCA	FLNA	OS	0.968948	0.846053	0.846662	Lower expr.	0
BRCA	FLNA	PFS	1.00311	0.982302	0.98148	Higher expr.	0
BRCA	FLNA	DSS	1.09896	0.665624	0.664739	Higher expr.	0
BRCA	FLNA	DFI	1.12326	0.59514	0.594935	Higher expr.	0
BRCA	FLNB	OS	0.718916	0.0436805	0.0428469	Lower expr.	0
BRCA	FLNB	PFS	0.806646	0.124237	0.123813	Lower expr.	0
BRCA	FLNB	DSS	0.479546	0.00182194	0.00144243	Lower expr.	0
BRCA	FLNB	DFI	0.652673	0.0562833	0.0544423	Lower expr.	0
BRCA	INF2	OS	1.16578	0.344154	0.344578	Higher expr.	0
BRCA	INF2	PFS	1.16372	0.277943	0.278047	Higher expr.	0
BRCA	INF2	DSS	1.24676	0.311939	0.311914	Higher expr.	0
BRCA	INF2	DFI	1.41049	0.118507	0.116726	Higher expr.	0
BRCA	IQGAP1	OS	0.893075	0.483613	0.482665	Lower expr.	0
BRCA	IQGAP1	PFS	0.948711	0.705417	0.70462	Lower expr.	0
BRCA	IQGAP1	DSS	0.78173	0.258673	0.257145	Lower expr.	0
BRCA	IQGAP1	DFI	0.839551	0.424436	0.423854	Lower expr.	0
BRCA	MYH10	OS	0.984788	0.924862	0.92603	Lower expr.	0
BRCA	MYH10	PFS	1.11716	0.427412	0.426005	Higher expr.	0
BRCA	MYH10	DSS	0.990335	0.964474	0.965532	Lower expr.	0
BRCA	MYH10	DFI	1.10937	0.634736	0.634585	Higher expr.	0
BRCA	MYH9	OS	0.969967	0.850549	0.850996	Lower expr.	0
BRCA	MYH9	PFS	0.939512	0.654837	0.655368	Lower expr.	0
BRCA	MYH9	DSS	1.1189	0.606596	0.605435	Higher expr.	0
BRCA	MYH9	DFI	1.09029	0.692816	0.692726	Higher expr.	0
BRCA	MYL6	OS	1.01564	0.923511	0.923335	Higher expr.	0
BRCA	MYL6	PFS	0.904966	0.475588	0.475302	Lower expr.	0
BRCA	MYL6	DSS	1.04588	0.836579	0.836332	Higher expr.	0
BRCA	MYL6	DFI	0.882822	0.57015	0.569902	Lower expr.	0
BRCA	PDLIM1	OS	0.966525	0.833134	0.833371	Lower expr.	0
BRCA	PDLIM1	PFS	0.849649	0.243196	0.242724	Lower expr.	0
BRCA	PDLIM1	DSS	1.07697	0.733039	0.733814	Higher expr.	0
BRCA	PDLIM1	DFI	0.890247	0.595235	0.595028	Lower expr.	0
BRCA	TLN1	OS	0.89371	0.491607	0.49101	Lower expr.	0
BRCA	TLN1	PFS	0.92089	0.557884	0.557628	Lower expr.	0
BRCA	TLN1	DSS	0.837122	0.419227	0.4193	Lower expr.	0
BRCA	TLN1	DFI	1.06868	0.761445	0.761403	Higher expr.	0
CESC	ACTB	OS	1.19859	0.439686	0.439633	Higher expr.	0
CESC	ACTB	PFS	0.914574	0.677614	0.677359	Lower expr.	0
CESC	ACTB	DSS	1.2205	0.460431	0.460413	Higher expr.	0
CESC	ACTB	DFI	0.574418	0.178744	0.173495	Lower expr.	0
CESC	ACTN4	OS	1.19223	0.454045	0.453139	Higher expr.	0
CESC	ACTN4	PFS	1.21759	0.357359	0.356252	Higher expr.	0
CESC	ACTN4	DSS	1.11188	0.694333	0.69466	Higher expr.	0
CESC	ACTN4	DFI	1.65918	0.2098	0.204885	Higher expr.	0
CESC	CAPZB	OS	1.00283	0.990364	0.99036	Higher expr.	0
CESC	CAPZB	PFS	0.908888	0.655044	0.654837	Lower expr.	0
CESC	CAPZB	DSS	0.962697	0.888147	0.888083	Lower expr.	0
CESC	CAPZB	DFI	1.11003	0.790863	0.79072	Higher expr.	0
CESC	CD2AP	OS	1.46898	0.109009	0.106692	Higher expr.	0
CESC	CD2AP	PFS	1.62354	0.0271677	0.0256743	Higher expr.	0
CESC	CD2AP	DSS	1.56474	0.107135	0.104326	Higher expr.	0
CESC	CD2AP	DFI	3.8435	0.00387875	0.00188324	Higher expr.	0
CESC	DSTN	OS	1.58649	0.0525871	0.0505506	Higher expr.	0
CESC	DSTN	PFS	1.98596	0.0019842	0.0016149	Higher expr.	0
CESC	DSTN	DSS	1.50106	0.135448	0.132904	Higher expr.	0
CESC	DSTN	DFI	2.76918	0.0165871	0.0123913	Higher expr.	0
CESC	FLNA	OS	1.50099	0.0896901	0.0877058	Higher expr.	0
CESC	FLNA	PFS	1.40741	0.115052	0.113668	Higher expr.	0
CESC	FLNA	DSS	1.30527	0.325488	0.324305	Higher expr.	0
CESC	FLNA	DFI	1.93034	0.102922	0.0970454	Higher expr.	0
CESC	FLNB	OS	1.54623	0.0660512	0.0639673	Higher expr.	0
CESC	FLNB	PFS	1.27807	0.251747	0.250298	Higher expr.	0
CESC	FLNB	DSS	1.59224	0.0890252	0.0862534	Higher expr.	0
CESC	FLNB	DFI	1.23574	0.590733	0.589149	Higher expr.	0
CESC	INF2	OS	1.03473	0.884455	0.884062	Higher expr.	0
CESC	INF2	PFS	1.30163	0.219429	0.21787	Higher expr.	0
CESC	INF2	DSS	1.10715	0.706982	0.706367	Higher expr.	0
CESC	INF2	DFI	1.59588	0.23995	0.235654	Higher expr.	0
CESC	IQGAP1	OS	1.53427	0.0726014	0.0705628	Higher expr.	0
CESC	IQGAP1	PFS	1.50678	0.0594017	0.0577564	Higher expr.	0
CESC	IQGAP1	DSS	1.42644	0.192369	0.190009	Higher expr.	0
CESC	IQGAP1	DFI	0.711915	0.400215	0.398518	Lower expr.	0
CESC	MYH10	OS	1.26208	0.32344	0.322362	Higher expr.	0
CESC	MYH10	PFS	1.31865	0.196904	0.195656	Higher expr.	0
CESC	MYH10	DSS	1.27613	0.369026	0.367807	Higher expr.	0
CESC	MYH10	DFI	1.49572	0.313658	0.311107	Higher expr.	0
CESC	MYH9	OS	1.59303	0.0520559	0.0501128	Higher expr.	0
CESC	MYH9	PFS	1.46455	0.0790208	0.0774317	Higher expr.	0
CESC	MYH9	DSS	1.49846	0.138162	0.135653	Higher expr.	0
CESC	MYH9	DFI	1.4068	0.389036	0.386722	Higher expr.	0
CESC	MYL6	OS	0.821016	0.404075	0.403166	Lower expr.	0
CESC	MYL6	PFS	0.866172	0.50316	0.503045	Lower expr.	0
CESC	MYL6	DSS	0.816695	0.455085	0.453516	Lower expr.	0
CESC	MYL6	DFI	1.13545	0.747187	0.74694	Higher expr.	0
CESC	PDLIM1	OS	0.988562	0.96084	0.960906	Lower expr.	0
CESC	PDLIM1	PFS	0.760163	0.201458	0.200331	Lower expr.	0
CESC	PDLIM1	DSS	0.958999	0.87679	0.876818	Lower expr.	0
CESC	PDLIM1	DFI	0.753797	0.472793	0.472033	Lower expr.	0
CESC	TLN1	OS	1.48667	0.0934372	0.0913729	Higher expr.	0
CESC	TLN1	PFS	1.38782	0.12708	0.125577	Higher expr.	0
CESC	TLN1	DSS	1.43646	0.182251	0.180054	Higher expr.	0
CESC	TLN1	DFI	1.26784	0.548175	0.54814	Higher expr.	0
CHOL	ACTB	OS	1.52462	0.376894	0.37348	Higher expr.	0
CHOL	ACTB	PFS	2.02944	0.103919	0.0970012	Higher expr.	0
CHOL	ACTB	DSS	1.55828	0.382089	0.378339	Higher expr.	0
CHOL	ACTB	DFI	2.48377	0.159626	0.14576	Higher expr.	0
CHOL	ACTN4	OS	1.36365	0.514486	0.512831	Higher expr.	0
CHOL	ACTN4	PFS	1.19271	0.681023	0.680635	Higher expr.	0
CHOL	ACTN4	DSS	1.43101	0.478488	0.476181	Higher expr.	0
CHOL	ACTN4	DFI	1.25039	0.724892	0.724356	Higher expr.	0
CHOL	CAPZB	OS	1.01117	0.98214	0.98214	Higher expr.	0
CHOL	CAPZB	PFS	0.561907	0.187516	0.181757	Lower expr.	0
CHOL	CAPZB	DSS	0.977321	0.965555	0.965554	Lower expr.	0
CHOL	CAPZB	DFI	0.474825	0.241876	0.231464	Lower expr.	0
CHOL	CD2AP	OS	1.04087	0.93346	0.933456	Higher expr.	0
CHOL	CD2AP	PFS	0.995262	0.991169	0.991169	Lower expr.	0
CHOL	CD2AP	DSS	1.06481	0.901841	0.901826	Higher expr.	0
CHOL	CD2AP	DFI	1.63648	0.43841	0.433915	Higher expr.	0
CHOL	DSTN	OS	0.953366	0.920145	0.920138	Lower expr.	0
CHOL	DSTN	PFS	1.13928	0.760138	0.759975	Higher expr.	0
CHOL	DSTN	DSS	1.19221	0.726542	0.726214	Higher expr.	0
CHOL	DSTN	DFI	1.69082	0.449042	0.443999	Higher expr.	0
CHOL	FLNA	OS	1.26291	0.632874	0.632124	Higher expr.	0
CHOL	FLNA	PFS	1.41571	0.418192	0.415889	Higher expr.	0
CHOL	FLNA	DSS	1.67391	0.331752	0.326614	Higher expr.	0
CHOL	FLNA	DFI	4.1614	0.0719819	0.0508458	Higher expr.	0
CHOL	FLNB	OS	1.07199	0.888902	0.888881	Higher expr.	0
CHOL	FLNB	PFS	0.789594	0.586462	0.585599	Lower expr.	0
CHOL	FLNB	DSS	1.37913	0.539022	0.537384	Higher expr.	0
CHOL	FLNB	DFI	1.05938	0.928909	0.928899	Higher expr.	0
CHOL	INF2	OS	1.95293	0.161963	0.154632	Higher expr.	0
CHOL	INF2	PFS	1.71018	0.214315	0.209086	Higher expr.	0
CHOL	INF2	DSS	2.10654	0.142261	0.133596	Higher expr.	0
CHOL	INF2	DFI	2.3553	0.190269	0.177842	Higher expr.	0
CHOL	IQGAP1	OS	0.794931	0.632785	0.63209	Lower expr.	0
CHOL	IQGAP1	PFS	0.708531	0.420388	0.418128	Lower expr.	0
CHOL	IQGAP1	DSS	0.804408	0.669696	0.669124	Lower expr.	0
CHOL	IQGAP1	DFI	0.946132	0.930357	0.930348	Lower expr.	0
CHOL	MYH10	OS	0.964365	0.939254	0.939251	Lower expr.	0
CHOL	MYH10	PFS	0.729488	0.467319	0.465481	Lower expr.	0
CHOL	MYH10	DSS	0.746131	0.572018	0.570673	Lower expr.	0
CHOL	MYH10	DFI	1.02628	0.967375	0.967374	Higher expr.	0
CHOL	MYH9	OS	0.613959	0.313964	0.309234	Lower expr.	0
CHOL	MYH9	PFS	0.573666	0.200967	0.195284	Lower expr.	0
CHOL	MYH9	DSS	0.735794	0.543626	0.542068	Lower expr.	0
CHOL	MYH9	DFI	0.785613	0.703136	0.702455	Lower expr.	0
CHOL	MYL6	OS	1.18665	0.719006	0.718683	Higher expr.	0
CHOL	MYL6	PFS	1.69717	0.237271	0.232122	Higher expr.	0
CHOL	MYL6	DSS	1.56067	0.390209	0.386373	Higher expr.	0
CHOL	MYL6	DFI	4.4825	0.0591427	0.0392123	Higher expr.	0
CHOL	PDLIM1	OS	0.582223	0.273092	0.267319	Lower expr.	0
CHOL	PDLIM1	PFS	0.815451	0.633128	0.632547	Lower expr.	0
CHOL	PDLIM1	DSS	0.541114	0.244427	0.237106	Lower expr.	0
CHOL	PDLIM1	DFI	1.19375	0.797713	0.797456	Higher expr.	0
CHOL	TLN1	OS	0.58916	0.285395	0.279956	Lower expr.	0
CHOL	TLN1	PFS	0.692593	0.392597	0.38999	Lower expr.	0
CHOL	TLN1	DSS	0.709897	0.50976	0.50774	Lower expr.	0
CHOL	TLN1	DFI	0.673657	0.541159	0.538551	Lower expr.	0
COAD	ACTB	OS	0.788355	0.324898	0.323774	Lower expr.	0
COAD	ACTB	PFS	0.975838	0.899656	0.899286	Lower expr.	0
COAD	ACTB	DSS	0.918101	0.79849	0.798431	Lower expr.	0
COAD	ACTB	DFI	0.947922	0.914892	0.914882	Lower expr.	0
COAD	ACTN4	OS	0.78126	0.312534	0.311322	Lower expr.	0
COAD	ACTN4	PFS	0.991748	0.965878	0.964632	Lower expr.	0
COAD	ACTN4	DSS	0.614851	0.155147	0.151124	Lower expr.	0
COAD	ACTN4	DFI	1.2281	0.684984	0.684474	Higher expr.	0
COAD	CAPZB	OS	0.925861	0.749236	0.749177	Lower expr.	0
COAD	CAPZB	PFS	0.733027	0.110703	0.109133	Lower expr.	0
COAD	CAPZB	DSS	1.00683	0.983752	0.983752	Higher expr.	0
COAD	CAPZB	DFI	0.464407	0.138871	0.129575	Lower expr.	0
COAD	CD2AP	OS	0.848688	0.498107	0.497627	Lower expr.	0
COAD	CD2AP	PFS	0.94236	0.759771	0.761033	Lower expr.	0
COAD	CD2AP	DSS	0.843646	0.612406	0.611979	Lower expr.	0
COAD	CD2AP	DFI	1.08245	0.876118	0.876087	Higher expr.	0
COAD	DSTN	OS	0.829935	0.441415	0.440756	Lower expr.	0
COAD	DSTN	PFS	1.00234	0.990348	0.988754	Higher expr.	0
COAD	DSTN	DSS	0.777249	0.452988	0.451801	Lower expr.	0
COAD	DSTN	DFI	0.753915	0.57767	0.576452	Lower expr.	0
COAD	FLNA	OS	1.7873	0.0180903	0.0166166	Higher expr.	0
COAD	FLNA	PFS	1.74852	0.00449153	0.00397854	Higher expr.	0
COAD	FLNA	DSS	3.61053	0.000922422	0.000406684	Higher expr.	0
COAD	FLNA	DFI	1.9424	0.200976	0.193039	Higher expr.	0
COAD	FLNB	OS	0.678939	0.119874	0.117604	Lower expr.	0
COAD	FLNB	PFS	0.875632	0.496721	0.495756	Lower expr.	0
COAD	FLNB	DSS	0.566471	0.101887	0.0973779	Lower expr.	0
COAD	FLNB	DFI	1.14627	0.787466	0.787309	Higher expr.	0
COAD	INF2	OS	1.10156	0.691234	0.691123	Higher expr.	0
COAD	INF2	PFS	1.14624	0.483287	0.483505	Higher expr.	0
COAD	INF2	DSS	1.03519	0.917928	0.917924	Higher expr.	0
COAD	INF2	DFI	0.665906	0.424758	0.421725	Lower expr.	0
COAD	IQGAP1	OS	0.896736	0.654615	0.65446	Lower expr.	0
COAD	IQGAP1	PFS	1.06136	0.758859	0.757714	Higher expr.	0
COAD	IQGAP1	DSS	0.942862	0.860848	0.860828	Lower expr.	0
COAD	IQGAP1	DFI	0.97644	0.962087	0.962086	Lower expr.	0
COAD	MYH10	OS	1.19005	0.472318	0.471775	Higher expr.	0
COAD	MYH10	PFS	1.17768	0.398716	0.396999	Higher expr.	0
COAD	MYH10	DSS	1.47098	0.252316	0.249457	Higher expr.	0
COAD	MYH10	DFI	1.17215	0.750899	0.750646	Higher expr.	0
COAD	MYH9	OS	1.01905	0.939295	0.939294	Higher expr.	0
COAD	MYH9	PFS	1.27745	0.214272	0.212727	Higher expr.	0
COAD	MYH9	DSS	1.20713	0.577345	0.576824	Higher expr.	0
COAD	MYH9	DFI	2.42733	0.104515	0.0943359	Higher expr.	0
COAD	MYL6	OS	0.75287	0.242899	0.241328	Lower expr.	0
COAD	MYL6	PFS	0.728027	0.104122	0.102601	Lower expr.	0
COAD	MYL6	DSS	0.958508	0.8992	0.899192	Lower expr.	0
COAD	MYL6	DFI	0.556756	0.244651	0.238165	Lower expr.	0
COAD	PDLIM1	OS	1.07488	0.764718	0.764669	Higher expr.	0
COAD	PDLIM1	PFS	1.0133	0.945565	0.94582	Higher expr.	0
COAD	PDLIM1	DSS	0.9098	0.777232	0.777152	Lower expr.	0
COAD	PDLIM1	DFI	1.13023	0.809007	0.808893	Higher expr.	0
COAD	TLN1	OS	1.24754	0.360321	0.359365	Higher expr.	0
COAD	TLN1	PFS	1.0047	0.980814	0.97885	Higher expr.	0
COAD	TLN1	DSS	1.63851	0.145568	0.141595	Higher expr.	0
COAD	TLN1	DFI	1.0721	0.88938	0.889358	Higher expr.	0
DLBC	ACTB	OS	0.894807	0.875417	0.875354	Lower expr.	0
DLBC	ACTB	PFS	0.758923	0.594819	0.593666	Lower expr.	0
DLBC	ACTB	DSS	6.02388e-10	0.999158	0.0429852	Lower expr.	0
DLBC	ACTB	DFI	1.42256e+09	0.999283	0.109893	Higher expr.	0
DLBC	ACTN4	OS	1.11898	0.876674	0.876616	Higher expr.	0
DLBC	ACTN4	PFS	1.44253	0.489869	0.487725	Higher expr.	0
DLBC	ACTN4	DSS	0.844658	0.865976	0.865819	Lower expr.	0
DLBC	ACTN4	DFI	1.07696	0.952012	0.952001	Higher expr.	0
DLBC	CAPZB	OS	0.849442	0.821506	0.82133	Lower expr.	0
DLBC	CAPZB	PFS	0.7255	0.546498	0.545004	Lower expr.	0
DLBC	CAPZB	DSS	0.381105	0.403614	0.385458	Lower expr.	0
DLBC	CAPZB	DFI	1.18535	0.892666	0.892558	Higher expr.	0
DLBC	CD2AP	OS	2.50936	0.22026	0.206446	Higher expr.	0
DLBC	CD2AP	PFS	4.23499	0.0155828	0.00917813	Higher expr.	0
DLBC	CD2AP	DSS	4.0542	0.228631	0.19368	Higher expr.	0
DLBC	CD2AP	DFI	5.15015	0.18227	0.137626	Higher expr.	0
DLBC	DSTN	OS	0.832793	0.810918	0.810661	Lower expr.	0
DLBC	DSTN	PFS	0.820695	0.729043	0.728655	Lower expr.	0
DLBC	DSTN	DSS	1.34073	0.769794	0.769001	Higher expr.	0
DLBC	DSTN	DFI	0.471405	0.626692	0.622181	Lower expr.	0
DLBC	FLNA	OS	0.839537	0.804885	0.804643	Lower expr.	0
DLBC	FLNA	PFS	0.921139	0.874829	0.874795	Lower expr.	0
DLBC	FLNA	DSS	0.767406	0.791384	0.790791	Lower expr.	0
DLBC	FLNA	DFI	1.18535	0.892666	0.892558	Higher expr.	0
DLBC	FLNB	OS	1.08631	0.90916	0.909137	Higher expr.	0
DLBC	FLNB	PFS	1.44358	0.489093	0.486942	Higher expr.	0
DLBC	FLNB	DSS	2.09961	0.522024	0.512652	Higher expr.	0
DLBC	FLNB	DFI	0.993304	0.995671	0.995671	Lower expr.	0
DLBC	INF2	OS	1.45028	0.617235	0.61537	Higher expr.	0
DLBC	INF2	PFS	0.955647	0.931865	0.93186	Lower expr.	0
DLBC	INF2	DSS	1.04091	0.968059	0.968057	Higher expr.	0
DLBC	INF2	DFI	1.18535	0.892666	0.892558	Higher expr.	0
DLBC	IQGAP1	OS	2.37862	0.245372	0.23218	Higher expr.	0
DLBC	IQGAP1	PFS	2.2014	0.142335	0.133192	Higher expr.	0
DLBC	IQGAP1	DSS	1.18759	0.86363	0.863465	Higher expr.	0
DLBC	IQGAP1	DFI	1.27415	0.843742	0.843372	Higher expr.	0
DLBC	MYH10	OS	0.950924	0.943562	0.943556	Lower expr.	0
DLBC	MYH10	PFS	0.711774	0.522786	0.520878	Lower expr.	0
DLBC	MYH10	DSS	0.867369	0.887246	0.887153	Lower expr.	0
DLBC	MYH10	DFI	9.23212e-10	0.999336	0.192897	Lower expr.	0
DLBC	MYH9	OS	2.09137	0.324874	0.315201	Higher expr.	0
DLBC	MYH9	PFS	2.58676	0.0896196	0.079263	Higher expr.	0
DLBC	MYH9	DSS	0.949105	0.958586	0.958581	Lower expr.	0
DLBC	MYH9	DFI	3.56917	0.309397	0.281538	Higher expr.	0
DLBC	MYL6	OS	0.733986	0.668151	0.667016	Lower expr.	0
DLBC	MYL6	PFS	0.64032	0.399329	0.395831	Lower expr.	0
DLBC	MYL6	DSS	0.865781	0.885596	0.885499	Lower expr.	0
DLBC	MYL6	DFI	0.92854	0.952012	0.952001	Lower expr.	0
DLBC	PDLIM1	OS	1.73311	0.452965	0.447385	Higher expr.	0
DLBC	PDLIM1	PFS	2.76686	0.0821671	0.0698529	Higher expr.	0
DLBC	PDLIM1	DSS	0.475761	0.520054	0.510444	Lower expr.	0
DLBC	PDLIM1	DFI	2.04473e+09	0.999271	0.0566354	Higher expr.	0
DLBC	TLN1	OS	2.05154	0.338665	0.32962	Higher expr.	0
DLBC	TLN1	PFS	1.91375	0.230708	0.223653	Higher expr.	0
DLBC	TLN1	DSS	0.99228	0.993825	0.993825	Lower expr.	0
DLBC	TLN1	DFI	1.07696	0.952012	0.952001	Higher expr.	0
ESCA	ACTB	OS	1.07173	0.76055	0.760507	Higher expr.	0
ESCA	ACTB	PFS	0.982091	0.923338	0.923206	Lower expr.	0
ESCA	ACTB	DSS	0.977193	0.934232	0.9342	Lower expr.	0
ESCA	ACTB	DFI	0.674271	0.358457	0.355429	Lower expr.	0
ESCA	ACTN4	OS	1.21956	0.38342	0.382131	Higher expr.	0
ESCA	ACTN4	PFS	1.40226	0.074173	0.0726809	Higher expr.	0
ESCA	ACTN4	DSS	1.28814	0.368045	0.366718	Higher expr.	0
ESCA	ACTN4	DFI	0.974839	0.951702	0.951701	Lower expr.	0
ESCA	CAPZB	OS	0.703905	0.128135	0.126257	Lower expr.	0
ESCA	CAPZB	PFS	0.816073	0.282508	0.283151	Lower expr.	0
ESCA	CAPZB	DSS	0.655348	0.137121	0.134504	Lower expr.	0
ESCA	CAPZB	DFI	0.84292	0.684279	0.683929	Lower expr.	0
ESCA	CD2AP	OS	1.03903	0.868461	0.86722	Higher expr.	0
ESCA	CD2AP	PFS	0.991309	0.963155	0.964417	Lower expr.	0
ESCA	CD2AP	DSS	0.877854	0.650694	0.651149	Lower expr.	0
ESCA	CD2AP	DFI	0.777436	0.571457	0.570537	Lower expr.	0
ESCA	DSTN	OS	1.37858	0.160018	0.158645	Higher expr.	0
ESCA	DSTN	PFS	1.27578	0.195387	0.195116	Higher expr.	0
ESCA	DSTN	DSS	1.61081	0.0915366	0.0887457	Higher expr.	0
ESCA	DSTN	DFI	1.34444	0.483122	0.481557	Higher expr.	0
ESCA	FLNA	OS	0.638361	0.0564483	0.0544041	Lower expr.	0
ESCA	FLNA	PFS	0.819806	0.295259	0.293956	Lower expr.	0
ESCA	FLNA	DSS	0.758133	0.336651	0.33476	Lower expr.	0
ESCA	FLNA	DFI	1.51121	0.39464	0.391704	Higher expr.	0
ESCA	FLNB	OS	0.719655	0.149755	0.148347	Lower expr.	0
ESCA	FLNB	PFS	0.81838	0.287181	0.28667	Lower expr.	0
ESCA	FLNB	DSS	0.694188	0.194251	0.191812	Lower expr.	0
ESCA	FLNB	DFI	1.07481	0.863974	0.863945	Higher expr.	0
ESCA	INF2	OS	0.671827	0.0841284	0.0822216	Lower expr.	0
ESCA	INF2	PFS	0.833582	0.334444	0.334434	Lower expr.	0
ESCA	INF2	DSS	0.483177	0.0126879	0.0110463	Lower expr.	0
ESCA	INF2	DFI	0.782742	0.558943	0.557983	Lower expr.	0
ESCA	IQGAP1	OS	0.971521	0.899376	0.899941	Lower expr.	0
ESCA	IQGAP1	PFS	0.976164	0.898325	0.899024	Lower expr.	0
ESCA	IQGAP1	DSS	0.951471	0.858229	0.858994	Lower expr.	0
ESCA	IQGAP1	DFI	0.666017	0.335118	0.331846	Lower expr.	0
ESCA	MYH10	OS	0.830531	0.417819	0.417145	Lower expr.	0
ESCA	MYH10	PFS	0.80672	0.255273	0.253745	Lower expr.	0
ESCA	MYH10	DSS	1.11797	0.691606	0.692099	Higher expr.	0
ESCA	MYH10	DFI	1.01896	0.966081	0.96608	Higher expr.	0
ESCA	MYH9	OS	0.616933	0.0402942	0.0383212	Lower expr.	0
ESCA	MYH9	PFS	0.841161	0.358231	0.357419	Lower expr.	0
ESCA	MYH9	DSS	0.70367	0.224832	0.222602	Lower expr.	0
ESCA	MYH9	DFI	1.61349	0.346381	0.341917	Higher expr.	0
ESCA	MYL6	OS	1.03147	0.893163	0.892712	Higher expr.	0
ESCA	MYL6	PFS	0.829447	0.324207	0.324841	Lower expr.	0
ESCA	MYL6	DSS	1.13386	0.656644	0.655699	Higher expr.	0
ESCA	MYL6	DFI	0.667914	0.373922	0.370712	Lower expr.	0
ESCA	PDLIM1	OS	0.911718	0.686444	0.687437	Lower expr.	0
ESCA	PDLIM1	PFS	0.852932	0.400092	0.400707	Lower expr.	0
ESCA	PDLIM1	DSS	0.861615	0.596069	0.596326	Lower expr.	0
ESCA	PDLIM1	DFI	0.730359	0.453488	0.451673	Lower expr.	0
ESCA	TLN1	OS	0.928201	0.744927	0.744084	Lower expr.	0
ESCA	TLN1	PFS	0.881115	0.502668	0.502639	Lower expr.	0
ESCA	TLN1	DSS	1.03849	0.892033	0.891264	Higher expr.	0
ESCA	TLN1	DFI	0.917783	0.837356	0.837308	Lower expr.	0
GBM	ACTB	OS	1.4589	0.0304404	0.0310016	Higher expr.	0
GBM	ACTB	PFS	1.5653	0.00771632	0.00744769	Higher expr.	0
GBM	ACTB	DSS	1.43892	0.0488562	0.0503574	Higher expr.	0
GBM	ACTN4	OS	1.08569	0.636133	0.651878	Higher expr.	0
GBM	ACTN4	PFS	1.17263	0.337738	0.344629	Higher expr.	0
GBM	ACTN4	DSS	1.046	0.80747	0.826797	Higher expr.	0
GBM	CAPZB	OS	1.01097	0.950122	0.940183	Higher expr.	0
GBM	CAPZB	PFS	0.998458	0.992575	0.99643	Lower expr.	0
GBM	CAPZB	DSS	0.98591	0.939034	0.948818	Lower expr.	0
GBM	CD2AP	OS	1.193	0.308719	0.306567	Higher expr.	0
GBM	CD2AP	PFS	1.42172	0.0348747	0.0348384	Higher expr.	0
GBM	CD2AP	DSS	1.20109	0.319769	0.317265	Higher expr.	0
GBM	DSTN	OS	0.994921	0.97664	0.965857	Lower expr.	0
GBM	DSTN	PFS	1.24113	0.197016	0.199676	Higher expr.	0
GBM	DSTN	DSS	0.989222	0.953198	0.941348	Lower expr.	0
GBM	FLNA	OS	0.931476	0.682169	0.666229	Lower expr.	0
GBM	FLNA	PFS	0.898477	0.522738	0.513727	Lower expr.	0
GBM	FLNA	DSS	0.949436	0.778135	0.760086	Lower expr.	0
GBM	FLNB	OS	1.05973	0.738549	0.747393	Higher expr.	0
GBM	FLNB	PFS	1.0676	0.694405	0.705046	Higher expr.	0
GBM	FLNB	DSS	1.10746	0.580131	0.589257	Higher expr.	0
GBM	INF2	OS	1.23402	0.22599	0.222055	Higher expr.	0
GBM	INF2	PFS	0.952813	0.77127	0.776714	Lower expr.	0
GBM	INF2	DSS	1.27021	0.194074	0.190036	Higher expr.	0
GBM	IQGAP1	OS	1.27436	0.167122	0.173495	Higher expr.	0
GBM	IQGAP1	PFS	1.35278	0.0701091	0.0724089	Higher expr.	0
GBM	IQGAP1	DSS	1.31794	0.139624	0.145087	Higher expr.	0
GBM	MYH10	OS	1.00904	0.958749	0.953838	Higher expr.	0
GBM	MYH10	PFS	0.75287	0.0895176	0.0868777	Lower expr.	0
GBM	MYH10	DSS	0.979309	0.910315	0.91411	Lower expr.	0
GBM	MYH9	OS	0.958051	0.805091	0.792562	Lower expr.	0
GBM	MYH9	PFS	1.07793	0.651206	0.658165	Higher expr.	0
GBM	MYH9	DSS	0.93917	0.733039	0.719357	Lower expr.	0
GBM	MYL6	OS	1.05575	0.755201	0.740695	Higher expr.	0
GBM	MYL6	PFS	1.05097	0.765107	0.757481	Higher expr.	0
GBM	MYL6	DSS	1.08238	0.669479	0.652363	Higher expr.	0
GBM	PDLIM1	OS	1.30849	0.126486	0.131677	Higher expr.	0
GBM	PDLIM1	PFS	1.45374	0.0252162	0.0250665	Higher expr.	0
GBM	PDLIM1	DSS	1.30844	0.15032	0.156532	Higher expr.	0
GBM	TLN1	OS	0.793784	0.187964	0.185526	Lower expr.	0
GBM	TLN1	PFS	0.872734	0.420402	0.414019	Lower expr.	0
GBM	TLN1	DSS	0.77416	0.169665	0.16661	Lower expr.	0
HNSC	ACTB	OS	1.35494	0.0261191	0.0255047	Higher expr.	0
HNSC	ACTB	PFS	1.20147	0.133819	0.133308	Higher expr.	0
HNSC	ACTB	DSS	1.41873	0.0473138	0.0460942	Higher expr.	0
HNSC	ACTB	DFI	0.862563	0.699724	0.699481	Lower expr.	0
HNSC	ACTN4	OS	1.17511	0.235135	0.234494	Higher expr.	0
HNSC	ACTN4	PFS	1.0472	0.705195	0.704403	Higher expr.	0
HNSC	ACTN4	DSS	1.12501	0.502549	0.50214	Higher expr.	0
HNSC	ACTN4	DFI	0.573652	0.157137	0.152239	Lower expr.	0
HNSC	CAPZB	OS	1.05157	0.710759	0.710966	Higher expr.	0
HNSC	CAPZB	PFS	0.981961	0.881745	0.881582	Lower expr.	0
HNSC	CAPZB	DSS	1.08479	0.643997	0.643786	Higher expr.	0
HNSC	CAPZB	DFI	1.1656	0.68938	0.689111	Higher expr.	0
HNSC	CD2AP	OS	0.857268	0.254724	0.254452	Lower expr.	0
HNSC	CD2AP	PFS	0.905829	0.416276	0.415882	Lower expr.	0
HNSC	CD2AP	DSS	0.919915	0.634734	0.634455	Lower expr.	0
HNSC	CD2AP	DFI	1.00267	0.994426	0.994426	Higher expr.	0
HNSC	DSTN	OS	1.26175	0.0864023	0.085761	Higher expr.	0
HNSC	DSTN	PFS	1.24298	0.0749213	0.0744675	Higher expr.	0
HNSC	DSTN	DSS	1.28161	0.15911	0.158421	Higher expr.	0
HNSC	DSTN	DFI	1.15354	0.712471	0.71224	Higher expr.	0
HNSC	FLNA	OS	1.36719	0.0239581	0.0233576	Higher expr.	0
HNSC	FLNA	PFS	1.10578	0.412963	0.413044	Higher expr.	0
HNSC	FLNA	DSS	1.57633	0.0115946	0.0109006	Higher expr.	0
HNSC	FLNA	DFI	0.918463	0.825151	0.825101	Lower expr.	0
HNSC	FLNB	OS	1.08572	0.546628	0.546449	Higher expr.	0
HNSC	FLNB	PFS	1.01486	0.904143	0.903997	Higher expr.	0
HNSC	FLNB	DSS	1.23543	0.232025	0.231026	Higher expr.	0
HNSC	FLNB	DFI	0.694112	0.3525	0.350025	Lower expr.	0
HNSC	INF2	OS	1.47411	0.00453111	0.00427477	Higher expr.	0
HNSC	INF2	PFS	1.33913	0.0169852	0.0165989	Higher expr.	0
HNSC	INF2	DSS	1.53626	0.0155331	0.0147318	Higher expr.	0
HNSC	INF2	DFI	0.679564	0.329013	0.32607	Lower expr.	0
HNSC	IQGAP1	OS	1.31717	0.0437483	0.0430426	Higher expr.	0
HNSC	IQGAP1	PFS	1.14393	0.270576	0.270404	Higher expr.	0
HNSC	IQGAP1	DSS	1.20247	0.295319	0.29438	Higher expr.	0
HNSC	IQGAP1	DFI	0.826557	0.61773	0.61722	Lower expr.	0
HNSC	MYH10	OS	1.24843	0.104848	0.104161	Higher expr.	0
HNSC	MYH10	PFS	1.23346	0.0870581	0.0865533	Higher expr.	0
HNSC	MYH10	DSS	1.42142	0.0484696	0.0473259	Higher expr.	0
HNSC	MYH10	DFI	1.10824	0.791982	0.791895	Higher expr.	0
HNSC	MYH9	OS	1.41512	0.0117609	0.0113386	Higher expr.	0
HNSC	MYH9	PFS	1.19082	0.153959	0.153495	Higher expr.	0
HNSC	MYH9	DSS	1.5078	0.0215419	0.020615	Higher expr.	0
HNSC	MYH9	DFI	1.2095	0.62654	0.626046	Higher expr.	0
HNSC	MYL6	OS	1.06427	0.645479	0.645784	Higher expr.	0
HNSC	MYL6	PFS	1.10078	0.430336	0.429524	Higher expr.	0
HNSC	MYL6	DSS	1.24774	0.209966	0.209292	Higher expr.	0
HNSC	MYL6	DFI	1.04107	0.915707	0.915701	Higher expr.	0
HNSC	PDLIM1	OS	1.1318	0.360304	0.359786	Higher expr.	0
HNSC	PDLIM1	PFS	1.08652	0.495909	0.495769	Higher expr.	0
HNSC	PDLIM1	DSS	1.12712	0.495669	0.495094	Higher expr.	0
HNSC	PDLIM1	DFI	1.65521	0.228753	0.223875	Higher expr.	0
HNSC	TLN1	OS	1.1522	0.299879	0.299252	Higher expr.	0
HNSC	TLN1	PFS	0.958797	0.73089	0.731084	Lower expr.	0
HNSC	TLN1	DSS	1.19487	0.3184	0.317582	Higher expr.	0
HNSC	TLN1	DFI	0.952606	0.899108	0.899098	Lower expr.	0
KICH	ACTB	OS	2.04708	0.311142	0.300865	Higher expr.	0
KICH	ACTB	PFS	2.12482	0.218972	0.208268	Higher expr.	0
KICH	ACTB	DSS	2.5264	0.268129	0.251233	Higher expr.	0
KICH	ACTB	DFI	2.02755	0.564514	0.556472	Higher expr.	0
KICH	ACTN4	OS	0.749192	0.667004	0.665919	Lower expr.	0
KICH	ACTN4	PFS	0.691289	0.528727	0.526398	Lower expr.	0
KICH	ACTN4	DSS	0.374591	0.240881	0.22237	Lower expr.	0
KICH	ACTN4	DFI	0.582921	0.660123	0.656297	Lower expr.	0
KICH	CAPZB	OS	0.709991	0.610266	0.608536	Lower expr.	0
KICH	CAPZB	PFS	0.639138	0.446261	0.442548	Lower expr.	0
KICH	CAPZB	DSS	0.649169	0.572298	0.56934	Lower expr.	0
KICH	CAPZB	DFI	0.399797	0.455492	0.440007	Lower expr.	0
KICH	CD2AP	OS	1.48034	0.559916	0.557444	Higher expr.	0
KICH	CD2AP	PFS	1.63225	0.404298	0.399693	Higher expr.	0
KICH	CD2AP	DSS	1.64281	0.517013	0.512784	Higher expr.	0
KICH	CD2AP	DFI	1.88178	0.607219	0.601372	Higher expr.	0
KICH	DSTN	OS	0.755281	0.675846	0.674846	Lower expr.	0
KICH	DSTN	PFS	0.697076	0.537932	0.535733	Lower expr.	0
KICH	DSTN	DSS	0.71114	0.655555	0.653999	Lower expr.	0
KICH	DSTN	DFI	0.392685	0.445682	0.429199	Lower expr.	0
KICH	FLNA	OS	0.865546	0.830054	0.829911	Lower expr.	0
KICH	FLNA	PFS	0.80305	0.708839	0.708292	Lower expr.	0
KICH	FLNA	DSS	0.80582	0.778201	0.77779	Lower expr.	0
KICH	FLNA	DFI	0.673379	0.748146	0.746612	Lower expr.	0
KICH	FLNB	OS	1.54106	0.541581	0.538464	Higher expr.	0
KICH	FLNB	PFS	1.2659	0.687514	0.686832	Higher expr.	0
KICH	FLNB	DSS	1.93748	0.430189	0.421895	Higher expr.	0
KICH	FLNB	DFI	0.493207	0.564514	0.556472	Lower expr.	0
KICH	INF2	OS	0.457806	0.269989	0.258029	Lower expr.	0
KICH	INF2	PFS	0.626574	0.425812	0.421662	Lower expr.	0
KICH	INF2	DSS	0.658485	0.58488	0.582169	Lower expr.	0
KICH	INF2	DFI	1.13066	0.920195	0.920145	Higher expr.	0
KICH	IQGAP1	OS	1.30386	0.692709	0.691858	Higher expr.	0
KICH	IQGAP1	PFS	1.53597	0.464203	0.460802	Higher expr.	0
KICH	IQGAP1	DSS	1.42251	0.644762	0.643057	Higher expr.	0
KICH	IQGAP1	DFI	1.2434	0.858862	0.858586	Higher expr.	0
KICH	MYH10	OS	2.01724	0.321297	0.311446	Higher expr.	0
KICH	MYH10	PFS	1.3837	0.579661	0.578008	Higher expr.	0
KICH	MYH10	DSS	2.55082	0.263342	0.246182	Higher expr.	0
KICH	MYH10	DFI	0.534954	0.610766	0.60506	Lower expr.	0
KICH	MYH9	OS	0.46609	0.281228	0.269763	Lower expr.	0
KICH	MYH9	PFS	0.483667	0.235705	0.225519	Lower expr.	0
KICH	MYH9	DSS	0.667182	0.59678	0.594297	Lower expr.	0
KICH	MYH9	DFI	0.329037	0.364362	0.339914	Lower expr.	0
KICH	MYL6	OS	0.416231	0.215754	0.201405	Lower expr.	0
KICH	MYL6	PFS	0.293106	0.0664803	0.0511754	Lower expr.	0
KICH	MYL6	DSS	0.325529	0.18036	0.158413	Lower expr.	0
KICH	MYL6	DFI	5.90036e-10	0.99927	0.0764188	Lower expr.	0
KICH	PDLIM1	OS	0.506045	0.335763	0.326494	Lower expr.	0
KICH	PDLIM1	PFS	0.697947	0.539542	0.53737	Lower expr.	0
KICH	PDLIM1	DSS	0.398082	0.271206	0.254515	Lower expr.	0
KICH	PDLIM1	DFI	1.13066	0.920195	0.920145	Higher expr.	0
KICH	TLN1	OS	0.750475	0.668844	0.667777	Lower expr.	0
KICH	TLN1	PFS	0.685425	0.519814	0.517365	Lower expr.	0
KICH	TLN1	DSS	0.690864	0.628359	0.626403	Lower expr.	0
KICH	TLN1	DFI	0.60074	0.677433	0.674138	Lower expr.	0
KIRC	ACTB	OS	2.17066	1.56733e-06	8.52361e-07	Higher expr.	0
KIRC	ACTB	PFS	1.81706	1.4399e-05	1.068e-05	Higher expr.	0
KIRC	ACTB	DSS	3.16289	2.12079e-07	4.26886e-08	Higher expr.	0
KIRC	ACTB	DFI	0.460809	0.186169	0.175569	Lower expr.	0
KIRC	ACTN4	OS	0.732227	0.0417909	0.0409881	Lower expr.	0
KIRC	ACTN4	PFS	0.923793	0.55611	0.554948	Lower expr.	0
KIRC	ACTN4	DSS	0.760862	0.156506	0.155214	Lower expr.	0
KIRC	ACTN4	DFI	1.89201	0.253263	0.245302	Higher expr.	0
KIRC	CAPZB	OS	1.95857	1.9947e-05	1.3863e-05	Higher expr.	0
KIRC	CAPZB	PFS	1.71606	7.9737e-05	6.5028e-05	Higher expr.	0
KIRC	CAPZB	DSS	2.95565	5.7914e-07	1.55419e-07	Higher expr.	0
KIRC	CAPZB	DFI	1.0335	0.950251	0.950249	Higher expr.	0
KIRC	CD2AP	OS	0.610317	0.00136122	0.00121505	Lower expr.	0
KIRC	CD2AP	PFS	0.62922	0.000654313	0.000584982	Lower expr.	0
KIRC	CD2AP	DSS	0.443119	6.5569e-05	4.09e-05	Lower expr.	0
KIRC	CD2AP	DFI	0.551705	0.251689	0.244836	Lower expr.	0
KIRC	DSTN	OS	0.790718	0.123952	0.123175	Lower expr.	0
KIRC	DSTN	PFS	0.832332	0.172702	0.171873	Lower expr.	0
KIRC	DSTN	DSS	0.683049	0.0509283	0.0496179	Lower expr.	0
KIRC	DSTN	DFI	0.760885	0.597942	0.59681	Lower expr.	0
KIRC	FLNA	OS	0.936824	0.667494	0.667214	Lower expr.	0
KIRC	FLNA	PFS	1.09296	0.507585	0.508081	Higher expr.	0
KIRC	FLNA	DSS	1.09522	0.635232	0.63509	Higher expr.	0
KIRC	FLNA	DFI	2.2184	0.149037	0.138998	Higher expr.	0
KIRC	FLNB	OS	0.862725	0.331965	0.331198	Lower expr.	0
KIRC	FLNB	PFS	1.01367	0.919432	0.919456	Higher expr.	0
KIRC	FLNB	DSS	0.962549	0.842222	0.841983	Lower expr.	0
KIRC	FLNB	DFI	3.03274	0.0582162	0.0465108	Higher expr.	0
KIRC	INF2	OS	0.809224	0.163547	0.162676	Lower expr.	0
KIRC	INF2	PFS	0.72681	0.0180729	0.0175958	Lower expr.	0
KIRC	INF2	DSS	0.648235	0.027162	0.025955	Lower expr.	0
KIRC	INF2	DFI	0.700292	0.496595	0.494437	Lower expr.	0
KIRC	IQGAP1	OS	0.607732	0.00122923	0.00109446	Lower expr.	0
KIRC	IQGAP1	PFS	0.693321	0.00699748	0.00669837	Lower expr.	0
KIRC	IQGAP1	DSS	0.544989	0.00209457	0.00178471	Lower expr.	0
KIRC	IQGAP1	DFI	0.972031	0.956897	0.956896	Lower expr.	0
KIRC	MYH10	OS	0.585843	0.000633084	0.000546904	Lower expr.	0
KIRC	MYH10	PFS	0.668226	0.0031633	0.0029567	Lower expr.	0
KIRC	MYH10	DSS	0.487961	0.000390198	0.000292707	Lower expr.	0
KIRC	MYH10	DFI	1.93568	0.230278	0.222126	Higher expr.	0
KIRC	MYH9	OS	0.839985	0.252526	0.25193	Lower expr.	0
KIRC	MYH9	PFS	0.927487	0.575965	0.575801	Lower expr.	0
KIRC	MYH9	DSS	0.903018	0.594854	0.594721	Lower expr.	0
KIRC	MYH9	DFI	1.98764	0.214547	0.205975	Higher expr.	0
KIRC	MYL6	OS	1.03633	0.8135	0.813676	Higher expr.	0
KIRC	MYL6	PFS	0.899754	0.43063	0.430479	Lower expr.	0
KIRC	MYL6	DSS	1.32499	0.149558	0.148271	Higher expr.	0
KIRC	MYL6	DFI	0.483474	0.186656	0.177345	Lower expr.	0
KIRC	PDLIM1	OS	1.0592	0.704024	0.704093	Higher expr.	0
KIRC	PDLIM1	PFS	1.28366	0.063748	0.0628956	Higher expr.	0
KIRC	PDLIM1	DSS	1.4087	0.0804933	0.0790268	Higher expr.	0
KIRC	PDLIM1	DFI	1.8435	0.248784	0.24171	Higher expr.	0
KIRC	TLN1	OS	0.690199	0.0163604	0.0157467	Lower expr.	0
KIRC	TLN1	PFS	0.756472	0.0400209	0.0394185	Lower expr.	0
KIRC	TLN1	DSS	0.679501	0.0479033	0.0465144	Lower expr.	0
KIRC	TLN1	DFI	2.06434	0.220764	0.210793	Higher expr.	0
KIRP	ACTB	OS	0.734426	0.310086	0.308246	Lower expr.	0
KIRP	ACTB	PFS	0.747374	0.224804	0.223408	Lower expr.	0
KIRP	ACTB	DSS	0.604003	0.193444	0.188806	Lower expr.	0
KIRP	ACTB	DFI	0.627962	0.238197	0.234477	Lower expr.	0
KIRP	ACTN4	OS	1.18819	0.573345	0.572887	Higher expr.	0
KIRP	ACTN4	PFS	0.818587	0.396353	0.395566	Lower expr.	0
KIRP	ACTN4	DSS	2.02608	0.0821881	0.0761306	Higher expr.	0
KIRP	ACTN4	DFI	0.696743	0.353957	0.351427	Lower expr.	0
KIRP	CAPZB	OS	0.665047	0.184609	0.181624	Lower expr.	0
KIRP	CAPZB	PFS	0.862925	0.530576	0.530475	Lower expr.	0
KIRP	CAPZB	DSS	0.562297	0.144483	0.139007	Lower expr.	0
KIRP	CAPZB	DFI	0.686029	0.317896	0.31562	Lower expr.	0
KIRP	CD2AP	OS	1.66461	0.100471	0.0970017	Higher expr.	0
KIRP	CD2AP	PFS	1.39385	0.16243	0.160727	Higher expr.	0
KIRP	CD2AP	DSS	1.88641	0.107801	0.102012	Higher expr.	0
KIRP	CD2AP	DFI	3.27858	0.00529157	0.00322192	Higher expr.	0
KIRP	DSTN	OS	0.926002	0.800081	0.800033	Lower expr.	0
KIRP	DSTN	PFS	1.18072	0.479033	0.478797	Higher expr.	0
KIRP	DSTN	DSS	1.19609	0.637017	0.636571	Higher expr.	0
KIRP	DSTN	DFI	1.335	0.440381	0.439403	Higher expr.	0
KIRP	FLNA	OS	2.25799	0.0139118	0.0115001	Higher expr.	0
KIRP	FLNA	PFS	1.38362	0.172392	0.170544	Higher expr.	0
KIRP	FLNA	DSS	3.71237	0.00446036	0.00229115	Higher expr.	0
KIRP	FLNA	DFI	1.45151	0.322892	0.320192	Higher expr.	0
KIRP	FLNB	OS	0.465054	0.0180858	0.0154448	Lower expr.	0
KIRP	FLNB	PFS	0.440887	0.00104979	0.000759293	Lower expr.	0
KIRP	FLNB	DSS	0.327382	0.0105267	0.00708476	Lower expr.	0
KIRP	FLNB	DFI	0.351971	0.00967401	0.00688963	Lower expr.	0
KIRP	INF2	OS	1.25146	0.462718	0.461799	Higher expr.	0
KIRP	INF2	PFS	0.847369	0.482098	0.481587	Lower expr.	0
KIRP	INF2	DSS	1.07381	0.850721	0.85069	Higher expr.	0
KIRP	INF2	DFI	0.404788	0.0267952	0.0221731	Lower expr.	0
KIRP	IQGAP1	OS	1.81753	0.0570044	0.0534299	Higher expr.	0
KIRP	IQGAP1	PFS	1.23662	0.366873	0.366195	Higher expr.	0
KIRP	IQGAP1	DSS	1.8953	0.105118	0.0993082	Higher expr.	0
KIRP	IQGAP1	DFI	1.4795	0.312055	0.309459	Higher expr.	0
KIRP	MYH10	OS	1.12888	0.688217	0.688037	Higher expr.	0
KIRP	MYH10	PFS	0.951537	0.832833	0.832809	Lower expr.	0
KIRP	MYH10	DSS	1.16808	0.681968	0.681667	Higher expr.	0
KIRP	MYH10	DFI	0.915519	0.816745	0.816624	Lower expr.	0
KIRP	MYH9	OS	2.02354	0.0297179	0.0265135	Higher expr.	0
KIRP	MYH9	PFS	1.39893	0.159671	0.157871	Higher expr.	0
KIRP	MYH9	DSS	2.59633	0.0226645	0.0179791	Higher expr.	0
KIRP	MYH9	DFI	2.19465	0.0448036	0.0396981	Higher expr.	0
KIRP	MYL6	OS	0.76717	0.38576	0.384402	Lower expr.	0
KIRP	MYL6	PFS	1.04113	0.863845	0.863491	Higher expr.	0
KIRP	MYL6	DSS	0.779574	0.515229	0.514156	Lower expr.	0
KIRP	MYL6	DFI	1.21816	0.603575	0.602108	Higher expr.	0
KIRP	PDLIM1	OS	0.608904	0.106808	0.103312	Lower expr.	0
KIRP	PDLIM1	PFS	0.73801	0.198242	0.196702	Lower expr.	0
KIRP	PDLIM1	DSS	0.51252	0.0902949	0.0844466	Lower expr.	0
KIRP	PDLIM1	DFI	0.501415	0.0780267	0.0727332	Lower expr.	0
KIRP	TLN1	OS	1.16418	0.616751	0.616419	Higher expr.	0
KIRP	TLN1	PFS	1.0916	0.70929	0.709521	Higher expr.	0
KIRP	TLN1	DSS	1.20952	0.616268	0.615741	Higher expr.	0
KIRP	TLN1	DFI	1.13578	0.733559	0.734282	Higher expr.	0
LAML	ACTB	OS	1.09374	0.647743	0.658673	Higher expr.	0
LAML	ACTN4	OS	1.19542	0.36163	0.361415	Higher expr.	0
LAML	CAPZB	OS	1.69018	0.0079649	0.00770294	Higher expr.	0
LAML	CD2AP	OS	0.895995	0.574813	0.589107	Lower expr.	0
LAML	DSTN	OS	1.19616	0.359627	0.35768	Higher expr.	0
LAML	FLNA	OS	1.4355	0.0663168	0.0652538	Higher expr.	0
LAML	FLNB	OS	0.923746	0.685306	0.685089	Lower expr.	0
LAML	INF2	OS	1.59581	0.0176246	0.016155	Higher expr.	0
LAML	IQGAP1	OS	1.49159	0.0425337	0.0423592	Higher expr.	0
LAML	MYH10	OS	0.937512	0.741156	0.7534	Lower expr.	0
LAML	MYH9	OS	1.59155	0.0189265	0.0176352	Higher expr.	0
LAML	MYL6	OS	1.43096	0.0683062	0.068594	Higher expr.	0
LAML	PDLIM1	OS	1.14687	0.48381	0.479871	Higher expr.	0
LAML	TLN1	OS	1.37954	0.102488	0.0980551	Higher expr.	0
LGG	ACTB	OS	1.54584	0.0130003	0.0119098	Higher expr.	0
LGG	ACTB	PFS	1.50104	0.00302923	0.00290325	Higher expr.	0
LGG	ACTB	DSS	1.56891	0.0144467	0.0132	Higher expr.	0
LGG	ACTB	DFI	1.46722	0.357426	0.34529	Higher expr.	0
LGG	ACTN4	OS	2.70481	1.30731e-07	3.83796e-08	Higher expr.	0
LGG	ACTN4	PFS	1.97853	1.02766e-06	5.34472e-07	Higher expr.	0
LGG	ACTN4	DSS	2.90627	1.27409e-07	3.06129e-08	Higher expr.	0
LGG	ACTN4	DFI	2.15569	0.0687813	0.0632973	Higher expr.	0
LGG	CAPZB	OS	1.2931	0.141395	0.138654	Higher expr.	0
LGG	CAPZB	PFS	1.27058	0.0793807	0.0754327	Higher expr.	0
LGG	CAPZB	DSS	1.35197	0.101085	0.0986547	Higher expr.	0
LGG	CAPZB	DFI	2.07886	0.103348	0.0981445	Higher expr.	0
LGG	CD2AP	OS	2.09415	3.2802e-05	2.3728e-05	Higher expr.	0
LGG	CD2AP	PFS	1.94292	1.63787e-06	8.71417e-07	Higher expr.	0
LGG	CD2AP	DSS	2.11896	6.2825e-05	4.5891e-05	Higher expr.	0
LGG	CD2AP	DFI	0.882485	0.763065	0.768693	Lower expr.	0
LGG	DSTN	OS	0.777415	0.145289	0.147966	Lower expr.	0
LGG	DSTN	PFS	0.810511	0.124256	0.13096	Lower expr.	0
LGG	DSTN	DSS	0.717089	0.0685622	0.0693665	Lower expr.	0
LGG	DSTN	DFI	0.274391	0.010268	0.00617886	Lower expr.	0
LGG	FLNA	OS	3.19343	1.83249e-09	2.90951e-10	Higher expr.	0
LGG	FLNA	PFS	2.08676	1.5304e-07	6.82249e-08	Higher expr.	0
LGG	FLNA	DSS	3.28212	5.46365e-09	8.96704e-10	Higher expr.	0
LGG	FLNA	DFI	1.37865	0.431828	0.433519	Higher expr.	0
LGG	FLNB	OS	0.784182	0.158198	0.152866	Lower expr.	0
LGG	FLNB	PFS	0.878085	0.336926	0.346913	Lower expr.	0
LGG	FLNB	DSS	0.789496	0.192552	0.186522	Lower expr.	0
LGG	FLNB	DFI	1.31982	0.498899	0.503551	Higher expr.	0
LGG	INF2	OS	0.855863	0.366214	0.35224	Lower expr.	0
LGG	INF2	PFS	1.0237	0.86268	0.879095	Higher expr.	0
LGG	INF2	DSS	0.805878	0.234557	0.222991	Lower expr.	0
LGG	INF2	DFI	1.64308	0.251765	0.24518	Higher expr.	0
LGG	IQGAP1	OS	2.90708	2.54419e-08	6.48803e-09	Higher expr.	0
LGG	IQGAP1	PFS	2.45878	2.97325e-10	5.86085e-11	Higher expr.	0
LGG	IQGAP1	DSS	3.21297	1.4094e-08	2.52634e-09	Higher expr.	0
LGG	IQGAP1	DFI	1.6669	0.213119	0.207942	Higher expr.	0
LGG	MYH10	OS	0.842333	0.321217	0.313747	Lower expr.	0
LGG	MYH10	PFS	0.84502	0.216592	0.218192	Lower expr.	0
LGG	MYH10	DSS	0.806604	0.236324	0.229048	Lower expr.	0
LGG	MYH10	DFI	0.41305	0.0426437	0.0365885	Lower expr.	0
LGG	MYH9	OS	2.36065	4.40492e-06	2.25105e-06	Higher expr.	0
LGG	MYH9	PFS	1.71462	0.000101392	7.8023e-05	Higher expr.	0
LGG	MYH9	DSS	2.50334	3.76076e-06	1.71998e-06	Higher expr.	0
LGG	MYH9	DFI	1.02804	0.947779	0.942321	Higher expr.	0
LGG	MYL6	OS	1.67208	0.00344835	0.00335128	Higher expr.	0
LGG	MYL6	PFS	1.61033	0.000520262	0.000417154	Higher expr.	0
LGG	MYL6	DSS	1.67456	0.0052656	0.00515816	Higher expr.	0
LGG	MYL6	DFI	1.39144	0.4206	0.421463	Higher expr.	0
LGG	PDLIM1	OS	2.05253	7.8308e-05	5.7087e-05	Higher expr.	0
LGG	PDLIM1	PFS	1.67826	0.000193323	0.000164038	Higher expr.	0
LGG	PDLIM1	DSS	2.12803	9.4659e-05	6.6805e-05	Higher expr.	0
LGG	PDLIM1	DFI	1.05375	0.90135	0.888947	Higher expr.	0
LGG	TLN1	OS	1.78347	0.00154511	0.00132485	Higher expr.	0
LGG	TLN1	PFS	1.76425	5.4411e-05	4.4861e-05	Higher expr.	0
LGG	TLN1	DSS	1.82863	0.00163009	0.00138293	Higher expr.	0
LGG	TLN1	DFI	1.90207	0.116887	0.110983	Higher expr.	0
LIHC	ACTB	OS	1.30464	0.132205	0.131146	Higher expr.	0
LIHC	ACTB	PFS	0.954673	0.726806	0.728657	Lower expr.	0
LIHC	ACTB	DSS	1.42092	0.12369	0.121724	Higher expr.	0
LIHC	ACTB	DFI	0.889587	0.481937	0.484779	Lower expr.	0
LIHC	ACTN4	OS	0.98085	0.912386	0.91282	Lower expr.	0
LIHC	ACTN4	PFS	0.902668	0.440464	0.439347	Lower expr.	0
LIHC	ACTN4	DSS	1.31376	0.230349	0.228811	Higher expr.	0
LIHC	ACTN4	DFI	0.95316	0.772757	0.770805	Lower expr.	0
LIHC	CAPZB	OS	1.34678	0.0913093	0.0901979	Higher expr.	0
LIHC	CAPZB	PFS	1.12096	0.390153	0.387978	Higher expr.	0
LIHC	CAPZB	DSS	1.12379	0.605478	0.605622	Higher expr.	0
LIHC	CAPZB	DFI	1.02374	0.887697	0.883505	Higher expr.	0
LIHC	CD2AP	OS	1.42431	0.0467698	0.0456914	Higher expr.	0
LIHC	CD2AP	PFS	1.277	0.0669997	0.0663908	Higher expr.	0
LIHC	CD2AP	DSS	1.72511	0.0187754	0.0173933	Higher expr.	0
LIHC	CD2AP	DFI	1.20718	0.25605	0.255275	Higher expr.	0
LIHC	DSTN	OS	1.20469	0.290166	0.289387	Higher expr.	0
LIHC	DSTN	PFS	1.07421	0.589381	0.586669	Higher expr.	0
LIHC	DSTN	DSS	0.95346	0.83264	0.832519	Lower expr.	0
LIHC	DSTN	DFI	1.03478	0.836898	0.831131	Higher expr.	0
LIHC	FLNA	OS	1.143	0.447818	0.448075	Higher expr.	0
LIHC	FLNA	PFS	1.07111	0.604488	0.603931	Higher expr.	0
LIHC	FLNA	DSS	1.08099	0.73007	0.730605	Higher expr.	0
LIHC	FLNA	DFI	0.949825	0.756489	0.756291	Lower expr.	0
LIHC	FLNB	OS	0.894458	0.525902	0.524984	Lower expr.	0
LIHC	FLNB	PFS	0.990702	0.943911	0.943436	Lower expr.	0
LIHC	FLNB	DSS	0.99221	0.972419	0.971403	Lower expr.	0
LIHC	FLNB	DFI	0.988954	0.946624	0.945892	Lower expr.	0
LIHC	INF2	OS	1.3038	0.133572	0.132244	Higher expr.	0
LIHC	INF2	PFS	1.03752	0.781742	0.77785	Higher expr.	0
LIHC	INF2	DSS	1.38802	0.149841	0.147711	Higher expr.	0
LIHC	INF2	DFI	0.942604	0.723017	0.728029	Lower expr.	0
LIHC	IQGAP1	OS	1.04379	0.807548	0.808007	Higher expr.	0
LIHC	IQGAP1	PFS	0.947435	0.684213	0.687166	Lower expr.	0
LIHC	IQGAP1	DSS	1.09285	0.694972	0.695449	Higher expr.	0
LIHC	IQGAP1	DFI	0.858453	0.359791	0.362219	Lower expr.	0
LIHC	MYH10	OS	0.827908	0.284191	0.283129	Lower expr.	0
LIHC	MYH10	PFS	0.860762	0.259651	0.258029	Lower expr.	0
LIHC	MYH10	DSS	0.808167	0.345665	0.34448	Lower expr.	0
LIHC	MYH10	DFI	0.827825	0.255361	0.253054	Lower expr.	0
LIHC	MYH9	OS	0.907535	0.581882	0.581432	Lower expr.	0
LIHC	MYH9	PFS	0.968603	0.810779	0.8104	Lower expr.	0
LIHC	MYH9	DSS	0.859751	0.503558	0.502594	Lower expr.	0
LIHC	MYH9	DFI	0.846357	0.314701	0.313381	Lower expr.	0
LIHC	MYL6	OS	1.14114	0.454801	0.454249	Higher expr.	0
LIHC	MYL6	PFS	1.04139	0.761055	0.759722	Higher expr.	0
LIHC	MYL6	DSS	0.971068	0.8972	0.897077	Lower expr.	0
LIHC	MYL6	DFI	1.12591	0.47519	0.473817	Higher expr.	0
LIHC	PDLIM1	OS	0.855257	0.376961	0.376637	Lower expr.	0
LIHC	PDLIM1	PFS	0.790424	0.0775661	0.0765593	Lower expr.	0
LIHC	PDLIM1	DSS	0.912307	0.686715	0.686488	Lower expr.	0
LIHC	PDLIM1	DFI	0.755986	0.0923747	0.0906364	Lower expr.	0
LIHC	TLN1	OS	0.9708	0.866183	0.866042	Lower expr.	0
LIHC	TLN1	PFS	0.938624	0.633548	0.633476	Lower expr.	0
LIHC	TLN1	DSS	0.883697	0.585195	0.585269	Lower expr.	0
LIHC	TLN1	DFI	0.908672	0.563978	0.563858	Lower expr.	0
LUAD	ACTB	OS	1.46044	0.0113528	0.0108661	Higher expr.	0
LUAD	ACTB	PFS	1.35982	0.0134897	0.013125	Higher expr.	0
LUAD	ACTB	DSS	1.55843	0.020187	0.0191808	Higher expr.	0
LUAD	ACTB	DFI	1.49281	0.0591789	0.0575455	Higher expr.	0
LUAD	ACTN4	OS	1.39078	0.0274438	0.0267378	Higher expr.	0
LUAD	ACTN4	PFS	1.35916	0.0140184	0.0136456	Higher expr.	0
LUAD	ACTN4	DSS	1.54753	0.0227047	0.0216207	Higher expr.	0
LUAD	ACTN4	DFI	1.10489	0.64006	0.639639	Higher expr.	0
LUAD	CAPZB	OS	1.03556	0.81388	0.813714	Higher expr.	0
LUAD	CAPZB	PFS	0.999175	0.994696	0.994111	Lower expr.	0
LUAD	CAPZB	DSS	1.23895	0.262576	0.261402	Higher expr.	0
LUAD	CAPZB	DFI	1.02028	0.924458	0.925299	Higher expr.	0
LUAD	CD2AP	OS	1.22787	0.166296	0.165421	Higher expr.	0
LUAD	CD2AP	PFS	1.25872	0.06348	0.0629525	Higher expr.	0
LUAD	CD2AP	DSS	1.28008	0.192218	0.190962	Higher expr.	0
LUAD	CD2AP	DFI	1.16507	0.472934	0.471632	Higher expr.	0
LUAD	DSTN	OS	0.967221	0.821815	0.821407	Lower expr.	0
LUAD	DSTN	PFS	1.1377	0.298683	0.29852	Higher expr.	0
LUAD	DSTN	DSS	0.909713	0.617296	0.616319	Lower expr.	0
LUAD	DSTN	DFI	0.945464	0.791356	0.790622	Lower expr.	0
LUAD	FLNA	OS	0.930912	0.631097	0.630552	Lower expr.	0
LUAD	FLNA	PFS	0.875613	0.286339	0.28602	Lower expr.	0
LUAD	FLNA	DSS	0.967229	0.861038	0.860495	Lower expr.	0
LUAD	FLNA	DFI	0.823035	0.362776	0.362677	Lower expr.	0
LUAD	FLNB	OS	1.05978	0.696424	0.697128	Higher expr.	0
LUAD	FLNB	PFS	1.13535	0.307212	0.306797	Higher expr.	0
LUAD	FLNB	DSS	1.04277	0.825438	0.825933	Higher expr.	0
LUAD	FLNB	DFI	1.02853	0.89446	0.894095	Higher expr.	0
LUAD	INF2	OS	1.26656	0.11144	0.110845	Higher expr.	0
LUAD	INF2	PFS	1.27662	0.0500907	0.0495705	Higher expr.	0
LUAD	INF2	DSS	1.22487	0.284358	0.284278	Higher expr.	0
LUAD	INF2	DFI	1.49926	0.0612084	0.0593444	Higher expr.	0
LUAD	IQGAP1	OS	1.01189	0.936542	0.936397	Higher expr.	0
LUAD	IQGAP1	PFS	1.02412	0.847742	0.847642	Higher expr.	0
LUAD	IQGAP1	DSS	1.16055	0.432485	0.432123	Higher expr.	0
LUAD	IQGAP1	DFI	0.873388	0.525855	0.525982	Lower expr.	0
LUAD	MYH10	OS	1.05631	0.713221	0.713143	Higher expr.	0
LUAD	MYH10	PFS	1.03505	0.783148	0.783822	Higher expr.	0
LUAD	MYH10	DSS	1.00023	0.999058	0.998777	Higher expr.	0
LUAD	MYH10	DFI	0.764676	0.212193	0.210838	Lower expr.	0
LUAD	MYH9	OS	0.89299	0.44756	0.447131	Lower expr.	0
LUAD	MYH9	PFS	0.958349	0.732025	0.731464	Lower expr.	0
LUAD	MYH9	DSS	0.792666	0.227581	0.226331	Lower expr.	0
LUAD	MYH9	DFI	0.924761	0.712234	0.712474	Lower expr.	0
LUAD	MYL6	OS	0.88809	0.422933	0.422724	Lower expr.	0
LUAD	MYL6	PFS	0.893615	0.365034	0.364534	Lower expr.	0
LUAD	MYL6	DSS	0.945425	0.766753	0.76686	Lower expr.	0
LUAD	MYL6	DFI	1.0455	0.833458	0.834478	Higher expr.	0
LUAD	PDLIM1	OS	0.939814	0.675613	0.675702	Lower expr.	0
LUAD	PDLIM1	PFS	0.973999	0.831693	0.833021	Lower expr.	0
LUAD	PDLIM1	DSS	0.999846	0.999349	0.999404	Lower expr.	0
LUAD	PDLIM1	DFI	0.905063	0.637101	0.637238	Lower expr.	0
LUAD	TLN1	OS	0.968825	0.831157	0.830684	Lower expr.	0
LUAD	TLN1	PFS	1.13187	0.319777	0.320399	Higher expr.	0
LUAD	TLN1	DSS	0.949447	0.784051	0.783827	Lower expr.	0
LUAD	TLN1	DFI	0.939761	0.769913	0.770237	Lower expr.	0
LUSC	ACTB	OS	1.25637	0.0998235	0.099121	Higher expr.	0
LUSC	ACTB	PFS	1.21475	0.124188	0.123842	Higher expr.	0
LUSC	ACTB	DSS	1.20051	0.395561	0.395133	Higher expr.	0
LUSC	ACTB	DFI	1.0506	0.847855	0.847376	Higher expr.	0
LUSC	ACTN4	OS	1.05424	0.703568	0.703635	Higher expr.	0
LUSC	ACTN4	PFS	1.05918	0.650662	0.650102	Higher expr.	0
LUSC	ACTN4	DSS	1.08958	0.691213	0.691633	Higher expr.	0
LUSC	ACTN4	DFI	1.02586	0.92088	0.920332	Higher expr.	0
LUSC	CAPZB	OS	1.18405	0.220943	0.220569	Higher expr.	0
LUSC	CAPZB	PFS	1.16169	0.235456	0.235679	Higher expr.	0
LUSC	CAPZB	DSS	1.09524	0.672011	0.671907	Higher expr.	0
LUSC	CAPZB	DFI	1.05821	0.825611	0.82557	Higher expr.	0
LUSC	CD2AP	OS	1.09739	0.50075	0.500959	Higher expr.	0
LUSC	CD2AP	PFS	1.22127	0.11484	0.114492	Higher expr.	0
LUSC	CD2AP	DSS	1.60835	0.032022	0.0304488	Higher expr.	0
LUSC	CD2AP	DFI	1.07018	0.792564	0.792537	Higher expr.	0
LUSC	DSTN	OS	1.30863	0.0544217	0.0537465	Higher expr.	0
LUSC	DSTN	PFS	1.33609	0.0230873	0.0226808	Higher expr.	0
LUSC	DSTN	DSS	1.48709	0.0691898	0.0673453	Higher expr.	0
LUSC	DSTN	DFI	1.5592	0.0833866	0.0807714	Higher expr.	0
LUSC	FLNA	OS	1.20016	0.187623	0.187086	Higher expr.	0
LUSC	FLNA	PFS	1.22417	0.111229	0.110446	Higher expr.	0
LUSC	FLNA	DSS	1.20643	0.383688	0.382966	Higher expr.	0
LUSC	FLNA	DFI	0.987876	0.962071	0.96215	Lower expr.	0
LUSC	FLNB	OS	1.11044	0.447793	0.447852	Higher expr.	0
LUSC	FLNB	PFS	1.10663	0.421849	0.422043	Higher expr.	0
LUSC	FLNB	DSS	1.19113	0.417371	0.416761	Higher expr.	0
LUSC	FLNB	DFI	0.764882	0.303495	0.302278	Lower expr.	0
LUSC	INF2	OS	1.12756	0.383834	0.383838	Higher expr.	0
LUSC	INF2	PFS	1.17064	0.212122	0.211598	Higher expr.	0
LUSC	INF2	DSS	1.5916	0.0336614	0.0320853	Higher expr.	0
LUSC	INF2	DFI	0.976326	0.925684	0.925657	Lower expr.	0
LUSC	IQGAP1	OS	0.883412	0.369121	0.368517	Lower expr.	0
LUSC	IQGAP1	PFS	0.906231	0.437877	0.437307	Lower expr.	0
LUSC	IQGAP1	DSS	0.772449	0.230415	0.229098	Lower expr.	0
LUSC	IQGAP1	DFI	0.705243	0.177885	0.175636	Lower expr.	0
LUSC	MYH10	OS	1.24087	0.120087	0.1193	Higher expr.	0
LUSC	MYH10	PFS	1.24765	0.081819	0.0811597	Higher expr.	0
LUSC	MYH10	DSS	1.18971	0.420854	0.420451	Higher expr.	0
LUSC	MYH10	DFI	1.17112	0.53915	0.537746	Higher expr.	0
LUSC	MYH9	OS	0.915847	0.528518	0.528712	Lower expr.	0
LUSC	MYH9	PFS	0.880829	0.322292	0.322358	Lower expr.	0
LUSC	MYH9	DSS	0.798222	0.300301	0.299301	Lower expr.	0
LUSC	MYH9	DFI	0.765435	0.29989	0.298887	Lower expr.	0
LUSC	MYL6	OS	0.951037	0.717798	0.717668	Lower expr.	0
LUSC	MYL6	PFS	0.938764	0.61815	0.617794	Lower expr.	0
LUSC	MYL6	DSS	1.04184	0.849492	0.849808	Higher expr.	0
LUSC	MYL6	DFI	0.804778	0.405867	0.405213	Lower expr.	0
LUSC	PDLIM1	OS	1.18178	0.227119	0.226255	Higher expr.	0
LUSC	PDLIM1	PFS	1.05286	0.683209	0.683104	Higher expr.	0
LUSC	PDLIM1	DSS	1.24455	0.30956	0.308409	Higher expr.	0
LUSC	PDLIM1	DFI	0.811127	0.419139	0.417799	Lower expr.	0
LUSC	TLN1	OS	1.20184	0.18394	0.183494	Higher expr.	0
LUSC	TLN1	PFS	1.154	0.257596	0.257062	Higher expr.	0
LUSC	TLN1	DSS	1.31465	0.20558	0.204269	Higher expr.	0
LUSC	TLN1	DFI	1.19277	0.49481	0.493266	Higher expr.	0
MESO	ACTB	OS	2.24522	0.000851229	0.000630422	Higher expr.	0
MESO	ACTB	PFS	2.3386	0.000526069	0.000380427	Higher expr.	0
MESO	ACTB	DSS	2.11753	0.0152693	0.0130773	Higher expr.	0
MESO	ACTB	DFI	2.84513	0.238989	0.221027	Higher expr.	0
MESO	ACTN4	OS	2.55531	0.000129921	8.0286e-05	Higher expr.	0
MESO	ACTN4	PFS	2.01592	0.00369742	0.00315164	Higher expr.	0
MESO	ACTN4	DSS	2.62127	0.00205234	0.00144202	Higher expr.	0
MESO	ACTN4	DFI	5.45606e+09	0.999344	0.0100633	Higher expr.	0
MESO	CAPZB	OS	1.48651	0.0969752	0.0946963	Higher expr.	0
MESO	CAPZB	PFS	1.30764	0.24948	0.247878	Higher expr.	0
MESO	CAPZB	DSS	1.3488	0.32836	0.326549	Higher expr.	0
MESO	CAPZB	DFI	1.69774	0.523013	0.518551	Higher expr.	0
MESO	CD2AP	OS	1.49047	0.0960973	0.0945121	Higher expr.	0
MESO	CD2AP	PFS	1.23143	0.368211	0.368223	Higher expr.	0
MESO	CD2AP	DSS	1.13586	0.678073	0.680132	Higher expr.	0
MESO	CD2AP	DFI	2.36253e+09	0.99903	0.00822659	Higher expr.	0
MESO	DSTN	OS	1.83941	0.011719	0.0106065	Higher expr.	0
MESO	DSTN	PFS	1.45337	0.111528	0.109851	Higher expr.	0
MESO	DSTN	DSS	1.65159	0.104802	0.102031	Higher expr.	0
MESO	DSTN	DFI	5.45606e+09	0.999344	0.0100633	Higher expr.	0
MESO	FLNA	OS	2.1479	0.00178028	0.00143532	Higher expr.	0
MESO	FLNA	PFS	2.09025	0.00216102	0.00176747	Higher expr.	0
MESO	FLNA	DSS	1.96473	0.0291092	0.0265576	Higher expr.	0
MESO	FLNA	DFI	2.36253e+09	0.99903	0.00822659	Higher expr.	0
MESO	FLNB	OS	2.08546	0.00291601	0.00245357	Higher expr.	0
MESO	FLNB	PFS	2.08546	0.00268892	0.00219177	Higher expr.	0
MESO	FLNB	DSS	1.64919	0.108414	0.10573	Higher expr.	0
MESO	FLNB	DFI	5.45606e+09	0.999344	0.0100633	Higher expr.	0
MESO	INF2	OS	0.627563	0.0534659	0.0515801	Lower expr.	0
MESO	INF2	PFS	0.761033	0.232668	0.230374	Lower expr.	0
MESO	INF2	DSS	0.630982	0.144051	0.140512	Lower expr.	0
MESO	IQGAP1	OS	1.11008	0.661415	0.661933	Higher expr.	0
MESO	IQGAP1	PFS	1.18331	0.465116	0.46559	Higher expr.	0
MESO	IQGAP1	DSS	1.2038	0.546661	0.547821	Higher expr.	0
MESO	IQGAP1	DFI	1.88688	0.573958	0.568544	Higher expr.	0
MESO	MYH10	OS	2.13199	0.00264114	0.00216448	Higher expr.	0
MESO	MYH10	PFS	1.65857	0.0328903	0.0314849	Higher expr.	0
MESO	MYH10	DSS	1.47387	0.216814	0.21532	Higher expr.	0
MESO	MYH10	DFI	2.36253e+09	0.99903	0.00822659	Higher expr.	0
MESO	MYH9	OS	2.56884	0.000183984	0.000117151	Higher expr.	0
MESO	MYH9	PFS	1.93756	0.00601403	0.00520081	Higher expr.	0
MESO	MYH9	DSS	2.8196	0.00115771	0.000747404	Higher expr.	0
MESO	MYH9	DFI	5.45606e+09	0.999344	0.0100633	Higher expr.	0
MESO	MYL6	OS	1.06313	0.799095	0.799762	Higher expr.	0
MESO	MYL6	PFS	1.0316	0.893127	0.894417	Higher expr.	0
MESO	MYL6	DSS	1.24553	0.481821	0.478994	Higher expr.	0
MESO	MYL6	DFI	0.704358	0.702887	0.701486	Lower expr.	0
MESO	PDLIM1	OS	2.16418	0.00169047	0.00133651	Higher expr.	0
MESO	PDLIM1	PFS	1.813	0.0128164	0.0116437	Higher expr.	0
MESO	PDLIM1	DSS	2.24603	0.0104457	0.00855744	Higher expr.	0
MESO	PDLIM1	DFI	2.84513	0.238989	0.221027	Higher expr.	0
MESO	TLN1	OS	1.69503	0.0322292	0.0302473	Higher expr.	0
MESO	TLN1	PFS	1.64361	0.0340675	0.0321814	Higher expr.	0
MESO	TLN1	DSS	1.97713	0.0499723	0.0461156	Higher expr.	0
MESO	TLN1	DFI	6.29364	0.10638	0.0690333	Higher expr.	0
OV	ACTB	OS	0.934145	0.644788	0.646749	Lower expr.	0
OV	ACTB	PFS	1.04606	0.72996	0.728695	Higher expr.	0
OV	ACTB	DSS	0.970741	0.853734	0.856	Lower expr.	0
OV	ACTB	DFI	1.09846	0.634713	0.628856	Higher expr.	0
OV	ACTN4	OS	1.19514	0.227379	0.225832	Higher expr.	0
OV	ACTN4	PFS	0.999574	0.997399	0.999421	Lower expr.	0
OV	ACTN4	DSS	1.13708	0.424815	0.423103	Higher expr.	0
OV	ACTN4	DFI	0.995661	0.982489	0.989008	Lower expr.	0
OV	CAPZB	OS	1.116	0.458134	0.456943	Higher expr.	0
OV	CAPZB	PFS	1.24592	0.0915724	0.0904197	Higher expr.	0
OV	CAPZB	DSS	1.12197	0.474933	0.473747	Higher expr.	0
OV	CAPZB	DFI	1.19068	0.377776	0.37373	Higher expr.	0
OV	CD2AP	OS	0.852092	0.27869	0.276919	Lower expr.	0
OV	CD2AP	PFS	0.831389	0.157022	0.155961	Lower expr.	0
OV	CD2AP	DSS	0.847541	0.304325	0.302241	Lower expr.	0
OV	CD2AP	DFI	1.13498	0.521696	0.526278	Higher expr.	0
OV	DSTN	OS	1.17489	0.274385	0.276095	Higher expr.	0
OV	DSTN	PFS	1.14283	0.306149	0.30812	Higher expr.	0
OV	DSTN	DSS	1.1628	0.347672	0.350381	Higher expr.	0
OV	DSTN	DFI	1.56674	0.0247661	0.0242014	Higher expr.	0
OV	FLNA	OS	0.913621	0.540296	0.542323	Lower expr.	0
OV	FLNA	PFS	0.731857	0.0176517	0.0171211	Lower expr.	0
OV	FLNA	DSS	0.932495	0.663594	0.666225	Lower expr.	0
OV	FLNA	DFI	0.732426	0.119054	0.116824	Lower expr.	0
OV	FLNB	OS	1.18711	0.24616	0.244402	Higher expr.	0
OV	FLNB	PFS	1.01946	0.882374	0.884249	Higher expr.	0
OV	FLNB	DSS	1.24563	0.175497	0.173375	Higher expr.	0
OV	FLNB	DFI	0.970982	0.881678	0.878993	Lower expr.	0
OV	INF2	OS	1.06248	0.684265	0.682117	Higher expr.	0
OV	INF2	PFS	0.766033	0.0411691	0.0404924	Lower expr.	0
OV	INF2	DSS	1.10516	0.537098	0.53459	Higher expr.	0
OV	INF2	DFI	0.610938	0.014786	0.0137918	Lower expr.	0
OV	IQGAP1	OS	1.40978	0.0208641	0.0199389	Higher expr.	0
OV	IQGAP1	PFS	1.07071	0.599584	0.599629	Higher expr.	0
OV	IQGAP1	DSS	1.46445	0.0185595	0.0175426	Higher expr.	0
OV	IQGAP1	DFI	1.0727	0.726964	0.727651	Higher expr.	0
OV	MYH10	OS	1.22513	0.170013	0.169522	Higher expr.	0
OV	MYH10	PFS	0.961966	0.766746	0.76414	Lower expr.	0
OV	MYH10	DSS	1.37276	0.0505547	0.0497014	Higher expr.	0
OV	MYH10	DFI	0.962389	0.845969	0.84081	Lower expr.	0
OV	MYH9	OS	1.04886	0.746337	0.746967	Higher expr.	0
OV	MYH9	PFS	0.903432	0.439423	0.437125	Lower expr.	0
OV	MYH9	DSS	1.08386	0.616795	0.617338	Higher expr.	0
OV	MYH9	DFI	1.00341	0.986366	0.991234	Higher expr.	0
OV	MYL6	OS	0.857272	0.298239	0.296036	Lower expr.	0
OV	MYL6	PFS	1.14684	0.293409	0.2933	Higher expr.	0
OV	MYL6	DSS	0.918462	0.598034	0.594851	Lower expr.	0
OV	MYL6	DFI	1.43105	0.0725656	0.0712428	Higher expr.	0
OV	PDLIM1	OS	0.694776	0.0137034	0.0130851	Lower expr.	0
OV	PDLIM1	PFS	0.789626	0.070545	0.0701805	Lower expr.	0
OV	PDLIM1	DSS	0.668752	0.0123385	0.0116321	Lower expr.	0
OV	PDLIM1	DFI	0.814413	0.303355	0.30356	Lower expr.	0
OV	TLN1	OS	1.22291	0.172974	0.171414	Higher expr.	0
OV	TLN1	PFS	0.987963	0.926385	0.92826	Lower expr.	0
OV	TLN1	DSS	1.26529	0.143661	0.141832	Higher expr.	0
OV	TLN1	DFI	0.958971	0.834188	0.834903	Lower expr.	0
PAAD	ACTB	OS	1.33169	0.172916	0.171385	Higher expr.	0
PAAD	ACTB	PFS	1.22549	0.264208	0.26355	Higher expr.	0
PAAD	ACTB	DSS	1.42679	0.133041	0.130755	Higher expr.	0
PAAD	ACTB	DFI	1.32192	0.506377	0.505046	Higher expr.	0
PAAD	ACTN4	OS	1.6145	0.0240991	0.0229111	Higher expr.	0
PAAD	ACTN4	PFS	1.71035	0.00361718	0.00329618	Higher expr.	0
PAAD	ACTN4	DSS	1.62737	0.0422898	0.0405289	Higher expr.	0
PAAD	ACTN4	DFI	3.26285	0.00713572	0.00442835	Higher expr.	0
PAAD	CAPZB	OS	1.43177	0.0878249	0.0863145	Higher expr.	0
PAAD	CAPZB	PFS	1.09316	0.625163	0.624258	Higher expr.	0
PAAD	CAPZB	DSS	1.50755	0.0827982	0.0809986	Higher expr.	0
PAAD	CAPZB	DFI	0.902526	0.811365	0.811286	Lower expr.	0
PAAD	CD2AP	OS	1.92327	0.00254465	0.00215274	Higher expr.	0
PAAD	CD2AP	PFS	1.72376	0.00327634	0.00289945	Higher expr.	0
PAAD	CD2AP	DSS	1.82427	0.0124906	0.0113185	Higher expr.	0
PAAD	CD2AP	DFI	3.67846	0.0103943	0.0061346	Higher expr.	0
PAAD	DSTN	OS	1.23901	0.304871	0.303973	Higher expr.	0
PAAD	DSTN	PFS	1.14651	0.452911	0.44998	Higher expr.	0
PAAD	DSTN	DSS	1.35798	0.192697	0.190953	Higher expr.	0
PAAD	DSTN	DFI	1.40568	0.426836	0.424641	Higher expr.	0
PAAD	FLNA	OS	1.28591	0.230207	0.228195	Higher expr.	0
PAAD	FLNA	PFS	1.35615	0.0984806	0.0965761	Higher expr.	0
PAAD	FLNA	DSS	1.34396	0.212879	0.210302	Higher expr.	0
PAAD	FLNA	DFI	2.34164	0.0652792	0.0585305	Higher expr.	0
PAAD	FLNB	OS	1.69818	0.0126048	0.0116694	Higher expr.	0
PAAD	FLNB	PFS	1.867	0.000796751	0.000663257	Higher expr.	0
PAAD	FLNB	DSS	1.67512	0.0312377	0.0295863	Higher expr.	0
PAAD	FLNB	DFI	2.66535	0.0255217	0.0202085	Higher expr.	0
PAAD	INF2	OS	1.43209	0.0868356	0.0853414	Higher expr.	0
PAAD	INF2	PFS	1.44871	0.042499	0.0416278	Higher expr.	0
PAAD	INF2	DSS	1.53583	0.0701326	0.0683255	Higher expr.	0
PAAD	INF2	DFI	1.32876	0.497361	0.49594	Higher expr.	0
PAAD	IQGAP1	OS	2.01647	0.00138931	0.00111677	Higher expr.	0
PAAD	IQGAP1	PFS	1.77242	0.0022393	0.00198111	Higher expr.	0
PAAD	IQGAP1	DSS	2.18829	0.00157143	0.00119755	Higher expr.	0
PAAD	IQGAP1	DFI	1.90817	0.132307	0.126171	Higher expr.	0
PAAD	MYH10	OS	0.780207	0.235301	0.234315	Lower expr.	0
PAAD	MYH10	PFS	0.68221	0.0374359	0.0365507	Lower expr.	0
PAAD	MYH10	DSS	0.803479	0.351083	0.350607	Lower expr.	0
PAAD	MYH10	DFI	0.484383	0.0910547	0.0843171	Lower expr.	0
PAAD	MYH9	OS	1.30205	0.209829	0.208782	Higher expr.	0
PAAD	MYH9	PFS	1.09697	0.61437	0.611155	Higher expr.	0
PAAD	MYH9	DSS	1.43785	0.127088	0.125228	Higher expr.	0
PAAD	MYH9	DFI	1.35835	0.47483	0.473297	Higher expr.	0
PAAD	MYL6	OS	0.773183	0.223641	0.22244	Lower expr.	0
PAAD	MYL6	PFS	0.884309	0.499954	0.501192	Lower expr.	0
PAAD	MYL6	DSS	0.779466	0.292088	0.290713	Lower expr.	0
PAAD	MYL6	DFI	1.12879	0.772134	0.772001	Higher expr.	0
PAAD	PDLIM1	OS	0.984842	0.94154	0.941566	Lower expr.	0
PAAD	PDLIM1	PFS	1.23778	0.241427	0.239006	Higher expr.	0
PAAD	PDLIM1	DSS	0.887369	0.612755	0.612469	Lower expr.	0
PAAD	PDLIM1	DFI	1.02294	0.956804	0.956804	Higher expr.	0
PAAD	TLN1	OS	0.91007	0.652783	0.652822	Lower expr.	0
PAAD	TLN1	PFS	0.898767	0.562111	0.564455	Lower expr.	0
PAAD	TLN1	DSS	0.95184	0.834436	0.835223	Lower expr.	0
PAAD	TLN1	DFI	1.46816	0.394515	0.391932	Higher expr.	0
PCPG	ACTB	OS	0.486712	0.336672	0.325121	Lower expr.	0
PCPG	ACTB	PFS	1.00242	0.995378	0.996479	Higher expr.	0
PCPG	ACTB	DSS	0.375014	0.273418	0.254672	Lower expr.	0
PCPG	ACTB	DFI	0.276971	0.269635	0.238988	Lower expr.	0
PCPG	ACTN4	OS	0.123954	0.0512115	0.0205221	Lower expr.	0
PCPG	ACTN4	PFS	0.49871	0.100475	0.0944432	Lower expr.	0
PCPG	ACTN4	DSS	1.41877e-09	0.998377	0.00832589	Lower expr.	0
PCPG	ACTN4	DFI	0.89054	0.908671	0.908623	Lower expr.	0
PCPG	CAPZB	OS	0.299592	0.140511	0.118598	Lower expr.	0
PCPG	CAPZB	PFS	0.742573	0.470158	0.470605	Lower expr.	0
PCPG	CAPZB	DSS	1.47877e-09	0.998376	0.00948143	Lower expr.	0
PCPG	CAPZB	DFI	0.803359	0.827154	0.82682	Lower expr.	0
PCPG	CD2AP	OS	1.80203	0.42097	0.412034	Higher expr.	0
PCPG	CD2AP	PFS	0.799646	0.594436	0.594281	Lower expr.	0
PCPG	CD2AP	DSS	2.21829	0.358735	0.343487	Higher expr.	0
PCPG	CD2AP	DFI	1.14313	0.894592	0.894518	Higher expr.	0
PCPG	DSTN	OS	0.689957	0.617045	0.618994	Lower expr.	0
PCPG	DSTN	PFS	0.679985	0.352416	0.351077	Lower expr.	0
PCPG	DSTN	DSS	0.237326	0.193149	0.159099	Lower expr.	0
PCPG	DSTN	DFI	0.918514	0.932276	0.932256	Lower expr.	0
PCPG	FLNA	OS	0.568455	0.440945	0.437965	Lower expr.	0
PCPG	FLNA	PFS	0.776514	0.538849	0.540148	Lower expr.	0
PCPG	FLNA	DSS	0.483045	0.402699	0.395561	Lower expr.	0
PCPG	FLNA	DFI	0.336115	0.346868	0.323753	Lower expr.	0
PCPG	FLNB	OS	1.15674	0.840435	0.838109	Higher expr.	0
PCPG	FLNB	PFS	1.59564	0.270977	0.265975	Higher expr.	0
PCPG	FLNB	DSS	1.23279	0.803369	0.800275	Higher expr.	0
PCPG	FLNB	DFI	4.09874	0.228028	0.194001	Higher expr.	0
PCPG	INF2	OS	0.596323	0.480363	0.475815	Lower expr.	0
PCPG	INF2	PFS	1.0643	0.878916	0.877845	Higher expr.	0
PCPG	INF2	DSS	0.193556	0.134808	0.0951628	Lower expr.	0
PCPG	INF2	DFI	0.390699	0.415757	0.398635	Lower expr.	0
PCPG	IQGAP1	OS	0.984893	0.982882	0.984721	Lower expr.	0
PCPG	IQGAP1	PFS	0.837708	0.668407	0.66876	Lower expr.	0
PCPG	IQGAP1	DSS	1.00797	0.99227	0.990019	Higher expr.	0
PCPG	IQGAP1	DFI	1.18605	0.865578	0.865424	Higher expr.	0
PCPG	MYH10	OS	0.628192	0.525243	0.519101	Lower expr.	0
PCPG	MYH10	PFS	1.06137	0.88468	0.88565	Higher expr.	0
PCPG	MYH10	DSS	1.06381	0.939792	0.941656	Higher expr.	0
PCPG	MYH10	DFI	3.07456	0.332677	0.308185	Higher expr.	0
PCPG	MYH9	OS	0.349973	0.19925	0.180385	Lower expr.	0
PCPG	MYH9	PFS	1.00747	0.985482	0.982455	Higher expr.	0
PCPG	MYH9	DSS	0.212679	0.158234	0.120654	Lower expr.	0
PCPG	MYH9	DFI	3.29018	0.303636	0.275968	Higher expr.	0
PCPG	MYL6	OS	0.813068	0.774343	0.771794	Lower expr.	0
PCPG	MYL6	PFS	1.29313	0.53572	0.535149	Higher expr.	0
PCPG	MYL6	DSS	0.762195	0.746	0.74263	Lower expr.	0
PCPG	MYL6	DFI	0.959068	0.966684	0.966682	Lower expr.	0
PCPG	PDLIM1	OS	0.588954	0.469844	0.467824	Lower expr.	0
PCPG	PDLIM1	PFS	0.877279	0.748905	0.751565	Lower expr.	0
PCPG	PDLIM1	DSS	0.498141	0.422623	0.416493	Lower expr.	0
PCPG	PDLIM1	DFI	0.827427	0.850841	0.85063	Lower expr.	0
PCPG	TLN1	OS	0.148972	0.0751974	0.03973	Lower expr.	0
PCPG	TLN1	PFS	0.474731	0.0858598	0.0792865	Lower expr.	0
PCPG	TLN1	DSS	0.210473	0.155503	0.117769	Lower expr.	0
PCPG	TLN1	DFI	0.903538	0.919221	0.919186	Lower expr.	0
PRAD	ACTB	OS	1.11713	0.862025	0.861958	Higher expr.	0
PRAD	ACTB	PFS	0.916988	0.668454	0.668305	Lower expr.	0
PRAD	ACTB	DSS	1.55638	0.628723	0.625958	Higher expr.	0
PRAD	ACTB	DFI	0.533884	0.0950782	0.0898661	Lower expr.	0
PRAD	ACTN4	OS	1.38185	0.620913	0.619616	Higher expr.	0
PRAD	ACTN4	PFS	1.23804	0.295464	0.29466	Higher expr.	0
PRAD	ACTN4	DSS	1.90954	0.486323	0.479464	Higher expr.	0
PRAD	ACTN4	DFI	1.25762	0.525795	0.524858	Higher expr.	0
PRAD	CAPZB	OS	0.453905	0.252611	0.240434	Lower expr.	0
PRAD	CAPZB	PFS	0.581129	0.00964529	0.00879929	Lower expr.	0
PRAD	CAPZB	DSS	0.670867	0.662948	0.660887	Lower expr.	0
PRAD	CAPZB	DFI	0.609925	0.180185	0.175927	Lower expr.	0
PRAD	CD2AP	OS	1.93237	0.326876	0.319688	Higher expr.	0
PRAD	CD2AP	PFS	0.78418	0.232553	0.231581	Lower expr.	0
PRAD	CD2AP	DSS	1.75068	0.547156	0.54244	Higher expr.	0
PRAD	CD2AP	DFI	0.614825	0.178195	0.173941	Lower expr.	0
PRAD	DSTN	OS	0.674616	0.543807	0.541272	Lower expr.	0
PRAD	DSTN	PFS	0.619153	0.020286	0.0191096	Lower expr.	0
PRAD	DSTN	DSS	1.82795e-09	0.998552	0.0363167	Lower expr.	0
PRAD	DSTN	DFI	0.396785	0.0163139	0.0128837	Lower expr.	0
PRAD	FLNA	OS	0.578688	0.441429	0.436349	Lower expr.	0
PRAD	FLNA	PFS	0.629955	0.025534	0.0242671	Lower expr.	0
PRAD	FLNA	DSS	0.308342	0.301491	0.275924	Lower expr.	0
PRAD	FLNA	DFI	0.403727	0.0183029	0.0146671	Lower expr.	0
PRAD	FLNB	OS	0.514786	0.338884	0.330358	Lower expr.	0
PRAD	FLNB	PFS	1.03354	0.870543	0.870506	Higher expr.	0
PRAD	FLNB	DSS	0.277648	0.252266	0.220881	Lower expr.	0
PRAD	FLNB	DFI	1.78178	0.124097	0.118913	Higher expr.	0
PRAD	INF2	OS	2.443	0.195877	0.181355	Higher expr.	0
PRAD	INF2	PFS	1.99483	0.000997476	0.00078948	Higher expr.	0
PRAD	INF2	DSS	3.96435	0.218938	0.184397	Higher expr.	0
PRAD	INF2	DFI	3.22774	0.00311511	0.0017731	Higher expr.	0
PRAD	IQGAP1	OS	1.30114	0.683248	0.682474	Higher expr.	0
PRAD	IQGAP1	PFS	0.817794	0.323728	0.322898	Lower expr.	0
PRAD	IQGAP1	DSS	1.88942	0.493374	0.486777	Higher expr.	0
PRAD	IQGAP1	DFI	0.612105	0.177693	0.173352	Lower expr.	0
PRAD	MYH10	OS	3.51328	0.0795824	0.0646509	Higher expr.	0
PRAD	MYH10	PFS	0.926731	0.708585	0.70871	Lower expr.	0
PRAD	MYH10	DSS	5.09739	0.150565	0.112597	Higher expr.	0
PRAD	MYH10	DFI	0.540601	0.10188	0.0964864	Lower expr.	0
PRAD	MYH9	OS	0.520202	0.353744	0.345996	Lower expr.	0
PRAD	MYH9	PFS	1.32574	0.167703	0.166355	Higher expr.	0
PRAD	MYH9	DSS	0.284421	0.264599	0.235297	Lower expr.	0
PRAD	MYH9	DFI	1.29513	0.47797	0.477027	Higher expr.	0
PRAD	MYL6	OS	1.42197	0.587814	0.585952	Higher expr.	0
PRAD	MYL6	PFS	1.36773	0.125548	0.123999	Higher expr.	0
PRAD	MYL6	DSS	0.724712	0.724641	0.723507	Lower expr.	0
PRAD	MYL6	DFI	1.79329	0.113411	0.108344	Higher expr.	0
PRAD	PDLIM1	OS	0.406659	0.192513	0.177842	Lower expr.	0
PRAD	PDLIM1	PFS	0.808272	0.29332	0.292382	Lower expr.	0
PRAD	PDLIM1	DSS	0.576935	0.547258	0.542234	Lower expr.	0
PRAD	PDLIM1	DFI	0.771317	0.472021	0.470739	Lower expr.	0
PRAD	TLN1	OS	0.553585	0.405117	0.398986	Lower expr.	0
PRAD	TLN1	PFS	0.688907	0.0696376	0.0680699	Lower expr.	0
PRAD	TLN1	DSS	0.307514	0.300547	0.274931	Lower expr.	0
PRAD	TLN1	DFI	0.456814	0.0369911	0.0324347	Lower expr.	0
READ	ACTB	OS	2.51338	0.0688818	0.0571459	Higher expr.	0
READ	ACTB	PFS	1.37241	0.390865	0.379127	Higher expr.	0
READ	ACTB	DSS	1.60121	0.606549	0.603248	Higher expr.	0
READ	ACTB	DFI	1.40684	0.709672	0.70836	Higher expr.	0
READ	ACTN4	OS	1.24895	0.645539	0.628658	Higher expr.	0
READ	ACTN4	PFS	1.36688	0.398684	0.385359	Higher expr.	0
READ	ACTN4	DSS	4.65471	0.170414	0.131959	Higher expr.	0
READ	ACTN4	DFI	1.35495	0.74123	0.740306	Higher expr.	0
READ	CAPZB	OS	2.85908	0.0415686	0.031839	Higher expr.	0
READ	CAPZB	PFS	3.66605	0.00177674	0.000857284	Higher expr.	0
READ	CAPZB	DSS	2.17215	0.4019	0.390969	Higher expr.	0
READ	CAPZB	DFI	3.3213	0.210528	0.190738	Higher expr.	0
READ	CD2AP	OS	0.472255	0.126217	0.119062	Lower expr.	0
READ	CD2AP	PFS	0.618708	0.208356	0.206973	Lower expr.	0
READ	CD2AP	DSS	0.969455	0.973152	0.973151	Lower expr.	0
READ	CD2AP	DFI	0.593799	0.569592	0.565324	Lower expr.	0
READ	DSTN	OS	0.905463	0.836708	0.833888	Lower expr.	0
READ	DSTN	PFS	1.17101	0.669073	0.668874	Higher expr.	0
READ	DSTN	DSS	4.5172e+08	0.998572	0.0567517	Higher expr.	0
READ	DSTN	DFI	1.45453	0.691244	0.689853	Higher expr.	0
READ	FLNA	OS	1.58795	0.344423	0.329028	Higher expr.	0
READ	FLNA	PFS	1.90974	0.0901302	0.0806747	Higher expr.	0
READ	FLNA	DSS	4.10137	0.207262	0.171413	Higher expr.	0
READ	FLNA	DFI	2.95507e+08	0.998839	0.20216	Higher expr.	0
READ	FLNB	OS	0.645772	0.367657	0.363321	Lower expr.	0
READ	FLNB	PFS	1.10501	0.785082	0.784598	Higher expr.	0
READ	FLNB	DSS	0.552353	0.516315	0.510217	Lower expr.	0
READ	FLNB	DFI	0.626467	0.677007	0.674276	Lower expr.	0
READ	INF2	OS	1.04033	0.933567	0.920766	Higher expr.	0
READ	INF2	PFS	0.960504	0.912706	0.923002	Lower expr.	0
READ	INF2	DSS	3.63568	0.248395	0.216482	Higher expr.	0
READ	INF2	DFI	0.579412	0.560873	0.556649	Lower expr.	0
READ	IQGAP1	OS	1.24261	0.648339	0.646285	Higher expr.	0
READ	IQGAP1	PFS	0.870283	0.709873	0.712476	Lower expr.	0
READ	IQGAP1	DSS	1.27221	0.792411	0.791927	Higher expr.	0
READ	IQGAP1	DFI	0.427504	0.447622	0.43403	Lower expr.	0
READ	MYH10	OS	2.29165	0.0929866	0.0867752	Higher expr.	0
READ	MYH10	PFS	1.76198	0.138458	0.135538	Higher expr.	0
READ	MYH10	DSS	4.56319	0.176198	0.138256	Higher expr.	0
READ	MYH10	DFI	1.33119	0.754873	0.754081	Higher expr.	0
READ	MYH9	OS	0.531018	0.20594	0.203014	Lower expr.	0
READ	MYH9	PFS	0.771455	0.492616	0.501493	Lower expr.	0
READ	MYH9	DSS	0.550984	0.514476	0.508303	Lower expr.	0
READ	MYH9	DFI	0.90221	0.910472	0.910433	Lower expr.	0
READ	MYL6	OS	2.58738	0.0597255	0.0509246	Higher expr.	0
READ	MYL6	PFS	1.52451	0.255538	0.252722	Higher expr.	0
READ	MYL6	DSS	5.13045	0.145864	0.106365	Higher expr.	0
READ	MYL6	DFI	1.53729	0.639331	0.636825	Higher expr.	0
READ	PDLIM1	OS	0.49346	0.158952	0.154082	Lower expr.	0
READ	PDLIM1	PFS	0.509353	0.0831097	0.0788941	Lower expr.	0
READ	PDLIM1	DSS	0.560124	0.527281	0.521646	Lower expr.	0
READ	PDLIM1	DFI	0.807396	0.816053	0.815723	Lower expr.	0
READ	TLN1	OS	2.36253	0.0992383	0.0883651	Higher expr.	0
READ	TLN1	PFS	1.84204	0.11528	0.107998	Higher expr.	0
READ	TLN1	DSS	1.9653	0.463811	0.455829	Higher expr.	0
READ	TLN1	DFI	1.95387	0.468153	0.460398	Higher expr.	0
SARC	ACTB	OS	0.601253	0.0131223	0.0121357	Lower expr.	0
SARC	ACTB	PFS	0.825273	0.231008	0.228306	Lower expr.	0
SARC	ACTB	DSS	0.651576	0.0552886	0.0533177	Lower expr.	0
SARC	ACTB	DFI	0.858269	0.526796	0.522437	Lower expr.	0
SARC	ACTN4	OS	1.02717	0.89403	0.89438	Higher expr.	0
SARC	ACTN4	PFS	1.08389	0.614106	0.61846	Higher expr.	0
SARC	ACTN4	DSS	1.07838	0.733518	0.733733	Higher expr.	0
SARC	ACTN4	DFI	1.31258	0.274168	0.276648	Higher expr.	0
SARC	CAPZB	OS	0.939997	0.759948	0.761001	Lower expr.	0
SARC	CAPZB	PFS	1.06838	0.679183	0.676212	Higher expr.	0
SARC	CAPZB	DSS	0.990734	0.96663	0.968013	Lower expr.	0
SARC	CAPZB	DFI	0.977299	0.924744	0.929179	Lower expr.	0
SARC	CD2AP	OS	0.936981	0.747212	0.74662	Lower expr.	0
SARC	CD2AP	PFS	1.07157	0.666165	0.665071	Higher expr.	0
SARC	CD2AP	DSS	1.02618	0.907096	0.907559	Higher expr.	0
SARC	CD2AP	DFI	0.997285	0.991086	0.99114	Lower expr.	0
SARC	DSTN	OS	0.746027	0.146796	0.144949	Lower expr.	0
SARC	DSTN	PFS	0.841106	0.279761	0.277752	Lower expr.	0
SARC	DSTN	DSS	0.790047	0.287646	0.285805	Lower expr.	0
SARC	DSTN	DFI	0.875044	0.583136	0.578665	Lower expr.	0
SARC	FLNA	OS	0.946855	0.785952	0.785308	Lower expr.	0
SARC	FLNA	PFS	1.12883	0.448318	0.451564	Higher expr.	0
SARC	FLNA	DSS	1.02688	0.904566	0.905146	Higher expr.	0
SARC	FLNA	DFI	1.15267	0.562964	0.569117	Higher expr.	0
SARC	FLNB	OS	1.01597	0.93737	0.939234	Higher expr.	0
SARC	FLNB	PFS	1.15133	0.378975	0.378092	Higher expr.	0
SARC	FLNB	DSS	1.01998	0.928893	0.931082	Higher expr.	0
SARC	FLNB	DFI	1.07838	0.757308	0.754036	Higher expr.	0
SARC	INF2	OS	0.959719	0.838427	0.839803	Lower expr.	0
SARC	INF2	PFS	1.46437	0.0177274	0.0171027	Higher expr.	0
SARC	INF2	DSS	0.896205	0.621275	0.622492	Lower expr.	0
SARC	INF2	DFI	1.8169	0.0186517	0.0168541	Higher expr.	0
SARC	IQGAP1	OS	0.929857	0.717744	0.716202	Lower expr.	0
SARC	IQGAP1	PFS	1.07082	0.668816	0.669991	Higher expr.	0
SARC	IQGAP1	DSS	0.989446	0.961761	0.960039	Lower expr.	0
SARC	IQGAP1	DFI	1.05698	0.82043	0.823608	Higher expr.	0
SARC	MYH10	OS	1.13598	0.526676	0.525956	Higher expr.	0
SARC	MYH10	PFS	0.997182	0.985907	0.986227	Lower expr.	0
SARC	MYH10	DSS	1.05028	0.824402	0.823846	Higher expr.	0
SARC	MYH10	DFI	0.866465	0.552038	0.552844	Lower expr.	0
SARC	MYH9	OS	1.02584	0.899069	0.899443	Higher expr.	0
SARC	MYH9	PFS	1.0804	0.628382	0.631861	Higher expr.	0
SARC	MYH9	DSS	1.04273	0.849851	0.850255	Higher expr.	0
SARC	MYH9	DFI	1.11094	0.664022	0.669968	Higher expr.	0
SARC	MYL6	OS	0.592943	0.010825	0.0099234	Lower expr.	0
SARC	MYL6	PFS	0.827921	0.238108	0.236607	Lower expr.	0
SARC	MYL6	DSS	0.66178	0.0638379	0.0618028	Lower expr.	0
SARC	MYL6	DFI	1.07787	0.75753	0.757774	Higher expr.	0
SARC	PDLIM1	OS	0.662016	0.0422458	0.0408349	Lower expr.	0
SARC	PDLIM1	PFS	0.686648	0.019368	0.01867	Lower expr.	0
SARC	PDLIM1	DSS	0.674929	0.0776456	0.0758001	Lower expr.	0
SARC	PDLIM1	DFI	0.58535	0.0270718	0.0252895	Lower expr.	0
SARC	TLN1	OS	0.706516	0.0858785	0.0839267	Lower expr.	0
SARC	TLN1	PFS	0.883902	0.440621	0.438525	Lower expr.	0
SARC	TLN1	DSS	0.6959	0.102986	0.100588	Lower expr.	0
SARC	TLN1	DFI	0.869285	0.566811	0.562842	Lower expr.	0
SKCM	ACTB	OS	1.11883	0.410846	0.41037	Higher expr.	0
SKCM	ACTB	PFS	1.21922	0.0801081	0.079401	Higher expr.	0
SKCM	ACTB	DSS	1.04175	0.782932	0.782603	Higher expr.	0
SKCM	ACTN4	OS	0.860196	0.266122	0.265942	Lower expr.	0
SKCM	ACTN4	PFS	0.958427	0.703099	0.702021	Lower expr.	0
SKCM	ACTN4	DSS	0.881228	0.389252	0.38939	Lower expr.	0
SKCM	CAPZB	OS	0.85611	0.250452	0.250168	Lower expr.	0
SKCM	CAPZB	PFS	0.955749	0.684648	0.685675	Lower expr.	0
SKCM	CAPZB	DSS	0.811677	0.155431	0.154823	Lower expr.	0
SKCM	CD2AP	OS	0.860319	0.265352	0.264799	Lower expr.	0
SKCM	CD2AP	PFS	0.926724	0.496862	0.495564	Lower expr.	0
SKCM	CD2AP	DSS	0.843045	0.244175	0.243495	Lower expr.	0
SKCM	DSTN	OS	0.786977	0.0776602	0.0769522	Lower expr.	0
SKCM	DSTN	PFS	0.75016	0.0102859	0.0100075	Lower expr.	0
SKCM	DSTN	DSS	0.770302	0.0767457	0.0758465	Lower expr.	0
SKCM	FLNA	OS	1.24338	0.106178	0.105485	Higher expr.	0
SKCM	FLNA	PFS	0.909807	0.394625	0.392797	Lower expr.	0
SKCM	FLNA	DSS	1.19262	0.227548	0.226964	Higher expr.	0
SKCM	FLNB	OS	1.13191	0.358187	0.35792	Higher expr.	0
SKCM	FLNB	PFS	1.09763	0.40412	0.403938	Higher expr.	0
SKCM	FLNB	DSS	1.12829	0.408471	0.408377	Higher expr.	0
SKCM	INF2	OS	1.12799	0.375313	0.374759	Higher expr.	0
SKCM	INF2	PFS	1.12936	0.279139	0.278548	Higher expr.	0
SKCM	INF2	DSS	1.05982	0.694009	0.693445	Higher expr.	0
SKCM	IQGAP1	OS	0.973246	0.841043	0.84098	Lower expr.	0
SKCM	IQGAP1	PFS	0.908365	0.389516	0.388767	Lower expr.	0
SKCM	IQGAP1	DSS	1.03351	0.822757	0.822758	Higher expr.	0
SKCM	MYH10	OS	1.32497	0.0372863	0.0366943	Higher expr.	0
SKCM	MYH10	PFS	0.928639	0.505501	0.50521	Lower expr.	0
SKCM	MYH10	DSS	1.41277	0.0184131	0.017873	Higher expr.	0
SKCM	MYH9	OS	1.28603	0.0641728	0.0635503	Higher expr.	0
SKCM	MYH9	PFS	1.13696	0.252239	0.252309	Higher expr.	0
SKCM	MYH9	DSS	1.1968	0.22226	0.221847	Higher expr.	0
SKCM	MYL6	OS	1.22921	0.128879	0.128065	Higher expr.	0
SKCM	MYL6	PFS	1.16068	0.186584	0.186357	Higher expr.	0
SKCM	MYL6	DSS	1.24414	0.138338	0.137337	Higher expr.	0
SKCM	PDLIM1	OS	1.15319	0.292195	0.291625	Higher expr.	0
SKCM	PDLIM1	PFS	1.08463	0.46724	0.467577	Higher expr.	0
SKCM	PDLIM1	DSS	1.14047	0.371207	0.37056	Higher expr.	0
SKCM	TLN1	OS	0.926645	0.57247	0.571723	Lower expr.	0
SKCM	TLN1	PFS	0.974716	0.818315	0.818284	Lower expr.	0
SKCM	TLN1	DSS	0.906009	0.500129	0.499094	Lower expr.	0
STAD	ACTB	OS	1.22241	0.210038	0.209267	Higher expr.	0
STAD	ACTB	PFS	1.18824	0.229895	0.229167	Higher expr.	0
STAD	ACTB	DSS	1.31348	0.189755	0.18832	Higher expr.	0
STAD	ACTB	DFI	1.99732	0.032691	0.0293758	Higher expr.	0
STAD	ACTN4	OS	0.8902	0.467377	0.467773	Lower expr.	0
STAD	ACTN4	PFS	1.04543	0.756515	0.756263	Higher expr.	0
STAD	ACTN4	DSS	0.973868	0.898195	0.898318	Lower expr.	0
STAD	ACTN4	DFI	1.3367	0.346047	0.344163	Higher expr.	0
STAD	CAPZB	OS	1.10547	0.529579	0.530249	Higher expr.	0
STAD	CAPZB	PFS	1.15518	0.313459	0.312991	Higher expr.	0
STAD	CAPZB	DSS	1.04689	0.823824	0.824575	Higher expr.	0
STAD	CAPZB	DFI	1.21911	0.514448	0.514096	Higher expr.	0
STAD	CD2AP	OS	0.754497	0.0797598	0.0786404	Lower expr.	0
STAD	CD2AP	PFS	0.85308	0.268459	0.267875	Lower expr.	0
STAD	CD2AP	DSS	0.732639	0.133078	0.13122	Lower expr.	0
STAD	CD2AP	DFI	1.01722	0.954951	0.9562	Higher expr.	0
STAD	DSTN	OS	1.30156	0.0989269	0.0979607	Higher expr.	0
STAD	DSTN	PFS	1.39472	0.0207495	0.0202147	Higher expr.	0
STAD	DSTN	DSS	1.23641	0.302583	0.301944	Higher expr.	0
STAD	DSTN	DFI	1.84914	0.0472901	0.0439487	Higher expr.	0
STAD	FLNA	OS	1.29921	0.102889	0.101711	Higher expr.	0
STAD	FLNA	PFS	1.26889	0.0974808	0.0969933	Higher expr.	0
STAD	FLNA	DSS	1.24749	0.28438	0.282878	Higher expr.	0
STAD	FLNA	DFI	1.518	0.183708	0.180937	Higher expr.	0
STAD	FLNB	OS	1.02674	0.868389	0.868181	Higher expr.	0
STAD	FLNB	PFS	1.0829	0.577592	0.578266	Higher expr.	0
STAD	FLNB	DSS	1.06236	0.768426	0.768357	Higher expr.	0
STAD	FLNB	DFI	1.47921	0.199078	0.196737	Higher expr.	0
STAD	INF2	OS	1.01655	0.917943	0.918145	Higher expr.	0
STAD	INF2	PFS	0.987081	0.927595	0.928242	Lower expr.	0
STAD	INF2	DSS	1.26735	0.253544	0.252858	Higher expr.	0
STAD	INF2	DFI	1.21034	0.529894	0.529061	Higher expr.	0
STAD	IQGAP1	OS	1.04068	0.802387	0.802	Higher expr.	0
STAD	IQGAP1	PFS	1.16357	0.290061	0.289067	Higher expr.	0
STAD	IQGAP1	DSS	1.01239	0.952238	0.95179	Higher expr.	0
STAD	IQGAP1	DFI	0.968023	0.914918	0.914035	Lower expr.	0
STAD	MYH10	OS	1.36387	0.052847	0.0517914	Higher expr.	0
STAD	MYH10	PFS	1.38336	0.0239804	0.0233519	Higher expr.	0
STAD	MYH10	DSS	1.74056	0.00854029	0.00771565	Higher expr.	0
STAD	MYH10	DFI	1.886	0.0430817	0.0395686	Higher expr.	0
STAD	MYH9	OS	1.1766	0.310325	0.309513	Higher expr.	0
STAD	MYH9	PFS	1.22695	0.155077	0.154348	Higher expr.	0
STAD	MYH9	DSS	1.45496	0.0749286	0.0731875	Higher expr.	0
STAD	MYH9	DFI	1.26626	0.441642	0.440857	Higher expr.	0
STAD	MYL6	OS	1.40484	0.0346667	0.0337903	Higher expr.	0
STAD	MYL6	PFS	1.45512	0.00959849	0.00920395	Higher expr.	0
STAD	MYL6	DSS	1.46013	0.0689323	0.0673209	Higher expr.	0
STAD	MYL6	DFI	2.04499	0.0245688	0.0216343	Higher expr.	0
STAD	PDLIM1	OS	1.12891	0.449958	0.449548	Higher expr.	0
STAD	PDLIM1	PFS	1.16141	0.297588	0.296988	Higher expr.	0
STAD	PDLIM1	DSS	0.958753	0.839098	0.838708	Lower expr.	0
STAD	PDLIM1	DFI	1.10357	0.744191	0.743365	Higher expr.	0
STAD	TLN1	OS	1.17891	0.304721	0.304276	Higher expr.	0
STAD	TLN1	PFS	1.11333	0.454882	0.454975	Higher expr.	0
STAD	TLN1	DSS	1.26946	0.253112	0.251667	Higher expr.	0
STAD	TLN1	DFI	0.969943	0.920446	0.919866	Lower expr.	0
TGCT	ACTB	OS	2.21583	0.496695	0.48614	Higher expr.	0
TGCT	ACTB	PFS	1.01227	0.969796	0.965817	Higher expr.	0
TGCT	ACTB	DSS	1.83613	0.620155	0.614795	Higher expr.	0
TGCT	ACTB	DFI	0.824238	0.598837	0.604785	Lower expr.	0
TGCT	ACTN4	OS	2.24005	0.490762	0.479823	Higher expr.	0
TGCT	ACTN4	PFS	1.26225	0.469137	0.459312	Higher expr.	0
TGCT	ACTN4	DSS	1.86051	0.612387	0.606679	Higher expr.	0
TGCT	ACTN4	DFI	1.42278	0.335958	0.3197	Higher expr.	0
TGCT	CAPZB	OS	0.695402	0.722402	0.721102	Lower expr.	0
TGCT	CAPZB	PFS	0.787813	0.453752	0.457028	Lower expr.	0
TGCT	CAPZB	DSS	0.446516	0.510921	0.499551	Lower expr.	0
TGCT	CAPZB	DFI	1.07781	0.83268	0.824484	Higher expr.	0
TGCT	CD2AP	OS	1.02249	0.982258	0.982257	Higher expr.	0
TGCT	CD2AP	PFS	0.91784	0.784569	0.782099	Lower expr.	0
TGCT	CD2AP	DSS	0.523872	0.597613	0.591217	Lower expr.	0
TGCT	CD2AP	DFI	1.11947	0.75003	0.756651	Higher expr.	0
TGCT	DSTN	OS	2.55234	0.42477	0.409339	Higher expr.	0
TGCT	DSTN	PFS	1.00926	0.976843	0.968767	Higher expr.	0
TGCT	DSTN	DSS	2.17163	0.526723	0.516357	Higher expr.	0
TGCT	DSTN	DFI	1.1908	0.623479	0.60872	Higher expr.	0
TGCT	FLNA	OS	1.0053	0.995781	0.995781	Higher expr.	0
TGCT	FLNA	PFS	0.835006	0.567279	0.570995	Lower expr.	0
TGCT	FLNA	DSS	1.98115	0.57675	0.569314	Higher expr.	0
TGCT	FLNA	DFI	0.499019	0.0638203	0.0627523	Lower expr.	0
TGCT	FLNB	OS	0.979791	0.983712	0.983711	Lower expr.	0
TGCT	FLNB	PFS	1.86696	0.0545769	0.051026	Higher expr.	0
TGCT	FLNB	DSS	0.494705	0.565534	0.55749	Lower expr.	0
TGCT	FLNB	DFI	1.9622	0.0660675	0.0621043	Higher expr.	0
TGCT	INF2	OS	2.22096	0.495224	0.48455	Higher expr.	0
TGCT	INF2	PFS	1.45715	0.24567	0.237989	Higher expr.	0
TGCT	INF2	DSS	1.84176	0.61814	0.612677	Higher expr.	0
TGCT	INF2	DFI	1.52381	0.240685	0.228782	Higher expr.	0
TGCT	IQGAP1	OS	5.93569e+08	0.998678	0.0456897	Higher expr.	0
TGCT	IQGAP1	PFS	0.754359	0.369072	0.369785	Lower expr.	0
TGCT	IQGAP1	DSS	6.03486e+08	0.998854	0.0810442	Higher expr.	0
TGCT	IQGAP1	DFI	0.626158	0.193987	0.191424	Lower expr.	0
TGCT	MYH10	OS	0.710849	0.738621	0.737535	Lower expr.	0
TGCT	MYH10	PFS	1.31602	0.39749	0.392133	Higher expr.	0
TGCT	MYH10	DSS	0.459984	0.526178	0.515779	Lower expr.	0
TGCT	MYH10	DFI	1.35107	0.407605	0.399494	Higher expr.	0
TGCT	MYH9	OS	2.88384	0.359099	0.336801	Higher expr.	0
TGCT	MYH9	PFS	1.12604	0.70618	0.702908	Higher expr.	0
TGCT	MYH9	DSS	1.92807	0.591985	0.585321	Higher expr.	0
TGCT	MYH9	DFI	1.0562	0.878281	0.871278	Higher expr.	0
TGCT	MYL6	OS	0.945105	0.954989	0.954983	Lower expr.	0
TGCT	MYL6	PFS	1.97421	0.0404466	0.0358451	Higher expr.	0
TGCT	MYL6	DSS	1.82331	0.623898	0.618675	Higher expr.	0
TGCT	MYL6	DFI	2.26161	0.0350902	0.0286898	Higher expr.	0
TGCT	PDLIM1	OS	1.06636	0.948786	0.948777	Higher expr.	0
TGCT	PDLIM1	PFS	1.57684	0.15307	0.152521	Higher expr.	0
TGCT	PDLIM1	DSS	0.554211	0.629952	0.624978	Lower expr.	0
TGCT	PDLIM1	DFI	1.13176	0.728512	0.741014	Higher expr.	0
TGCT	TLN1	OS	6.35512e+08	0.998852	0.0736495	Higher expr.	0
TGCT	TLN1	PFS	0.77729	0.432692	0.423592	Lower expr.	0
TGCT	TLN1	DSS	6.24757e+08	0.998853	0.0760155	Higher expr.	0
TGCT	TLN1	DFI	0.541666	0.088747	0.079208	Lower expr.	0
THCA	ACTB	OS	1.89899	0.23535	0.227478	Higher expr.	0
THCA	ACTB	PFS	1.18684	0.499659	0.499227	Higher expr.	0
THCA	ACTB	DSS	1.25292	0.76806	0.767586	Higher expr.	0
THCA	ACTB	DFI	1.43694	0.35475	0.352376	Higher expr.	0
THCA	ACTN4	OS	0.474684	0.151234	0.142237	Lower expr.	0
THCA	ACTN4	PFS	1.14326	0.59856	0.598223	Higher expr.	0
THCA	ACTN4	DSS	0.332878	0.190456	0.169319	Lower expr.	0
THCA	ACTN4	DFI	1.53164	0.276698	0.272768	Higher expr.	0
THCA	CAPZB	OS	1.08463	0.871084	0.871049	Higher expr.	0
THCA	CAPZB	PFS	0.992667	0.976709	0.976716	Lower expr.	0
THCA	CAPZB	DSS	1.39668	0.661981	0.660511	Higher expr.	0
THCA	CAPZB	DFI	0.735888	0.4337	0.431834	Lower expr.	0
THCA	CD2AP	OS	0.924194	0.874909	0.874877	Lower expr.	0
THCA	CD2AP	PFS	1.26467	0.354566	0.353541	Higher expr.	0
THCA	CD2AP	DSS	0.708645	0.6523	0.650701	Lower expr.	0
THCA	CD2AP	DFI	1.9602	0.0992415	0.0930715	Higher expr.	0
THCA	DSTN	OS	1.6517	0.321345	0.316399	Higher expr.	0
THCA	DSTN	PFS	0.769562	0.306787	0.305596	Lower expr.	0
THCA	DSTN	DSS	0.923134	0.916891	0.916869	Lower expr.	0
THCA	DSTN	DFI	0.454322	0.0613479	0.0549403	Lower expr.	0
THCA	FLNA	OS	0.982511	0.972209	0.972209	Lower expr.	0
THCA	FLNA	PFS	1.5202	0.106983	0.104458	Higher expr.	0
THCA	FLNA	DSS	0.623103	0.537131	0.533413	Lower expr.	0
THCA	FLNA	DFI	1.73545	0.166718	0.161358	Higher expr.	0
THCA	FLNB	OS	2.48905	0.114962	0.102942	Higher expr.	0
THCA	FLNB	PFS	1.12473	0.643422	0.642387	Higher expr.	0
THCA	FLNB	DSS	2.24891	0.333318	0.320256	Higher expr.	0
THCA	FLNB	DFI	0.996492	0.992723	0.992734	Lower expr.	0
THCA	INF2	OS	0.547935	0.237202	0.230559	Lower expr.	0
THCA	INF2	PFS	1.09135	0.731641	0.731925	Higher expr.	0
THCA	INF2	DSS	0.313223	0.167576	0.145384	Lower expr.	0
THCA	INF2	DFI	1.22205	0.605253	0.604195	Higher expr.	0
THCA	IQGAP1	OS	0.528826	0.217773	0.210101	Lower expr.	0
THCA	IQGAP1	PFS	1.14834	0.584394	0.584039	Higher expr.	0
THCA	IQGAP1	DSS	0.668136	0.597846	0.595376	Lower expr.	0
THCA	IQGAP1	DFI	1.76457	0.154207	0.148858	Higher expr.	0
THCA	MYH10	OS	0.612125	0.332394	0.327686	Lower expr.	0
THCA	MYH10	PFS	1.167	0.543386	0.542932	Higher expr.	0
THCA	MYH10	DSS	0.334711	0.192385	0.171298	Lower expr.	0
THCA	MYH10	DFI	1.6843	0.190988	0.186161	Higher expr.	0
THCA	MYH9	OS	1.20695	0.717639	0.717257	Higher expr.	0
THCA	MYH9	PFS	1.2421	0.39865	0.397366	Higher expr.	0
THCA	MYH9	DSS	1.08516	0.915148	0.915125	Higher expr.	0
THCA	MYH9	DFI	1.88172	0.121764	0.115774	Higher expr.	0
THCA	MYL6	OS	1.06016	0.907078	0.907065	Higher expr.	0
THCA	MYL6	PFS	1.07047	0.787104	0.787007	Higher expr.	0
THCA	MYL6	DSS	1.41654	0.648693	0.647043	Higher expr.	0
THCA	MYL6	DFI	1.22149	0.6056	0.604936	Higher expr.	0
THCA	PDLIM1	OS	0.410028	0.0869502	0.0773981	Lower expr.	0
THCA	PDLIM1	PFS	0.717985	0.192719	0.190675	Lower expr.	0
THCA	PDLIM1	DSS	0.300901	0.153615	0.130863	Lower expr.	0
THCA	PDLIM1	DFI	0.972394	0.942153	0.941656	Lower expr.	0
THCA	TLN1	OS	1.33267	0.578754	0.577461	Higher expr.	0
THCA	TLN1	PFS	1.26073	0.365971	0.364954	Higher expr.	0
THCA	TLN1	DSS	0.648133	0.57078	0.567788	Lower expr.	0
THCA	TLN1	DFI	1.39694	0.393695	0.391448	Higher expr.	0
THYM	ACTB	OS	0.271813	0.104396	0.0817221	Lower expr.	0
THYM	ACTB	PFS	0.689898	0.371427	0.368733	Lower expr.	0
THYM	ACTB	DSS	0.886194	0.904007	0.90395	Lower expr.	0
THYM	ACTN4	OS	2.73938	0.161085	0.145489	Higher expr.	0
THYM	ACTN4	PFS	1.36687	0.449767	0.448015	Higher expr.	0
THYM	ACTN4	DSS	5.11096	0.16648	0.128859	Higher expr.	0
THYM	CAPZB	OS	0.809619	0.753846	0.753414	Lower expr.	0
THYM	CAPZB	PFS	0.979392	0.959391	0.95939	Lower expr.	0
THYM	CAPZB	DSS	1.0701	0.946416	0.946406	Higher expr.	0
THYM	CD2AP	OS	0.0939256	0.0272222	0.0067012	Lower expr.	0
THYM	CD2AP	PFS	0.429553	0.055795	0.0494608	Lower expr.	0
THYM	CD2AP	DSS	3.3238e-10	0.999174	0.0125231	Lower expr.	0
THYM	DSTN	OS	1.04445	0.948787	0.948783	Higher expr.	0
THYM	DSTN	PFS	0.675513	0.353436	0.350399	Lower expr.	0
THYM	DSTN	DSS	0.491362	0.543301	0.535381	Lower expr.	0
THYM	FLNA	OS	3.29265	0.138066	0.116176	Higher expr.	0
THYM	FLNA	PFS	1.01928	0.962796	0.962796	Higher expr.	0
THYM	FLNA	DSS	5.5557e+08	0.998691	0.0561997	Higher expr.	0
THYM	FLNB	OS	0.868154	0.833279	0.833143	Lower expr.	0
THYM	FLNB	PFS	0.865031	0.723872	0.723643	Lower expr.	0
THYM	FLNB	DSS	6.84325e-10	0.999166	0.058595	Lower expr.	0
THYM	INF2	OS	0.271766	0.104793	0.0822498	Lower expr.	0
THYM	INF2	PFS	0.987275	0.97504	0.97504	Lower expr.	0
THYM	INF2	DSS	0.855119	0.876369	0.876248	Lower expr.	0
THYM	IQGAP1	OS	0.414175	0.215496	0.201444	Lower expr.	0
THYM	IQGAP1	PFS	0.612569	0.241226	0.236768	Lower expr.	0
THYM	IQGAP1	DSS	0.276456	0.268441	0.237552	Lower expr.	0
THYM	MYH10	OS	1.05942	0.932475	0.932467	Higher expr.	0
THYM	MYH10	PFS	0.665948	0.327769	0.324508	Lower expr.	0
THYM	MYH10	DSS	0.250588	0.244675	0.214603	Lower expr.	0
THYM	MYH9	OS	0.614245	0.491863	0.487645	Lower expr.	0
THYM	MYH9	PFS	0.646021	0.300293	0.296466	Lower expr.	0
THYM	MYH9	DSS	0.448249	0.489026	0.47767	Lower expr.	0
THYM	MYL6	OS	0.51095	0.343073	0.334121	Lower expr.	0
THYM	MYL6	PFS	1.01128	0.978115	0.978115	Higher expr.	0
THYM	MYL6	DSS	0.967708	0.973845	0.973844	Lower expr.	0
THYM	PDLIM1	OS	1.84818	0.386241	0.378895	Higher expr.	0
THYM	PDLIM1	PFS	1.59634	0.2683	0.264004	Higher expr.	0
THYM	PDLIM1	DSS	2.79684	0.373951	0.353237	Higher expr.	0
THYM	TLN1	OS	0.813418	0.759416	0.759014	Lower expr.	0
THYM	TLN1	PFS	1.06111	0.88466	0.884643	Higher expr.	0
THYM	TLN1	DSS	0.293522	0.291337	0.262826	Lower expr.	0
UCEC	ACTB	OS	0.895583	0.759207	0.759089	Lower expr.	0
UCEC	ACTB	PFS	1.01982	0.945665	0.945641	Higher expr.	0
UCEC	ACTB	DSS	0.915171	0.835518	0.835465	Lower expr.	0
UCEC	ACTB	DFI	2.53743	0.107919	0.0958815	Higher expr.	0
UCEC	ACTN4	OS	1.6751	0.150886	0.146582	Higher expr.	0
UCEC	ACTN4	PFS	1.54839	0.129578	0.126597	Higher expr.	0
UCEC	ACTN4	DSS	1.92532	0.136064	0.129316	Higher expr.	0
UCEC	ACTN4	DFI	1.64609	0.335957	0.331055	Higher expr.	0
UCEC	CAPZB	OS	0.790851	0.505746	0.504813	Lower expr.	0
UCEC	CAPZB	PFS	0.803307	0.442829	0.442786	Lower expr.	0
UCEC	CAPZB	DSS	0.840968	0.679871	0.679505	Lower expr.	0
UCEC	CAPZB	DFI	0.422824	0.112088	0.101635	Lower expr.	0
UCEC	CD2AP	OS	1.40698	0.344858	0.342538	Higher expr.	0
UCEC	CD2AP	PFS	1.09353	0.755013	0.756032	Higher expr.	0
UCEC	CD2AP	DSS	1.68522	0.229361	0.224142	Higher expr.	0
UCEC	CD2AP	DFI	0.937554	0.898365	0.898347	Lower expr.	0
UCEC	DSTN	OS	0.835366	0.607539	0.607068	Lower expr.	0
UCEC	DSTN	PFS	0.78148	0.384455	0.384003	Lower expr.	0
UCEC	DSTN	DSS	1.18238	0.699384	0.69905	Higher expr.	0
UCEC	DSTN	DFI	1.06007	0.907874	0.907861	Higher expr.	0
UCEC	FLNA	OS	0.919636	0.812799	0.812746	Lower expr.	0
UCEC	FLNA	PFS	1.14416	0.634702	0.635448	Higher expr.	0
UCEC	FLNA	DSS	1.14613	0.745262	0.745078	Higher expr.	0
UCEC	FLNA	DFI	1.52683	0.413304	0.409856	Higher expr.	0
UCEC	FLNB	OS	0.765195	0.447688	0.446391	Lower expr.	0
UCEC	FLNB	PFS	0.718916	0.251594	0.250037	Lower expr.	0
UCEC	FLNB	DSS	0.734511	0.46528	0.463556	Lower expr.	0
UCEC	FLNB	DFI	0.759164	0.585836	0.584673	Lower expr.	0
UCEC	INF2	OS	1.92384	0.0781232	0.0730893	Higher expr.	0
UCEC	INF2	PFS	1.66977	0.0790086	0.0755215	Higher expr.	0
UCEC	INF2	DSS	2.02699	0.107815	0.10079	Higher expr.	0
UCEC	INF2	DFI	0.712867	0.512605	0.510603	Lower expr.	0
UCEC	IQGAP1	OS	1.20422	0.596248	0.595739	Higher expr.	0
UCEC	IQGAP1	PFS	1.04628	0.874088	0.874175	Higher expr.	0
UCEC	IQGAP1	DSS	1.10291	0.815067	0.814996	Higher expr.	0
UCEC	IQGAP1	DFI	0.557799	0.258515	0.251807	Lower expr.	0
UCEC	MYH10	OS	1.21171	0.593738	0.593176	Higher expr.	0
UCEC	MYH10	PFS	1.1348	0.658711	0.659549	Higher expr.	0
UCEC	MYH10	DSS	1.59321	0.283547	0.279248	Higher expr.	0
UCEC	MYH10	DFI	1.16603	0.759195	0.758968	Higher expr.	0
UCEC	MYH9	OS	1.03421	0.924308	0.924304	Higher expr.	0
UCEC	MYH9	PFS	0.782085	0.40119	0.399821	Lower expr.	0
UCEC	MYH9	DSS	1.3854	0.436452	0.434463	Higher expr.	0
UCEC	MYH9	DFI	0.639916	0.3878	0.383886	Lower expr.	0
UCEC	MYL6	OS	0.893469	0.74818	0.748056	Lower expr.	0
UCEC	MYL6	PFS	1.11185	0.709527	0.708219	Higher expr.	0
UCEC	MYL6	DSS	0.761161	0.524622	0.523349	Lower expr.	0
UCEC	MYL6	DFI	0.887271	0.812475	0.812365	Lower expr.	0
UCEC	PDLIM1	OS	0.534485	0.0820174	0.077404	Lower expr.	0
UCEC	PDLIM1	PFS	0.638126	0.116921	0.113594	Lower expr.	0
UCEC	PDLIM1	DSS	0.433492	0.0581419	0.0514484	Lower expr.	0
UCEC	PDLIM1	DFI	0.835753	0.720626	0.720274	Lower expr.	0
UCEC	TLN1	OS	0.951363	0.887962	0.887951	Lower expr.	0
UCEC	TLN1	PFS	0.744683	0.313079	0.311197	Lower expr.	0
UCEC	TLN1	DSS	0.903787	0.810372	0.810294	Lower expr.	0
UCEC	TLN1	DFI	0.34573	0.0658975	0.0540255	Lower expr.	0
UCS	ACTB	OS	1.34302	0.407962	0.406111	Higher expr.	0
UCS	ACTB	PFS	1.82404	0.0664053	0.0626818	Higher expr.	0
UCS	ACTB	DSS	1.24578	0.556501	0.555424	Higher expr.	0
UCS	ACTB	DFI	2.45222	0.192303	0.179271	Higher expr.	0
UCS	ACTN4	OS	0.993077	0.984139	0.984129	Lower expr.	0
UCS	ACTN4	PFS	1.02835	0.930559	0.927069	Higher expr.	0
UCS	ACTN4	DSS	1.09336	0.807404	0.807202	Higher expr.	0
UCS	ACTN4	DFI	0.853794	0.813811	0.813621	Lower expr.	0
UCS	CAPZB	OS	1.37147	0.355336	0.353354	Higher expr.	0
UCS	CAPZB	PFS	1.12747	0.702463	0.698947	Higher expr.	0
UCS	CAPZB	DSS	1.50137	0.259354	0.256096	Higher expr.	0
UCS	CAPZB	DFI	1.25502	0.720087	0.719518	Higher expr.	0
UCS	CD2AP	OS	1.45977	0.279055	0.276112	Higher expr.	0
UCS	CD2AP	PFS	1.82297	0.0647929	0.0604321	Higher expr.	0
UCS	CD2AP	DSS	1.35159	0.40865	0.406523	Higher expr.	0
UCS	CD2AP	DFI	7.01607	0.0169746	0.00685675	Higher expr.	0
UCS	DSTN	OS	1.74737	0.111173	0.106694	Higher expr.	0
UCS	DSTN	PFS	1.69134	0.100452	0.0956754	Higher expr.	0
UCS	DSTN	DSS	1.58312	0.210499	0.206315	Higher expr.	0
UCS	DSTN	DFI	1.50276	0.522233	0.519464	Higher expr.	0
UCS	FLNA	OS	1.50472	0.251488	0.248235	Higher expr.	0
UCS	FLNA	PFS	1.66211	0.119206	0.115415	Higher expr.	0
UCS	FLNA	DSS	1.32159	0.450987	0.44936	Higher expr.	0
UCS	FLNA	DFI	1.5984	0.489762	0.48597	Higher expr.	0
UCS	FLNB	OS	1.19791	0.598593	0.597912	Higher expr.	0
UCS	FLNB	PFS	1.19827	0.56481	0.561292	Higher expr.	0
UCS	FLNB	DSS	1.06086	0.872786	0.872672	Higher expr.	0
UCS	FLNB	DFI	0.412702	0.27177	0.256714	Lower expr.	0
UCS	INF2	OS	0.855426	0.648543	0.645531	Lower expr.	0
UCS	INF2	PFS	0.803764	0.488637	0.487388	Lower expr.	0
UCS	INF2	DSS	0.870449	0.701276	0.698002	Lower expr.	0
UCS	INF2	DFI	0.605233	0.437279	0.432506	Lower expr.	0
UCS	IQGAP1	OS	1.18027	0.625709	0.625217	Higher expr.	0
UCS	IQGAP1	PFS	1.48684	0.207987	0.205168	Higher expr.	0
UCS	IQGAP1	DSS	1.13138	0.731776	0.731428	Higher expr.	0
UCS	IQGAP1	DFI	2.06001	0.265591	0.255613	Higher expr.	0
UCS	MYH10	OS	0.882236	0.719538	0.716726	Lower expr.	0
UCS	MYH10	PFS	1.05438	0.868992	0.865475	Higher expr.	0
UCS	MYH10	DSS	0.875269	0.715728	0.712411	Lower expr.	0
UCS	MYH10	DFI	1.05842	0.932778	0.932769	Higher expr.	0
UCS	MYH9	OS	0.854338	0.650115	0.649589	Lower expr.	0
UCS	MYH9	PFS	0.904136	0.752384	0.755349	Lower expr.	0
UCS	MYH9	DSS	0.707876	0.343797	0.341088	Lower expr.	0
UCS	MYH9	DFI	2.17672	0.26476	0.253557	Higher expr.	0
UCS	MYL6	OS	1.28288	0.468935	0.467708	Higher expr.	0
UCS	MYL6	PFS	1.22798	0.517068	0.516293	Higher expr.	0
UCS	MYL6	DSS	1.18988	0.629132	0.628706	Higher expr.	0
UCS	MYL6	DFI	0.523247	0.34917	0.340899	Lower expr.	0
UCS	PDLIM1	OS	1.2908	0.476289	0.474881	Higher expr.	0
UCS	PDLIM1	PFS	1.42374	0.277328	0.274806	Higher expr.	0
UCS	PDLIM1	DSS	1.19987	0.627684	0.626837	Higher expr.	0
UCS	PDLIM1	DFI	4.78684	0.0608193	0.0425343	Higher expr.	0
UCS	TLN1	OS	1.97146	0.0553662	0.0514975	Higher expr.	0
UCS	TLN1	PFS	2.08371	0.0236448	0.0205574	Higher expr.	0
UCS	TLN1	DSS	1.72951	0.135427	0.131608	Higher expr.	0
UCS	TLN1	DFI	1.79721	0.360791	0.354406	Higher expr.	0
UVM	ACTB	OS	2.40918	0.0470393	0.0406613	Higher expr.	0
UVM	ACTB	PFS	1.45676	0.285953	0.283157	Higher expr.	0
UVM	ACTB	DSS	2.32803	0.0685818	0.0607884	Higher expr.	0
UVM	ACTN4	OS	0.984654	0.970487	0.970487	Lower expr.	0
UVM	ACTN4	PFS	0.976312	0.945755	0.942309	Lower expr.	0
UVM	ACTN4	DSS	0.913231	0.835682	0.835627	Lower expr.	0
UVM	CAPZB	OS	0.63635	0.284882	0.280907	Lower expr.	0
UVM	CAPZB	PFS	0.461235	0.0328818	0.029353	Lower expr.	0
UVM	CAPZB	DSS	0.552073	0.187997	0.181718	Lower expr.	0
UVM	CD2AP	OS	1.29969	0.541988	0.54087	Higher expr.	0
UVM	CD2AP	PFS	1.59678	0.199116	0.194878	Higher expr.	0
UVM	CD2AP	DSS	1.20062	0.680018	0.67961	Higher expr.	0
UVM	DSTN	OS	0.914175	0.833696	0.833647	Lower expr.	0
UVM	DSTN	PFS	1.22776	0.567336	0.566555	Higher expr.	0
UVM	DSTN	DSS	1.00159	0.997148	0.997148	Higher expr.	0
UVM	FLNA	OS	1.00182	0.996542	0.996542	Higher expr.	0
UVM	FLNA	PFS	0.756286	0.43469	0.430644	Lower expr.	0
UVM	FLNA	DSS	0.938969	0.885998	0.88598	Lower expr.	0
UVM	FLNB	OS	0.391461	0.039051	0.0324581	Lower expr.	0
UVM	FLNB	PFS	0.458574	0.0360548	0.0313277	Lower expr.	0
UVM	FLNB	DSS	0.398296	0.0474379	0.0401964	Lower expr.	0
UVM	INF2	OS	1.81052	0.16667	0.161063	Higher expr.	0
UVM	INF2	PFS	1.1604	0.673016	0.672939	Higher expr.	0
UVM	INF2	DSS	1.70237	0.233437	0.228275	Higher expr.	0
UVM	IQGAP1	OS	3.06492	0.0187129	0.0133844	Higher expr.	0
UVM	IQGAP1	PFS	2.08789	0.0502705	0.0456173	Higher expr.	0
UVM	IQGAP1	DSS	2.9843	0.0238682	0.0176911	Higher expr.	0
UVM	MYH10	OS	0.333987	0.0215019	0.0158385	Lower expr.	0
UVM	MYH10	PFS	0.605108	0.166997	0.161207	Lower expr.	0
UVM	MYH10	DSS	0.279292	0.0136634	0.00861235	Lower expr.	0
UVM	MYH9	OS	0.296702	0.0163732	0.0107848	Lower expr.	0
UVM	MYH9	PFS	0.506539	0.0761938	0.0701544	Lower expr.	0
UVM	MYH9	DSS	0.305199	0.0206282	0.0141951	Lower expr.	0
UVM	MYL6	OS	2.00326	0.113171	0.106139	Higher expr.	0
UVM	MYL6	PFS	1.39389	0.347162	0.342656	Higher expr.	0
UVM	MYL6	DSS	1.99741	0.135695	0.128101	Higher expr.	0
UVM	PDLIM1	OS	3.01058	0.0137389	0.0100263	Higher expr.	0
UVM	PDLIM1	PFS	2.42639	0.0197692	0.0162789	Higher expr.	0
UVM	PDLIM1	DSS	2.96838	0.0204785	0.0153793	Higher expr.	0
UVM	TLN1	OS	0.496074	0.123605	0.116254	Lower expr.	0
UVM	TLN1	PFS	0.71345	0.358513	0.355946	Lower expr.	0
UVM	TLN1	DSS	0.523125	0.163212	0.156099	Lower expr.	0
