# Supplementary material for: Pan-cancer and single-cell analysis of actin cytoskeleton genes related to disulfidptosis
Source: Open Med (Wars). 2024 Mar 30;19(1):20240929. doi: 10.1515/med-2024-0929 (PMC10997004; doi:10.1515/med-2024-0929)
Supplement: Supplementary Table 2 [file Table-S2-ExpressionAndSubtypeTable.xlsx]

## Sheet: SheetName
Table S2: presents the survival difference between high and low gene expression groups.
cancertype	symbol	pval	Subtype1	Subtype2	Subtype3	Subtype4	Subtype5	Subtype6	entrez
BLCA	ACTB	0.0338823	Non-Papillary (120000/148)	Papillary (110000/66)					0
BLCA	ACTN4	0.576738	Non-Papillary (16000/148)	Papillary (14000/66)					0
BLCA	CAPZB	0.660925	Non-Papillary (6100/148)	Papillary (6100/66)					0
BLCA	CD2AP	0.00834472	Non-Papillary (2300/148)	Papillary (2700/66)					0
BLCA	DSTN	0.00744977	Non-Papillary (7300/148)	Papillary (6400/66)					0
BLCA	FLNA	0.000177311	Non-Papillary (23000/148)	Papillary (15000/66)					0
BLCA	FLNB	0.280472	Non-Papillary (10000/148)	Papillary (11000/66)					0
BLCA	INF2	0.00129869	Non-Papillary (3000/148)	Papillary (3800/66)					0
BLCA	IQGAP1	0.0679917	Non-Papillary (5900/148)	Papillary (5200/66)					0
BLCA	MYH10	0.00107074	Non-Papillary (1700/148)	Papillary (1300/66)					0
BLCA	MYH9	0.101793	Non-Papillary (27000/148)	Papillary (25000/66)					0
BLCA	MYL6	0.429514	Non-Papillary (18000/148)	Papillary (18000/66)					0
BLCA	PDLIM1	0.554104	Non-Papillary (5600/148)	Papillary (6300/66)					0
BLCA	TLN1	0.000740752	Non-Papillary (6700/148)	Papillary (5500/66)					0
BRCA	ACTB	2.08843e-16	Basal (120000/140)	Her2 (120000/67)	LumA (87000/420)	LumB (84000/193)	Normal_like (120000/23)		0
BRCA	ACTN4	5.38651e-15	Basal (15000/140)	Her2 (11000/67)	LumA (9800/420)	LumB (8700/193)	Normal_like (11000/23)		0
BRCA	CAPZB	0.000145167	Basal (4900/140)	Her2 (5700/67)	LumA (5000/420)	LumB (4600/193)	Normal_like (5600/23)		0
BRCA	CD2AP	0.0724685	Basal (2000/140)	Her2 (2000/67)	LumA (2000/420)	LumB (2200/193)	Normal_like (2500/23)		0
BRCA	DSTN	2.65427e-12	Basal (7600/140)	Her2 (11000/67)	LumA (10000/420)	LumB (10000/193)	Normal_like (9700/23)		0
BRCA	FLNA	8.10042e-15	Basal (28000/140)	Her2 (18000/67)	LumA (17000/420)	LumB (13000/193)	Normal_like (25000/23)		0
BRCA	FLNB	1.53413e-28	Basal (10000/140)	Her2 (8800/67)	LumA (17000/420)	LumB (16000/193)	Normal_like (9900/23)		0
BRCA	INF2	2.4104e-05	Basal (1800/140)	Her2 (2300/67)	LumA (1800/420)	LumB (1600/193)	Normal_like (1600/23)		0
BRCA	IQGAP1	0.00659291	Basal (9100/140)	Her2 (9800/67)	LumA (9200/420)	LumB (8300/193)	Normal_like (9800/23)		0
BRCA	MYH10	5.99685e-07	Basal (2000/140)	Her2 (1500/67)	LumA (2100/420)	LumB (1900/193)	Normal_like (2100/23)		0
BRCA	MYH9	4.30254e-11	Basal (33000/140)	Her2 (33000/67)	LumA (27000/420)	LumB (24000/193)	Normal_like (37000/23)		0
BRCA	MYL6	0.000189193	Basal (13000/140)	Her2 (18000/67)	LumA (15000/420)	LumB (14000/193)	Normal_like (14000/23)		0
BRCA	PDLIM1	4.53154e-15	Basal (1800/140)	Her2 (3300/67)	LumA (3100/420)	LumB (2200/193)	Normal_like (3300/23)		0
BRCA	TLN1	2.53227e-08	Basal (8600/140)	Her2 (7400/67)	LumA (7600/420)	LumB (6600/193)	Normal_like (10000/23)		0
COAD	ACTB	0.882665	MSI-H (120000/6)	MSI-L (130000/6)	MSS (120000/15)				0
COAD	ACTN4	0.208074	MSI-H (17000/6)	MSI-L (21000/6)	MSS (15000/15)				0
COAD	CAPZB	0.00123116	MSI-H (5400/6)	MSI-L (4000/6)	MSS (3900/15)				0
COAD	CD2AP	0.494776	MSI-H (1900/6)	MSI-L (2100/6)	MSS (1800/15)				0
COAD	DSTN	0.173723	MSI-H (6700/6)	MSI-L (8900/6)	MSS (8800/15)				0
COAD	FLNA	0.569555	MSI-H (14000/6)	MSI-L (13000/6)	MSS (8700/15)				0
COAD	FLNB	0.183378	MSI-H (8600/6)	MSI-L (8000/6)	MSS (6500/15)				0
COAD	INF2	0.278387	MSI-H (3600/6)	MSI-L (4800/6)	MSS (4300/15)				0
COAD	IQGAP1	0.670865	MSI-H (6400/6)	MSI-L (6500/6)	MSS (5800/15)				0
COAD	MYH10	0.480286	MSI-H (460/6)	MSI-L (360/6)	MSS (270/15)				0
COAD	MYH9	0.457573	MSI-H (20000/6)	MSI-L (23000/6)	MSS (18000/15)				0
COAD	MYL6	0.407234	MSI-H (15000/6)	MSI-L (20000/6)	MSS (18000/15)				0
COAD	PDLIM1	0.605439	MSI-H (6200/6)	MSI-L (5600/6)	MSS (5400/15)				0
COAD	TLN1	0.435873	MSI-H (5600/6)	MSI-L (4300/6)	MSS (4300/15)				0
GBM	ACTB	0.00135404	Classical (130000/43)	G-CIMP (110000/8)	Mesenchymal (150000/55)	Neural (120000/28)	Proneural (130000/31)		0
GBM	ACTN4	4.17315e-06	Classical (7500/43)	G-CIMP (4900/8)	Mesenchymal (6700/55)	Neural (4900/28)	Proneural (5400/31)		0
GBM	CAPZB	1.8055e-05	Classical (4400/43)	G-CIMP (5100/8)	Mesenchymal (5600/55)	Neural (5500/28)	Proneural (4500/31)		0
GBM	CD2AP	9.12625e-07	Classical (280/43)	G-CIMP (230/8)	Mesenchymal (410/55)	Neural (320/28)	Proneural (240/31)		0
GBM	DSTN	0.00302332	Classical (5700/43)	G-CIMP (4200/8)	Mesenchymal (5600/55)	Neural (7200/28)	Proneural (5600/31)		0
GBM	FLNA	2.45e-05	Classical (16000/43)	G-CIMP (14000/8)	Mesenchymal (20000/55)	Neural (10000/28)	Proneural (12000/31)		0
GBM	FLNB	1.6523e-05	Classical (790/43)	G-CIMP (1300/8)	Mesenchymal (1500/55)	Neural (930/28)	Proneural (1300/31)		0
GBM	INF2	0.0606845	Classical (1300/43)	G-CIMP (930/8)	Mesenchymal (1300/55)	Neural (1200/28)	Proneural (1500/31)		0
GBM	IQGAP1	4.6397e-12	Classical (3500/43)	G-CIMP (1700/8)	Mesenchymal (4500/55)	Neural (2800/28)	Proneural (2100/31)		0
GBM	MYH10	0.50231	Classical (2200/43)	G-CIMP (2100/8)	Mesenchymal (2100/55)	Neural (1800/28)	Proneural (2300/31)		0
GBM	MYH9	0.000388656	Classical (6400/43)	G-CIMP (4900/8)	Mesenchymal (9500/55)	Neural (5100/28)	Proneural (5400/31)		0
GBM	MYL6	0.00703971	Classical (17000/43)	G-CIMP (13000/8)	Mesenchymal (19000/55)	Neural (25000/28)	Proneural (15000/31)		0
GBM	PDLIM1	0.00148206	Classical (600/43)	G-CIMP (430/8)	Mesenchymal (940/55)	Neural (680/28)	Proneural (680/31)		0
GBM	TLN1	0.00110162	Classical (5500/43)	G-CIMP (5500/8)	Mesenchymal (7100/55)	Neural (5200/28)	Proneural (5000/31)		0
HNSC	ACTB	0.000481073	Negative (140000/66)	Positive (110000/23)					0
HNSC	ACTN4	0.0166407	Negative (16000/66)	Positive (13000/23)					0
HNSC	CAPZB	0.155648	Negative (5700/66)	Positive (5400/23)					0
HNSC	CD2AP	0.825682	Negative (1300/66)	Positive (1400/23)					0
HNSC	DSTN	0.0379029	Negative (7500/66)	Positive (6200/23)					0
HNSC	FLNA	4.6582e-05	Negative (39000/66)	Positive (21000/23)					0
HNSC	FLNB	0.0214011	Negative (12000/66)	Positive (8500/23)					0
HNSC	INF2	6.9373e-05	Negative (3000/66)	Positive (1900/23)					0
HNSC	IQGAP1	0.0387783	Negative (9600/66)	Positive (7800/23)					0
HNSC	MYH10	1.1294e-05	Negative (2000/66)	Positive (900/23)					0
HNSC	MYH9	5.4682e-05	Negative (47000/66)	Positive (30000/23)					0
HNSC	MYL6	0.869723	Negative (15000/66)	Positive (15000/23)					0
HNSC	PDLIM1	0.0024306	Negative (7100/66)	Positive (5300/23)					0
HNSC	TLN1	0.0821208	Negative (9600/66)	Positive (6700/23)					0
KIRC	ACTB	1.4525e-23	1 (68000/147)	2 (92000/90)	3 (1e+05/94)	4 (95000/86)			0
KIRC	ACTN4	0.197311	1 (12000/147)	2 (13000/90)	3 (12000/94)	4 (12000/86)			0
KIRC	CAPZB	5.83376e-27	1 (3500/147)	2 (4300/90)	3 (4900/94)	4 (4800/86)			0
KIRC	CD2AP	5.44186e-14	1 (2200/147)	2 (1500/90)	3 (1800/94)	4 (1600/86)			0
KIRC	DSTN	0.0011883	1 (6600/147)	2 (5800/90)	3 (6900/94)	4 (6900/86)			0
KIRC	FLNA	2.95083e-12	1 (21000/147)	2 (21000/90)	3 (29000/94)	4 (17000/86)			0
KIRC	FLNB	6.32052e-07	1 (6800/147)	2 (6200/90)	3 (8700/94)	4 (5000/86)			0
KIRC	INF2	2.05901e-06	1 (3200/147)	2 (3800/90)	3 (2500/94)	4 (3000/86)			0
KIRC	IQGAP1	1.87119e-28	1 (7200/147)	2 (5400/90)	3 (7900/94)	4 (5300/86)			0
KIRC	MYH10	3.44481e-06	1 (1900/147)	2 (1400/90)	3 (2200/94)	4 (1300/86)			0
KIRC	MYH9	1.1088e-10	1 (29000/147)	2 (28000/90)	3 (34000/94)	4 (24000/86)			0
KIRC	MYL6	1.90496e-15	1 (12000/147)	2 (14000/90)	3 (15000/94)	4 (19000/86)			0
KIRC	PDLIM1	9.7984e-12	1 (3800/147)	2 (4700/90)	3 (4800/94)	4 (5600/86)			0
KIRC	TLN1	9.80179e-13	1 (12000/147)	2 (11000/90)	3 (13000/94)	4 (9700/86)			0
LUAD	ACTB	3.52825e-13	1 (90000/22)	2 (93000/32)	3 (150000/51)	4 (110000/32)	5 (130000/52)	6 (150000/41)	0
LUAD	ACTN4	0.347018	1 (11000/22)	2 (11000/32)	3 (9900/51)	4 (10000/32)	5 (11000/52)	6 (12000/41)	0
LUAD	CAPZB	7.32485e-10	1 (4000/22)	2 (4500/32)	3 (5200/51)	4 (3800/32)	5 (5600/52)	6 (5700/41)	0
LUAD	CD2AP	0.371175	1 (2800/22)	2 (3100/32)	3 (3100/51)	4 (3400/32)	5 (2700/52)	6 (2900/41)	0
LUAD	DSTN	0.000229622	1 (17000/22)	2 (10000/32)	3 (9000/51)	4 (11000/32)	5 (9600/52)	6 (8000/41)	0
LUAD	FLNA	0.000449473	1 (16000/22)	2 (16000/32)	3 (25000/51)	4 (23000/32)	5 (26000/52)	6 (24000/41)	0
LUAD	FLNB	0.372926	1 (5900/22)	2 (6100/32)	3 (6700/51)	4 (7700/32)	5 (6400/52)	6 (8100/41)	0
LUAD	INF2	0.000195803	1 (2900/22)	2 (1900/32)	3 (2200/51)	4 (2700/32)	5 (1900/52)	6 (3100/41)	0
LUAD	IQGAP1	7.18088e-10	1 (8900/22)	2 (6300/32)	3 (7600/51)	4 (11000/32)	5 (8700/52)	6 (8300/41)	0
LUAD	MYH10	0.0286154	1 (2100/22)	2 (2800/32)	3 (1700/51)	4 (2200/32)	5 (2600/52)	6 (2000/41)	0
LUAD	MYH9	0.142661	1 (24000/22)	2 (29000/32)	3 (30000/51)	4 (24000/32)	5 (30000/52)	6 (27000/41)	0
LUAD	MYL6	0.106353	1 (15000/22)	2 (16000/32)	3 (18000/51)	4 (15000/32)	5 (18000/52)	6 (21000/41)	0
LUAD	PDLIM1	0.00534676	1 (2800/22)	2 (2800/32)	3 (3100/51)	4 (3700/32)	5 (3600/52)	6 (3300/41)	0
LUAD	TLN1	0.0283899	1 (6400/22)	2 (7500/32)	3 (7500/51)	4 (7000/32)	5 (8500/52)	6 (8200/41)	0
LUSC	ACTB	2.86822e-09	basal (140000/43)	classical (99000/65)	primitive (93000/27)	secretory (140000/44)			0
LUSC	ACTN4	0.0499458	basal (13000/43)	classical (11000/65)	primitive (14000/27)	secretory (14000/44)			0
LUSC	CAPZB	8.72554e-13	basal (6000/43)	classical (4100/65)	primitive (4700/27)	secretory (5700/44)			0
LUSC	CD2AP	0.0938031	basal (1100/43)	classical (1200/65)	primitive (1300/27)	secretory (1400/44)			0
LUSC	DSTN	0.00054468	basal (9200/43)	classical (7900/65)	primitive (6200/27)	secretory (7100/44)			0
LUSC	FLNA	0.0094569	basal (23000/43)	classical (19000/65)	primitive (18000/27)	secretory (30000/44)			0
LUSC	FLNB	0.0536649	basal (6000/43)	classical (4600/65)	primitive (5100/27)	secretory (6000/44)			0
LUSC	INF2	0.000858261	basal (2100/43)	classical (1500/65)	primitive (1400/27)	secretory (1700/44)			0
LUSC	IQGAP1	3.7186e-05	basal (7700/43)	classical (8100/65)	primitive (5500/27)	secretory (7800/44)			0
LUSC	MYH10	0.0243267	basal (1300/43)	classical (1700/65)	primitive (1800/27)	secretory (2000/44)			0
LUSC	MYH9	0.0267304	basal (30000/43)	classical (26000/65)	primitive (24000/27)	secretory (36000/44)			0
LUSC	MYL6	0.000220418	basal (21000/43)	classical (13000/65)	primitive (15000/27)	secretory (18000/44)			0
LUSC	PDLIM1	3.3748e-05	basal (6700/43)	classical (4900/65)	primitive (3300/27)	secretory (4300/44)			0
LUSC	TLN1	0.00112966	basal (6200/43)	classical (5300/65)	primitive (6500/27)	secretory (7900/44)			0
STAD	ACTB	0.00164053	CIN (140000/138)	EBV (140000/25)	GS (190000/54)	MSI (150000/60)			0
STAD	ACTN4	3.85531e-06	CIN (30000/138)	EBV (25000/25)	GS (25000/54)	MSI (20000/60)			0
STAD	CAPZB	0.0492228	CIN (5900/138)	EBV (5900/25)	GS (6500/54)	MSI (5700/60)			0
STAD	CD2AP	3.58961e-14	CIN (3100/138)	EBV (3200/25)	GS (1900/54)	MSI (3700/60)			0
STAD	DSTN	1.25369e-06	CIN (8500/138)	EBV (6500/25)	GS (14000/54)	MSI (6500/60)			0
STAD	FLNA	1.10069e-06	CIN (38000/138)	EBV (31000/25)	GS (140000/54)	MSI (22000/60)			0
STAD	FLNB	0.000779374	CIN (8900/138)	EBV (7800/25)	GS (7200/54)	MSI (11000/60)			0
STAD	INF2	9.96628e-06	CIN (4300/138)	EBV (2900/25)	GS (3800/54)	MSI (4400/60)			0
STAD	IQGAP1	0.401223	CIN (9100/138)	EBV (8700/25)	GS (10000/54)	MSI (9800/60)			0
STAD	MYH10	3.0219e-08	CIN (1300/138)	EBV (720/25)	GS (2000/54)	MSI (850/60)			0
STAD	MYH9	2.6352e-05	CIN (28000/138)	EBV (29000/25)	GS (36000/54)	MSI (27000/60)			0
STAD	MYL6	0.00147135	CIN (11000/138)	EBV (10000/25)	GS (17000/54)	MSI (10000/60)			0
STAD	PDLIM1	4.7054e-05	CIN (5100/138)	EBV (5800/25)	GS (6300/54)	MSI (7200/60)			0
STAD	TLN1	4.87057e-08	CIN (11000/138)	EBV (11000/25)	GS (23000/54)	MSI (9000/60)			0
