# Supplementary material for: Pan-cancer and single-cell analysis of actin cytoskeleton genes related to disulfidptosis
Source: Open Med (Wars). 2024 Mar 30;19(1):20240929. doi: 10.1515/med-2024-0929 (PMC10997004; doi:10.1515/med-2024-0929)
Supplement: Supplementary Table 3 [file Table-S3-ImmuneAndExprTable.xlsx]

## Sheet: SheetName
Table S3: presents detailed information on the correlation between gene expression and immune infiltration in specific cancers
cancertype	symbol	cell_type	cor	p_value	fdr	entrez
PRAD	FLNA	NKT	0.727441	1.08274e-91	4.26665e-89	2316
THCA	FLNA	DC	0.671025	4.3428e-76	8.44484e-74	2316
LGG	CAPZB	Macrophage	0.679846	1.12834e-73	6.3861e-72	832
LGG	CAPZB	InfiltrationScore	0.670461	5.6115e-71	3.83491e-69	832
PRAD	PDLIM1	NK	0.663701	4.04421e-71	7.32221e-69	9124
LGG	TLN1	Macrophage	0.647255	1.0224e-64	4.72232e-63	7094
PRAD	PDLIM1	NKT	0.606776	1.29166e-56	6.74244e-55	9124
PRAD	ACTB	NKT	0.600112	4.17922e-55	2.01415e-53	60
THCA	FLNA	nTreg	0.59437	6.35839e-56	2.40287e-53	2316
LGG	PDLIM1	Cytotoxic	0.581975	9.97973e-50	2.22792e-47	9124
KIRC	INF2	NK	0.549245	4.74465e-49	1.14975e-46	64423
THCA	IQGAP1	DC	0.556003	1.00752e-47	2.71963e-46	8826
LGG	TLN1	InfiltrationScore	0.569358	3.30234e-47	9.02731e-46	7094
THCA	IQGAP1	nTreg	0.552253	5.60589e-47	6.13554e-45	8826
PRAD	DSTN	NKT	0.556273	5.32847e-46	1.70792e-44	11034
PRAD	MYL6	NKT	0.553071	2.18527e-45	6.80888e-44	4637
PRAD	IQGAP1	Central_memory	0.555084	9.01397e-46	1.00641e-43	8826
THCA	FLNA	iTreg	0.537217	4.40521e-44	1.21867e-42	2316
THCA	MYH10	DC	0.535397	9.64873e-44	1.94421e-42	4628
LGG	ACTB	Macrophage	0.550329	1.31557e-43	2.57627e-42	60
LGG	FLNA	Macrophage	0.547362	4.56921e-43	8.81042e-42	2316
BLCA	FLNA	NKT	0.607471	2.02039e-44	2.70827e-41	2316
LGG	MYL6	InfiltrationScore	0.543406	2.35749e-42	5.06055e-41	4637
THCA	MYH10	nTreg	0.522958	1.81143e-41	1.0366e-39	4628
KIRC	INF2	Gamma_delta	0.514993	2.38464e-42	1.29628e-39	64423
BRCA	ACTB	InfiltrationScore	0.366515	5.0394e-40	1.172e-38	60
THCA	ACTB	Tfh	0.514933	4.738e-40	1.2229e-38	60
PRAD	ACTB	NK	0.522803	6.5998e-40	1.61949e-38	60
HNSC	TLN1	iTreg	0.519833	1.68741e-40	2.18999e-38	7094
BLCA	ACTB	Macrophage	0.581595	5.22434e-40	2.7004e-38	60
LGG	ACTB	InfiltrationScore	0.525953	2.54823e-39	4.60837e-38	60
BLCA	ACTB	InfiltrationScore	0.578468	1.67806e-39	5.64227e-38	60
LGG	MYL6	Macrophage	0.523788	5.89312e-39	9.40465e-38	4637
PRAD	TLN1	NKT	0.515371	1.20905e-38	2.73938e-37	7094
THCA	ACTB	Th17	-0.505772	1.77177e-38	4.48631e-37	60
LGG	MYH9	Cytotoxic	0.524226	4.97568e-39	5.55397e-37	4627
KIRC	INF2	Cytotoxic	0.493953	1.35155e-38	8.09041e-37	64423
BRCA	ACTB	Neutrophil	-0.356882	6.77205e-38	1.06766e-36	60
THCA	ACTB	Neutrophil	-0.500529	1.34041e-37	2.17738e-36	60
PRAD	PDLIM1	Neutrophil	-0.509175	1.2938e-37	2.89228e-36	9124
LGG	PDLIM1	Th2	0.517392	6.77394e-38	4.53674e-36	9124
THCA	DSTN	InfiltrationScore	-0.498548	2.85283e-37	4.59319e-36	11034
KIRC	CAPZB	Neutrophil	-0.483754	7.21552e-37	1.30744e-35	832
BRCA	FLNB	Exhausted	-0.352129	7.14847e-37	1.60318e-35	2317
STAD	TLN1	CD4_T	0.548049	1.22231e-36	2.66895e-35	7094
KIRC	PDLIM1	Tfh	0.482211	1.30229e-36	4.25901e-35	9124
BRCA	ACTB	Exhausted	0.349756	2.28398e-36	5.04356e-35	60
TGCT	INF2	Monocyte	0.80645	5.72975e-37	1.49085e-34	64423
LGG	FLNA	InfiltrationScore	0.503802	1.02602e-35	1.53383e-34	2316
THCA	CAPZB	NK	0.489567	8.24646e-36	3.0815e-34	832
THCA	IQGAP1	iTreg	0.486662	2.39672e-35	4.21827e-34	8826
THCA	FLNA	MAIT	-0.489199	9.44548e-36	1.01712e-33	2316
BRCA	FLNB	Cytotoxic	-0.342082	9.13439e-35	1.37542e-33	2317
LGG	MYL6	Central_memory	-0.505671	5.21223e-36	1.77499e-33	4637
BLCA	FLNA	InfiltrationScore	0.547676	8.64374e-35	2.42061e-33	2316
LGG	CD2AP	Macrophage	0.495583	1.91835e-34	2.47073e-33	23607
BLCA	FLNA	Macrophage	0.547773	8.36825e-35	3.18073e-33	2316
LGG	IQGAP1	Macrophage	0.49436	2.94603e-34	3.7582e-33	8826
BRCA	ACTB	Cytotoxic	0.336647	1.17087e-33	1.697e-32	60
THCA	ACTB	InfiltrationScore	0.474689	1.75069e-33	2.30839e-32	60
LGG	TLN1	DC	0.490719	1.04567e-33	2.59058e-32	7094
THCA	PDLIM1	DC	0.473026	3.13469e-33	3.25985e-32	9124
BRCA	FLNB	Th17	0.334011	3.9611e-33	5.69181e-32	2317
BRCA	PDLIM1	NKT	0.334024	3.93578e-33	5.77506e-32	9124
LGG	PDLIM1	Th1	0.491404	8.24713e-34	6.11444e-32	9124
PRAD	MYL6	NK	0.480369	4.26647e-33	6.67263e-32	4637
KIRC	PDLIM1	Neutrophil	-0.459499	5.50062e-33	8.11695e-32	9124
STAD	FLNA	CD4_T	0.519757	1.66843e-32	2.67081e-31	2316
KIRC	CAPZB	CD8_T	0.455641	2.13672e-32	3.03501e-31	832
THCA	FLNA	Monocyte	0.471627	5.10466e-33	3.22528e-31	2316
LGG	PDLIM1	Neutrophil	-0.487312	3.37485e-33	3.66527e-31	9124
PRAD	FLNA	NK	0.473639	4.21763e-32	6.16448e-31	2316
LGG	IQGAP1	Th1	0.482218	1.89908e-32	1.23884e-30	8826
BRCA	CD2AP	NKT	-0.326904	9.98491e-32	1.31629e-30	23607
KIRC	MYH10	CD8_T	-0.450757	1.16164e-31	1.54321e-30	4628
KIRC	PDLIM1	Cytotoxic	0.452641	6.0648e-32	1.69232e-30	9124
THCA	INF2	DC	0.460625	2.18811e-31	2.04506e-30	64423
LGG	CAPZB	DC	0.476812	1.15118e-31	2.41941e-30	832
KIRC	INF2	Tfh	0.450033	1.4896e-31	3.24246e-30	64423
BLCA	ACTB	Exhausted	0.525253	1.18274e-31	5.59564e-30	60
KIRC	PDLIM1	NK	0.448036	2.94758e-31	7.64963e-30	9124
LGG	TLN1	CD8_naive	-0.477027	1.07222e-31	1.05088e-29	7094
LUAD	MYH10	NKT	0.457918	3.36309e-31	1.07613e-29	4628
LUSC	TLN1	InfiltrationScore	0.462875	9.12975e-31	1.2662e-29	7094
THCA	MYH9	iTreg	0.455248	1.30761e-30	1.78528e-29	4627
BRCA	TLN1	NK	0.319517	2.61199e-30	2.05496e-29	7094
KIRC	FLNA	NKT	0.446201	5.49815e-31	3.55577e-29	2316
PRAD	CD2AP	NK	-0.460823	2.88412e-30	3.7785e-29	23607
THCA	ACTN4	Monocyte	0.45624	9.4247e-31	4.37975e-29	81
LGG	IQGAP1	Th2	0.467043	2.75693e-30	9.43651e-29	8826
PRAD	MYL6	nTreg	-0.471337	9.12934e-32	1.22315e-28	4637
PRAD	CD2AP	NKT	-0.455758	1.45941e-29	2.08456e-28	23607
LGG	CD2AP	Th2	0.463667	8.06917e-30	2.65345e-28	23607
LIHC	IQGAP1	Neutrophil	-0.511205	1.32002e-29	3.7616e-28	8826
LUAD	TLN1	Effector_memory	-0.449783	4.93919e-30	3.76787e-28	7094
KIRC	CD2AP	Neutrophil	0.433725	3.45079e-29	3.99113e-28	23607
THCA	MYH9	Tr1	0.44573	2.8649e-29	4.96806e-28	4627
KIRC	CD2AP	CD8_T	-0.431917	6.19932e-29	6.77278e-28	23607
BRCA	DSTN	Th17	0.31219	6.09003e-29	6.79496e-28	11034
KIRC	MYH10	CD4_naive	0.432821	4.62768e-29	1.07852e-27	4628
COAD	FLNA	InfiltrationScore	0.561886	8.97449e-29	1.48213e-27	2316
PRAD	ACTB	Neutrophil	-0.448974	1.22693e-28	1.75e-27	60
LGG	MYH9	Th1	0.455617	9.96007e-29	4.14322e-27	4627
BLCA	ACTB	Cytotoxic	0.500769	1.74053e-28	4.99954e-27	60
THCA	FLNA	Macrophage	0.438558	2.75295e-28	5.71979e-27	2316
TGCT	MYH10	Tfh	-0.744064	9.12043e-29	5.87549e-27	4628
THCA	ACTN4	DC	0.434742	8.97854e-28	6.8455e-27	81
LUSC	TLN1	Effector_memory	-0.445684	2.16764e-28	7.95461e-27	7094
KIRC	FLNB	Exhausted	-0.426479	3.53312e-28	8.13063e-27	2317
THCA	MYH10	iTreg	0.435259	7.65702e-28	8.76356e-27	4628
LGG	IQGAP1	Exhausted	0.453952	1.66111e-28	9.48155e-27	8826
THCA	TLN1	Central_memory	0.435825	6.4294e-28	9.71882e-27	7094
TGCT	MYH10	Cytotoxic	-0.747217	4.0193e-29	1.0882e-26	4628
COAD	TLN1	InfiltrationScore	0.551991	1.24497e-27	1.91327e-26	7094
TGCT	INF2	Central_memory	-0.742174	1.48212e-28	2.19957e-26	64423
KIRC	MYH10	Th1	-0.422613	1.19483e-27	2.27357e-26	4628
THYM	ACTB	CD8_T	0.803521	8.33251e-29	2.30105e-26	60
KIRC	MYH9	NKT	0.423175	1.00178e-27	4.93846e-26	4627
KIRC	PDLIM1	CD4_naive	-0.419321	3.33019e-27	5.45885e-26	9124
KIRC	PDLIM1	CD8_T	0.416282	8.49179e-27	8.04121e-26	9124
SARC	CAPZB	Macrophage	0.600987	2.07335e-27	8.13508e-26	832
THCA	IQGAP1	MAIT	-0.431319	2.56025e-27	9.05995e-26	8826
THCA	DSTN	Neutrophil	0.427331	8.54792e-27	9.29963e-26	11034
BRCA	TLN1	Effector_memory	-0.303327	2.44365e-27	1.02628e-25	7094
SKCM	PDLIM1	MAIT	0.475945	3.61064e-28	1.18938e-25	9124
TGCT	MYH10	Monocyte	0.728099	4.84443e-27	1.41484e-25	4628
THCA	FLNA	InfiltrationScore	0.424861	1.78918e-26	1.55468e-25	2316
SKCM	TLN1	InfiltrationScore	0.465045	8.27289e-27	1.99084e-25	7094
KIRC	CAPZB	Tfh	0.414165	1.62113e-26	2.2031e-25	832
BRCA	FLNB	Th1	-0.298653	1.62808e-26	2.34614e-25	2317
LGG	ACTB	Central_memory	-0.442748	4.8278e-27	2.3601e-25	60
HNSC	INF2	Tfh	-0.425031	3.10789e-26	7.24023e-25	64423
KIRC	FLNB	Th17	0.410127	5.49407e-26	8.60609e-25	2317
LUAD	MYH10	nTreg	-0.418568	7.74943e-26	9.26008e-25	4628
THCA	DSTN	nTreg	-0.419435	8.87269e-26	1.05907e-24	11034
PRAD	ACTN4	NKT	0.426549	1.00347e-25	1.14065e-24	81
THCA	MYH9	Central_memory	0.419319	9.17952e-26	1.14624e-24	4627
BRCA	FLNA	NK	0.292106	2.18836e-25	1.3927e-24	2316
THCA	CAPZB	CD8_T	0.420777	5.98817e-26	1.58857e-24	832
LGG	ACTB	Th2	0.433104	7.95311e-26	1.92603e-24	60
LGG	PDLIM1	Bcell	-0.438145	1.85944e-26	2.07555e-24	9124
THCA	FLNA	Tr1	0.417688	1.47678e-25	2.14492e-24	2316
KIRC	CD2AP	Tfh	-0.405594	2.12033e-25	2.57837e-24	23607
BRCA	TLN1	NKT	0.291363	2.92595e-25	2.63126e-24	7094
BRCA	PDLIM1	Gamma_delta	0.293556	1.23805e-25	2.76117e-24	9124
LUAD	PDLIM1	nTreg	-0.414321	2.67303e-25	3.05231e-24	9124
KIRC	TLN1	NKT	0.409011	7.6748e-26	3.23613e-24	7094
KIRC	MYH10	Exhausted	-0.406114	1.81803e-25	3.35777e-24	4628
BLCA	FLNA	Th2	0.477499	1.05477e-25	3.67559e-24	2316
TGCT	MYH10	Bcell	-0.720638	2.81969e-26	3.95778e-24	4628
BLCA	FLNA	Neutrophil	-0.474584	2.27521e-25	4.18935e-24	2316
LUAD	TLN1	InfiltrationScore	0.415562	1.86498e-25	4.37116e-24	7094
THCA	DSTN	Tr1	-0.415126	3.10011e-25	4.39435e-24	11034
LGG	MYH9	Th2	0.429849	2.00656e-25	4.66619e-24	4627
GBM	CAPZB	Macrophage	0.68919	7.54048e-26	4.82348e-24	832
LGG	FLNA	Monocyte	0.426887	4.6177e-25	6.82197e-24	2316
COAD	TLN1	CD4_T	0.530516	2.80075e-25	7.51786e-24	7094
LGG	TLN1	Monocyte	0.426508	5.13377e-25	7.54556e-24	7094
LIHC	IQGAP1	Central_memory	0.479505	9.18937e-26	8.18181e-24	8826
LGG	CD2AP	InfiltrationScore	0.423959	1.04406e-24	8.41447e-24	23607
KIRC	ACTB	Neutrophil	-0.398888	1.50548e-24	1.27279e-23	60
BRCA	TLN1	CD4_T	0.285927	2.38885e-24	1.49616e-23	7094
SKCM	CAPZB	InfiltrationScore	0.448906	6.97855e-25	1.56329e-23	832
THCA	DSTN	DC	-0.40751	2.70865e-24	1.66314e-23	11034
THCA	MYH10	Monocyte	0.411434	8.92842e-25	1.79192e-23	4628
LGG	FLNA	Th1	0.425422	6.95334e-25	1.80034e-23	2316
THCA	DSTN	Cytotoxic	-0.409961	1.35664e-24	1.87697e-23	11034
LIHC	IQGAP1	Th17	-0.471327	7.78564e-25	1.98183e-23	8826
THCA	ACTB	Exhausted	0.410159	1.28264e-24	2.56901e-23	60
KIRC	CD2AP	Cytotoxic	-0.397485	2.25578e-24	2.63017e-23	23607
THYM	ACTN4	CD8_T	-0.772067	2.23192e-25	3.03954e-23	81
BRCA	ACTB	Th17	-0.284757	3.73241e-24	3.18022e-23	60
LAML	IQGAP1	Macrophage	0.682893	4.25127e-25	3.3682e-23	8826
BRCA	CD2AP	nTreg	0.287135	1.50391e-24	3.44193e-23	23607
THCA	IQGAP1	Monocyte	0.408442	2.08335e-24	4.02385e-23	8826
LUAD	PDLIM1	NKT	0.404952	3.85795e-24	5.84167e-23	9124
BLCA	TLN1	Macrophage	0.464001	3.48523e-24	5.87898e-23	7094
BLCA	ACTB	NK	0.46478	2.86037e-24	6.96289e-23	60
THCA	INF2	Bcell	-0.411676	8.33359e-25	9.27297e-23	64423
KIRC	CD2AP	NK	-0.392979	8.16328e-24	9.77891e-23	23607
THCA	ACTB	NK	0.404036	7.1455e-24	1.45297e-22	60
SKCM	ACTB	InfiltrationScore	0.439174	9.04841e-24	1.95084e-22	60
THCA	DSTN	Macrophage	-0.400887	1.70509e-23	2.17524e-22	11034
PRAD	PDLIM1	Cytotoxic	0.409803	1.09272e-23	2.36134e-22	9124
STAD	FLNA	Th2	0.452079	4.74049e-24	2.6837e-22	2316
THCA	ACTB	Tr1	0.399364	2.58808e-23	3.27873e-22	60
THCA	DSTN	iTreg	-0.397455	4.35356e-23	3.70895e-22	11034
BRCA	CAPZB	Neutrophil	-0.277885	4.91022e-23	4.77424e-22	832
LGG	CAPZB	Monocyte	0.410238	4.30098e-23	5.28533e-22	832
BRCA	ACTB	Th1	0.277721	5.21685e-23	6.21357e-22	60
KIRC	FLNB	Th1	-0.38639	5.16598e-23	7.14604e-22	2317
LGG	IQGAP1	Cytotoxic	0.411484	3.09046e-23	8.57647e-22	8826
BLCA	FLNA	NK	0.454162	4.05212e-23	9.13407e-22	2316
LAML	IQGAP1	Monocyte	0.667131	1.23123e-23	1.06493e-21	8826
HNSC	MYH10	Tfh	-0.398368	5.73376e-23	1.0686e-21	4628
LUAD	FLNA	InfiltrationScore	0.393637	8.67815e-23	1.70863e-21	2316
LGG	PDLIM1	MAIT	0.409088	5.82976e-23	1.82164e-21	9124
LGG	CAPZB	Central_memory	-0.407831	8.1161e-23	2.03328e-21	832
LAML	ACTB	Macrophage	0.662389	3.25672e-23	2.07414e-21	60
THCA	CAPZB	Th17	-0.392607	1.6064e-22	2.27383e-21	832
LUAD	MYH10	Exhausted	-0.394898	6.17013e-23	2.30524e-21	4628
PRAD	CAPZB	NKT	0.397185	3.15694e-22	2.88387e-21	832
BRCA	FLNA	NKT	0.271817	4.4997e-22	3.33163e-21	2316
BRCA	MYH10	CD8_T	-0.273691	2.28338e-22	3.60555e-21	4628
KIRC	ACTB	CD8_T	0.376866	6.91455e-22	4.61574e-21	60
LUSC	FLNA	NKT	0.396994	2.34631e-22	4.6671e-21	2316
LGG	MYH9	Neutrophil	-0.406018	1.30475e-22	5.13013e-21	4627
PRAD	PDLIM1	CD4_T	0.395528	4.85759e-22	5.54046e-21	9124
KIRC	DSTN	Exhausted	-0.378758	4.15795e-22	5.89351e-21	11034
KIRC	INF2	CD4_naive	-0.376464	7.69935e-22	5.94917e-21	64423
KIRC	ACTB	Th17	-0.377811	5.36538e-22	6.05578e-21	60
LGG	MYL6	Th1	0.402238	3.4777e-22	6.6357e-21	4637
KIRC	IQGAP1	Central_memory	0.379443	3.45577e-22	6.83442e-21	8826
THCA	ACTB	iTreg	0.386031	9.12088e-22	7.12767e-21	60
THCA	IQGAP1	Central_memory	0.386138	8.8689e-22	7.81845e-21	8826
THCA	ACTN4	Bcell	-0.393752	1.18252e-22	8.64402e-21	81
KIRC	CAPZB	Th17	-0.376419	7.79188e-22	8.69207e-21	832
THCA	IQGAP1	Gamma_delta	-0.395333	7.73018e-23	8.87588e-21	8826
HNSC	MYH10	Gamma_delta	-0.391803	3.29858e-22	1.02144e-20	4628
LUSC	TLN1	Macrophage	0.391551	9.66942e-22	1.06374e-20	7094
KIRC	CD2AP	CD4_naive	0.374121	1.43755e-21	1.07886e-20	23607
THCA	MYH9	DC	0.382903	2.05499e-21	1.08002e-20	4627
BRCA	INF2	NKT	0.268433	1.51085e-21	1.08588e-20	64423
KIRC	ACTB	Tfh	0.37431	1.36709e-21	1.19083e-20	60
THCA	ACTB	Cytotoxic	0.384826	1.24821e-21	1.36168e-20	60
LGG	ACTB	DC	0.39584	1.77715e-21	1.77468e-20	60
BRCA	FLNB	Neutrophil	0.267535	2.07767e-21	1.89467e-20	2317
BRCA	FLNA	InfiltrationScore	0.267326	2.23738e-21	1.97497e-20	2316
BRCA	CD2AP	NK	-0.265738	3.91642e-21	2.0073e-20	23607
GBM	CAPZB	InfiltrationScore	0.648527	3.84805e-22	2.15642e-20	832
STAD	FLNA	nTreg	-0.427937	1.83123e-21	2.36223e-20	2316
PRAD	FLNA	Neutrophil	-0.38854	2.9139e-21	2.72502e-20	2316
KIRC	DSTN	CD8_T	-0.368849	5.74877e-21	3.56318e-20	11034
LIHC	IQGAP1	iTreg	0.445819	4.26904e-22	4.09194e-20	8826
LUAD	MYH10	Effector_memory	-0.382456	1.67528e-21	4.18048e-20	4628
LGG	IQGAP1	InfiltrationScore	0.390374	6.96364e-21	4.51917e-20	8826
LUSC	ACTB	NKT	0.387497	2.72951e-21	4.63235e-20	60
BRCA	TLN1	Cytotoxic	0.264557	5.92348e-21	4.89173e-20	7094
SKCM	PDLIM1	CD4_T	0.416094	2.8569e-21	4.94033e-20	9124
THCA	INF2	NKT	0.399272	2.65396e-23	5.23221e-20	64423
STAD	MYH10	CD4_T	0.421907	7.53626e-21	5.52111e-20	4628
KIRC	MYH10	InfiltrationScore	-0.369146	5.32001e-21	5.77449e-20	4628
LUSC	TLN1	CD4_T	0.383792	6.95887e-21	6.04766e-20	7094
THCA	FLNA	Gamma_delta	-0.387188	6.73802e-22	6.17585e-20	2316
BLCA	FLNA	Cytotoxic	0.435137	3.73592e-21	7.20903e-20	2316
HNSC	TLN1	Macrophage	0.384384	2.27398e-21	7.29995e-20	7094
LGG	MYL6	DC	0.389068	9.61406e-21	9.15477e-20	4637
SKCM	CAPZB	Cytotoxic	0.413224	5.66915e-21	9.61316e-20	832
HNSC	MYH9	Gamma_delta	-0.382408	3.77102e-21	1.00667e-19	4627
KIRC	FLNB	CD8_T	-0.364655	1.70047e-20	1.01972e-19	2317
LGG	MYH9	Macrophage	0.386185	1.94942e-20	1.18979e-19	4627
LGG	CD2AP	Th1	0.390157	7.34672e-21	1.23009e-19	23607
BLCA	ACTB	Neutrophil	-0.431492	8.60662e-21	1.23964e-19	60
LGG	CD2AP	CD8_naive	-0.391263	5.58596e-21	1.26817e-19	23607
LGG	MYL6	Th2	0.389575	8.4829e-21	1.29907e-19	4637
LUAD	TLN1	NKT	0.374084	1.42807e-20	1.54205e-19	7094
LGG	TLN1	Th2	0.38884	1.01676e-20	1.54646e-19	7094
LGG	CAPZB	Exhausted	0.389499	8.64352e-21	1.66826e-19	832
HNSC	FLNA	iTreg	0.377978	1.15801e-20	1.87669e-19	2316
THCA	FLNA	Neutrophil	-0.372672	2.75702e-20	2.07362e-19	2316
BLCA	TLN1	Neutrophil	-0.428921	1.54125e-20	2.18392e-19	7094
LUAD	FLNA	Effector_memory	-0.375343	1.03868e-20	2.33099e-19	2316
LUSC	DSTN	MAIT	0.389158	1.78705e-21	2.56697e-19	11034
LGG	MYH9	MAIT	0.387029	1.5859e-20	3.58021e-19	4627
THCA	ACTB	Th1	0.372487	2.88661e-20	4.53458e-19	60
BLCA	TLN1	InfiltrationScore	0.424789	3.89099e-20	4.53543e-19	7094
LGG	FLNA	Th2	0.384135	3.20857e-20	4.70215e-19	2316
BRCA	MYH10	Th1	-0.258317	5.09837e-20	4.98367e-19	4628
LGG	FLNA	CD8_naive	-0.38536	2.38327e-20	5.0458e-19	2316
BRCA	FLNA	Cytotoxic	0.257443	6.86249e-20	5.29546e-19	2316
STAD	CD2AP	nTreg	0.413642	5.00508e-20	5.5577e-19	23607
LUSC	DSTN	NKT	0.376415	4.33044e-20	6.26511e-19	11034
LAML	ACTB	InfiltrationScore	0.632647	9.92916e-21	6.40609e-19	60
BRCA	TLN1	Tfh	0.255508	1.3189e-19	8.45249e-19	7094
PRAD	ACTB	Th17	-0.376011	6.50669e-20	9.23481e-19	60
BRCA	ACTB	DC	0.255992	1.12063e-19	9.48413e-19	60
STAD	DSTN	Th1	-0.41799	1.86043e-20	1.05323e-18	11034
THCA	CD2AP	Central_memory	0.365536	1.59751e-19	1.15678e-18	23607
KIRC	MYH10	Cytotoxic	-0.355682	1.64161e-19	1.17626e-18	4628
BLCA	CD2AP	InfiltrationScore	-0.419164	1.345e-19	1.50914e-18	23607
BRCA	PDLIM1	CD4_T	0.252811	3.2488e-19	1.53526e-18	9124
PRAD	DSTN	nTreg	-0.379504	2.7741e-20	1.53584e-18	11034
COAD	FLNA	CD4_T	0.472092	1.15193e-19	1.5429e-18	2316
PRAD	DSTN	Th2	0.3882	3.17524e-21	1.63623e-18	11034
THCA	PDLIM1	InfiltrationScore	0.362934	2.99889e-19	1.64156e-18	9124
HNSC	INF2	Central_memory	-0.370314	7.74696e-20	1.80476e-18	64423
BLCA	TLN1	NKT	0.423092	5.67131e-20	1.83333e-18	7094
BRCA	CD2AP	Gamma_delta	-0.254656	1.75516e-19	1.96377e-18	23607
HNSC	MYH9	iTreg	0.367078	1.70236e-19	2.44751e-18	4627
LUAD	DSTN	MAIT	0.36422	1.64819e-19	2.49944e-18	11034
LGG	IQGAP1	MAIT	0.378086	1.36838e-19	2.77711e-18	8826
BLCA	ACTB	NKT	0.420774	9.45383e-20	2.93346e-18	60
KIRC	PDLIM1	InfiltrationScore	0.352923	3.24936e-19	2.94655e-18	9124
HNSC	FLNA	DC	0.374158	3.00484e-20	2.99413e-18	2316
PRAD	ACTB	nTreg	-0.376396	5.92615e-20	3.09345e-18	60
PRAD	CAPZB	nTreg	-0.375634	7.12875e-20	3.6735e-18	832
LGG	INF2	Monocyte	-0.372942	4.58787e-19	3.97154e-18	64423
THYM	MYH10	CD8_T	-0.704301	1.42542e-19	4.18634e-18	4628
LUSC	TLN1	Cytotoxic	0.367915	3.36154e-19	4.32782e-18	7094
BRCA	TLN1	CD8_naive	-0.251156	5.61925e-19	4.51628e-18	7094
LGG	ACTB	Neutrophil	-0.376956	1.7884e-19	5.01525e-18	60
THCA	CD2AP	nTreg	0.358812	8.03822e-19	5.37734e-18	23607
LUAD	CAPZB	Th17	-0.363509	1.95971e-19	5.39336e-18	832
COAD	MYL6	Th2	0.466954	3.20293e-19	5.49938e-18	4637
KIRC	FLNA	iTreg	0.350364	6.08485e-19	5.64244e-18	2316
COAD	CAPZB	NK	0.466915	3.22814e-19	6.06556e-18	832
LGG	ACTB	Th1	0.373075	4.44796e-19	6.25829e-18	60
LGG	CAPZB	CD8_naive	-0.373874	3.69035e-19	6.92311e-18	832
LIHC	IQGAP1	CD4_T	0.416774	3.0226e-19	8.4334e-18	8826
LAML	ACTB	Monocyte	0.615646	1.99342e-19	9.26846e-18	60
LGG	IQGAP1	CD8_naive	-0.372489	5.09825e-19	9.44093e-18	8826
LUSC	TLN1	Tfh	0.361569	1.49263e-18	9.96574e-18	7094
LGG	ACTN4	Central_memory	-0.370631	7.84531e-19	1.08187e-17	81
SKCM	CAPZB	Neutrophil	-0.390748	9.69705e-19	1.20726e-17	832
BRCA	TLN1	Neutrophil	-0.248032	1.5631e-18	1.24633e-17	7094
BRCA	IQGAP1	CD8_T	-0.248877	1.18708e-18	1.39164e-17	8826
LUAD	PDLIM1	Th2	0.362687	2.39223e-19	1.39521e-17	9124
BLCA	ACTB	CD8_naive	-0.414237	3.91177e-19	1.43529e-17	60
KIRC	INF2	CD8_T	0.343734	3.01005e-18	1.52882e-17	64423
KIRC	DSTN	InfiltrationScore	-0.34568	1.89017e-18	1.59334e-17	11034
KIRC	CAPZB	Cytotoxic	0.343932	2.87101e-18	1.81416e-17	832
KIRC	INF2	Th17	-0.345055	2.19558e-18	1.81876e-17	64423
LGG	FLNA	DC	0.365932	2.30453e-18	1.87232e-17	2316
KIRC	FLNB	CD4_naive	0.342304	4.22783e-18	2.18766e-17	2317
BRCA	FLNB	NK	-0.243952	5.82483e-18	2.53358e-17	2317
KIRC	DSTN	Th1	-0.343402	3.25746e-18	2.96727e-17	11034
TGCT	MYH10	CD8_T	-0.636174	4.50403e-19	3.12243e-17	4628
PRAD	INF2	NKT	0.357711	4.7967e-18	3.26224e-17	64423
KIRC	DSTN	CD4_naive	0.340471	6.5195e-18	3.31547e-17	11034
THCA	INF2	Monocyte	0.352453	3.57784e-18	3.39462e-17	64423
LUAD	MYH9	Effector_memory	-0.353164	2.31596e-18	3.63862e-17	4627
BRCA	CAPZB	InfiltrationScore	0.244145	5.47519e-18	3.71232e-17	832
LUAD	MYL6	MAIT	0.352212	2.89339e-18	3.76215e-17	4637
THCA	ACTN4	nTreg	0.349908	6.44271e-18	3.98275e-17	81
LUSC	MYH10	Effector_memory	-0.356894	4.38242e-18	5.27412e-17	4628
SKCM	PDLIM1	nTreg	-0.403761	5.18063e-20	5.78331e-17	9124
KIRP	MYH10	InfiltrationScore	-0.460737	2.22773e-18	5.83161e-17	4628
LUSC	MYL6	Macrophage	0.354239	8.01514e-18	6.33338e-17	4637
THCA	MYH10	Gamma_delta	-0.356257	1.47057e-18	6.34784e-17	4628
COAD	FLNA	Macrophage	0.455213	3.11033e-18	6.41288e-17	2316
TGCT	INF2	Bcell	-0.622171	4.34943e-18	7.06738e-17	64423
BRCA	FLNA	Neutrophil	-0.242457	9.3747e-18	7.11932e-17	2316
LGG	PDLIM1	Effector_memory	0.367315	1.68109e-18	8.06121e-17	9124
THCA	CAPZB	Neutrophil	-0.346814	1.30768e-17	8.17463e-17	832
LGG	ACTN4	Th1	0.360975	7.04501e-18	8.63099e-17	81
LUSC	MYH10	NKT	0.353793	8.86564e-18	9.77993e-17	4628
LGG	TLN1	Th1	0.360062	8.63811e-18	1.04532e-16	7094
HNSC	TLN1	Tr1	0.351253	7.05045e-18	1.05667e-16	7094
STAD	FLNA	Neutrophil	-0.390231	8.09145e-18	1.08284e-16	2316
KIRC	MYH10	Th17	0.33685	1.52075e-17	1.15422e-16	4628
LAML	IQGAP1	InfiltrationScore	0.600671	2.41799e-18	1.17673e-16	8826
SKCM	CAPZB	Tfh	0.380629	8.661e-18	1.18633e-16	832
PRAD	FLNA	CD4_T	0.352602	1.51785e-17	1.23449e-16	2316
HNSC	INF2	CD4_T	-0.347792	1.54862e-17	1.26555e-16	64423
KIRC	DSTN	nTreg	-0.3386	1.01143e-17	1.29738e-16	11034
KIRC	PDLIM1	Gamma_delta	0.338252	1.09706e-17	1.30564e-16	9124
LGG	MYL6	Monocyte	0.356885	1.74594e-17	1.32026e-16	4637
LGG	ACTN4	Macrophage	0.354928	2.68321e-17	1.37004e-16	81
PRAD	MYH9	iTreg	0.353783	1.16516e-17	1.45986e-16	4627
BLCA	CD2AP	Macrophage	-0.396353	1.62937e-17	1.48714e-16	23607
LUAD	DSTN	iTreg	-0.350598	4.21384e-18	1.6675e-16	11034
BRCA	FLNB	CD8_naive	0.2393	2.5341e-17	1.7906e-16	2317
SKCM	MYH9	InfiltrationScore	0.3793	1.14828e-17	1.89593e-16	4627
THCA	TLN1	iTreg	0.342616	3.37411e-17	1.91282e-16	7094
KIRC	MYH10	CD8_naive	0.337792	1.22129e-17	2.05039e-16	4628
PRAD	MYH9	Central_memory	0.348065	4.14881e-17	2.24619e-16	4627
LGG	PDLIM1	NK	0.365964	2.28738e-18	2.27515e-16	9124
STAD	MYL6	nTreg	-0.384453	2.67061e-17	2.33508e-16	4637
KIRP	MYH10	Th17	0.453551	8.5794e-18	2.45032e-16	4628
PRAD	PDLIM1	nTreg	-0.35519	8.49058e-18	2.84392e-16	9124
LGG	ACTN4	Cytotoxic	0.35622	2.0213e-17	2.94993e-16	81
LGG	PDLIM1	Central_memory	-0.354957	2.66631e-17	2.95322e-16	9124
LUAD	TLN1	Macrophage	0.34542	1.38711e-17	2.95745e-16	7094
BLCA	FLNA	Exhausted	0.39525	2.03579e-17	3.08468e-16	2316
BRCA	PDLIM1	iTreg	-0.236695	5.69554e-17	3.38485e-16	9124
LIHC	FLNA	Th17	-0.395154	2.68652e-17	3.63888e-16	2316
THCA	DSTN	Th17	0.341993	3.879e-17	3.81969e-16	11034
BRCA	MYL6	nTreg	-0.237722	4.14281e-17	4.10547e-16	4637
KIRC	MYH10	Tfh	-0.330017	7.29706e-17	4.11339e-16	4628
THCA	MYH10	Bcell	-0.346418	1.43092e-17	4.14159e-16	4628
THCA	PDLIM1	Neutrophil	-0.339368	6.95725e-17	4.14722e-16	9124
BLCA	TLN1	Th2	0.393982	2.62722e-17	4.23281e-16	7094
SKCM	CAPZB	NK	0.375743	2.42681e-17	4.63981e-16	832
PRAD	PDLIM1	Tfh	0.348697	3.60978e-17	4.97571e-16	9124
BLCA	ACTB	Th1	0.394638	2.30289e-17	5.23802e-16	60
PRAD	FLNB	NKT	-0.344802	8.46389e-17	5.25645e-16	2317
BRCA	CAPZB	Th17	-0.234442	1.13823e-16	5.7808e-16	832
LUAD	FLNA	NKT	0.33782	7.65984e-17	5.81238e-16	2316
KIRC	FLNB	Tfh	-0.328374	1.05784e-16	5.87522e-16	2317
THCA	MYH9	MAIT	-0.339481	6.7857e-17	6.56891e-16	4627
PRAD	PDLIM1	Monocyte	-0.350254	2.55922e-17	6.65365e-16	9124
HNSC	IQGAP1	Central_memory	0.34326	4.27552e-17	6.7023e-16	8826
LIHC	FLNA	CD4_T	0.394457	3.088e-17	6.83557e-16	2316
LGG	FLNA	Central_memory	-0.350851	6.50443e-17	6.85301e-16	2316
PRAD	FLNA	nTreg	-0.350721	2.30716e-17	6.96201e-16	2316
BLCA	MYL6	InfiltrationScore	0.388515	7.789e-17	6.98855e-16	4637
LUAD	PDLIM1	MAIT	0.338414	6.71377e-17	7.47493e-16	9124
TGCT	INF2	Cytotoxic	-0.605783	5.37034e-17	7.75179e-16	64423
COAD	FLNA	Th2	0.438688	6.59547e-17	7.94688e-16	2316
HNSC	DSTN	Gamma_delta	-0.342183	5.42953e-17	8.0298e-16	11034
THCA	CAPZB	Exhausted	0.338761	7.95793e-17	9.39796e-16	832
LUAD	CD2AP	NKT	-0.335402	1.30634e-16	9.68196e-16	23607
THCA	FLNA	Bcell	-0.341875	3.98347e-17	1.06238e-15	2316
LUAD	MYH10	Th1	-0.341254	3.55972e-17	1.11071e-15	4628
LUAD	FLNA	Macrophage	0.338769	6.20357e-17	1.21545e-15	2316
STAD	TLN1	Th2	0.380478	5.99077e-17	1.24988e-15	7094
LUSC	TLN1	NK	0.340889	1.53255e-16	1.27776e-15	7094
BRCA	DSTN	CD8_naive	0.232657	1.96078e-16	1.29668e-15	11034
PRAD	TLN1	CD4_T	0.34131	1.79884e-16	1.34043e-15	7094
PRAD	MYL6	Th2	0.355041	8.78095e-18	1.44648e-15	4637
PRAD	PDLIM1	Th17	-0.342553	1.37714e-16	1.46746e-15	9124
BRCA	ACTB	Tfh	0.231514	2.77022e-16	1.46925e-15	60
THYM	ACTN4	Monocyte	0.673394	1.93342e-17	1.48426e-15	81
THCA	CAPZB	InfiltrationScore	0.332036	3.45458e-16	1.52809e-15	832
BLCA	MYL6	Th2	0.386783	1.09468e-16	1.69443e-15	4637
KIRC	DSTN	Th17	0.324397	2.57416e-16	1.72695e-15	11034
KIRC	CD2AP	Th17	0.323736	2.98025e-16	1.99142e-15	23607
PRAD	IQGAP1	iTreg	0.340498	2.14076e-16	2.23845e-15	8826
PRAD	MYH10	Central_memory	0.336668	4.82977e-16	2.40317e-15	4628
GBM	ACTB	Macrophage	0.57688	8.01922e-17	2.43564e-15	60
KIRC	IQGAP1	NK	-0.322178	4.20395e-16	2.43812e-15	8826
LUAD	ACTB	Macrophage	0.335247	1.35158e-16	2.5319e-15	60
KIRC	MYH10	Neutrophil	0.319987	6.79641e-16	3.08509e-15	4628
KIRC	CAPZB	Th1	0.322129	4.24955e-16	3.0856e-15	832
STAD	DSTN	Exhausted	-0.377998	9.86286e-17	3.42128e-15	11034
KIRC	ACTN4	Macrophage	-0.321854	4.51425e-16	3.47474e-15	81
KIRP	MYH9	Central_memory	0.44407	4.84465e-17	3.51159e-15	4627
BRCA	TLN1	Central_memory	0.229786	4.65594e-16	3.61217e-15	7094
KIRC	CAPZB	InfiltrationScore	0.320708	5.80534e-16	3.79964e-15	832
UCEC	IQGAP1	Central_memory	0.554577	1.32302e-17	4.13814e-15	8826
LUSC	ACTB	Macrophage	0.334129	6.47264e-16	4.30581e-15	60
KIRC	DSTN	iTreg	-0.320524	6.04342e-16	4.31952e-15	11034
LGG	IQGAP1	Neutrophil	-0.344993	2.27046e-16	4.35703e-15	8826
LIHC	FLNA	Neutrophil	-0.382393	3.2675e-16	4.39905e-15	2316
PRAD	CD2AP	nTreg	0.341184	1.84801e-16	4.46924e-15	23607
BRCA	FLNB	Tfh	-0.227453	9.32093e-16	4.74226e-15	2317
THCA	INF2	Macrophage	0.328004	8.18735e-16	4.84016e-15	64423
KIRC	FLNB	InfiltrationScore	-0.319517	7.53067e-16	4.87337e-15	2317
LIHC	TLN1	Central_memory	0.38473	2.08479e-16	5.48813e-15	7094
BLCA	CD2AP	NKT	-0.381987	2.77827e-16	5.54193e-15	23607
LUSC	MYL6	InfiltrationScore	0.331031	1.23804e-15	6.08282e-15	4637
LGG	CD2AP	DC	0.337973	9.81132e-16	6.51666e-15	23607
KIRC	CD2AP	InfiltrationScore	-0.317964	1.05535e-15	6.74063e-15	23607
THCA	PDLIM1	Cytotoxic	0.326594	1.10395e-15	7.071e-15	9124
THYM	ACTN4	Tfh	-0.666087	5.66765e-17	7.71849e-15	81
LUSC	FLNA	Effector_memory	-0.332103	9.90078e-16	9.19228e-15	2316
LUAD	CD2AP	nTreg	0.323034	1.86375e-15	9.35276e-15	23607
THCA	ACTB	CD8_T	0.32897	6.66687e-16	9.78247e-15	60
HNSC	TLN1	Effector_memory	-0.331772	5.21527e-16	9.86589e-15	7094
LIHC	ACTB	InfiltrationScore	0.379119	6.09653e-16	1.02891e-14	60
LGG	CD2AP	Exhausted	0.337345	1.11649e-15	1.13557e-14	23607
KIRC	FLNB	Neutrophil	0.313493	2.75805e-15	1.19682e-14	2317
BRCA	ACTN4	Th2	0.229348	5.30713e-16	1.2091e-14	81
KIRC	CAPZB	Exhausted	0.315863	1.66093e-15	1.25967e-14	832
LUAD	TLN1	Cytotoxic	0.328782	5.50065e-16	1.27583e-14	7094
LIHC	IQGAP1	Macrophage	0.37876	6.52577e-16	1.30731e-14	8826
SKCM	ACTB	Gamma_delta	0.361014	4.88506e-16	1.3088e-14	60
LUSC	PDLIM1	NKT	0.329452	1.71829e-15	1.42671e-14	9124
KIRC	FLNA	Neutrophil	-0.312587	3.34466e-15	1.44272e-14	2316
HNSC	MYL6	Central_memory	-0.32794	1.17379e-15	1.46655e-14	4637
TGCT	MYL6	Monocyte	0.578146	2.72201e-15	1.59881e-14	4637
PRAD	MYL6	Neutrophil	-0.327974	2.93697e-15	1.83476e-14	4637
LIHC	TLN1	iTreg	0.377488	8.29641e-16	1.95993e-14	7094
PRAD	CD2AP	Neutrophil	0.327465	3.25867e-15	2.0288e-14	23607
BRCA	CAPZB	Cytotoxic	0.222673	3.77512e-15	2.07838e-14	832
BLCA	MYL6	NKT	0.374245	1.21023e-15	2.22636e-14	4637
STAD	MYH10	nTreg	-0.360051	3.20889e-15	2.31054e-14	4628
LAML	IQGAP1	CD8_T	-0.588023	1.80165e-17	2.37901e-14	8826
KIRC	FLNB	CD8_naive	0.31525	1.89436e-15	2.42418e-14	2317
THCA	INF2	nTreg	0.318469	5.99227e-15	2.90674e-14	64423
LUSC	MYH10	CD4_T	0.322987	6.44508e-15	3.10593e-14	4628
THCA	ACTN4	Gamma_delta	-0.324823	1.60316e-15	3.49779e-14	81
LGG	CD2AP	Cytotoxic	0.332225	3.16443e-15	3.56189e-14	23607
BLCA	ACTB	Th2	0.370114	2.61185e-15	3.62682e-14	60
HNSC	MYL6	Tr1	-0.321996	4.03845e-15	4.31454e-14	4637
KIRC	TLN1	Central_memory	0.310918	4.76214e-15	4.48203e-14	7094
BRCA	FLNA	Effector_memory	-0.221424	5.41135e-15	4.886e-14	2316
KIRC	MYH10	Macrophage	-0.308977	7.16122e-15	4.9041e-14	4628
HNSC	ACTB	Bcell	-0.327337	1.33225e-15	4.97505e-14	60
BRCA	PDLIM1	nTreg	-0.220661	6.73677e-15	5.17068e-14	9124
KIRC	MYH10	NK	-0.307054	1.0696e-14	5.39306e-14	4628
SKCM	PDLIM1	InfiltrationScore	0.350389	3.87592e-15	5.42737e-14	9124
COAD	MYH10	Macrophage	0.415724	3.51944e-15	5.57651e-14	4628
STAD	MYL6	Th2	0.359173	3.78391e-15	6.17998e-14	4637
COAD	MYH10	InfiltrationScore	0.410711	8.0595e-15	6.18102e-14	4628
THCA	TLN1	Tr1	0.316325	9.28511e-15	6.18874e-14	7094
SKCM	PDLIM1	Neutrophil	-0.34808	6.01787e-15	6.32774e-14	9124
LUAD	ACTB	InfiltrationScore	0.316742	6.87996e-15	6.45616e-14	60
KIRP	ACTB	Th17	-0.419568	3.33139e-15	6.69547e-14	60
HNSC	DSTN	Neutrophil	0.318288	8.61265e-15	8.28659e-14	11034
HNSC	INF2	Gamma_delta	-0.318812	7.74331e-15	8.43841e-14	64423
THCA	DSTN	Exhausted	-0.316529	8.90749e-15	8.63962e-14	11034
BLCA	MYL6	Neutrophil	-0.363521	8.71513e-15	8.99102e-14	4637
BRCA	IQGAP1	Central_memory	0.2182	1.35768e-14	9.20854e-14	8826
BLCA	ACTB	DC	0.370357	2.49685e-15	9.38397e-14	60
KIRC	CD2AP	Exhausted	-0.305873	1.36654e-14	9.4386e-14	23607
HNSC	DSTN	Tfh	-0.317576	9.94699e-15	9.57957e-14	11034
LGG	ACTB	Cytotoxic	0.326838	9.27392e-15	9.86403e-14	60
THCA	IQGAP1	Tr1	0.313539	1.63145e-14	1.06437e-13	8826
BRCA	CD2AP	Th17	0.216074	2.46981e-14	1.06461e-13	23607
KIRC	FLNB	Cytotoxic	-0.303017	2.4603e-14	1.06669e-13	2317
TGCT	INF2	NKT	0.570972	7.10659e-15	1.07538e-13	64423
LUSC	ACTB	InfiltrationScore	0.316177	2.50765e-14	1.09747e-13	60
THYM	CAPZB	CD8_T	0.626528	1.17583e-14	1.16487e-13	832
KIRP	ACTN4	InfiltrationScore	-0.415545	6.46146e-15	1.17832e-13	81
HNSC	FLNB	Gamma_delta	-0.316994	1.11896e-14	1.19419e-13	2317
STAD	FLNA	Effector_memory	-0.359321	3.68059e-15	1.2003e-13	2316
BLCA	TLN1	Tr1	0.367088	4.5565e-15	1.24819e-13	7094
THCA	FLNA	Cytotoxic	0.311768	2.32749e-14	1.30435e-13	2316
SKCM	TLN1	CD8_naive	-0.348474	5.5832e-15	1.30604e-13	7094
COAD	MYL6	NK	0.407531	1.35355e-14	1.31058e-13	4637
LGG	MYH9	Bcell	-0.32696	9.0527e-15	1.34731e-13	4627
PRAD	MYL6	iTreg	-0.319068	1.75964e-14	1.43114e-13	4637
KIRC	DSTN	Cytotoxic	-0.301288	3.50097e-14	1.49565e-13	11034
THCA	MYH9	nTreg	0.309661	3.54121e-14	1.61418e-13	4627
BRCA	IQGAP1	Gamma_delta	-0.216079	2.46643e-14	1.61725e-13	8826
BRCA	ACTB	CD8_T	0.216553	2.15975e-14	1.65012e-13	60
LGG	MYH10	InfiltrationScore	-0.319504	3.87528e-14	1.65312e-13	4628
SKCM	ACTB	NK	0.345125	1.051e-14	1.67743e-13	60
BLCA	MYL6	NK	0.360258	1.56617e-14	1.78016e-13	4637
BLCA	DSTN	NKT	0.362197	1.10648e-14	1.79131e-13	11034
THCA	DSTN	Monocyte	-0.310404	3.05482e-14	1.87339e-13	11034
THCA	MYH10	Macrophage	0.309421	3.71343e-14	1.87961e-13	4628
SKCM	ACTB	Cytotoxic	0.343489	1.42752e-14	1.93815e-13	60
LUSC	MYH9	NKT	0.315635	2.78976e-14	1.98732e-13	4627
BLCA	TLN1	iTreg	0.36229	1.08808e-14	2.04085e-13	7094
SKCM	PDLIM1	Tfh	0.34232	1.77485e-14	2.07953e-13	9124
TGCT	MYL6	Central_memory	-0.561599	2.4052e-14	2.11167e-13	4637
KIRP	IQGAP1	Central_memory	0.416787	5.27133e-15	2.21418e-13	8826
BLCA	TLN1	Cytotoxic	0.358475	2.15135e-14	2.25181e-13	7094
LIHC	IQGAP1	InfiltrationScore	0.361349	1.59468e-14	2.35766e-13	8826
THCA	CAPZB	Cytotoxic	0.308582	4.38368e-14	2.40345e-13	832
BRCA	CD2AP	Tfh	-0.213024	5.76623e-14	2.62501e-13	23607
PRAD	CD2AP	Th17	0.316139	3.12948e-14	2.67403e-13	23607
COAD	TLN1	Macrophage	0.405728	1.81163e-14	2.69673e-13	7094
PRAD	MYH9	CD4_T	0.314282	4.49422e-14	2.7403e-13	4627
LUSC	TLN1	NKT	0.313881	3.93363e-14	2.76109e-13	7094
LGG	CAPZB	Effector_memory	0.324807	1.38324e-14	2.78757e-13	832
THCA	MYH9	Neutrophil	-0.30719	5.76769e-14	2.80323e-13	4627
THCA	INF2	InfiltrationScore	0.305162	8.57712e-14	3.21706e-13	64423
KIRC	INF2	NKT	0.303741	2.12099e-14	3.28909e-13	64423
PRAD	MYH10	Gamma_delta	-0.327197	3.44204e-15	3.38993e-13	4628
THCA	CD2AP	MAIT	-0.307413	5.51998e-14	3.7753e-13	23607
BRCA	FLNB	InfiltrationScore	-0.211904	7.84815e-14	3.85735e-13	2317
BRCA	PDLIM1	Tfh	0.211571	8.59782e-14	3.87461e-13	9124
TGCT	MYH10	Central_memory	-0.55575	5.04929e-14	4.18719e-13	4628
TGCT	MYH10	Neutrophil	0.567973	1.05406e-14	4.53178e-13	4628
LUSC	MYH9	Effector_memory	-0.31111	6.73896e-14	5.01e-13	4627
LIHC	IQGAP1	DC	0.364373	9.28101e-15	5.09388e-13	8826
TGCT	ACTN4	Central_memory	-0.552402	7.66985e-14	6.15647e-13	81
PRAD	FLNB	Th17	0.311646	7.47857e-14	6.18506e-13	2317
PRAD	ACTB	CD4_T	0.309402	1.14924e-13	6.74935e-13	60
OV	MYH10	Effector_memory	-0.430535	2.24521e-15	7.03488e-13	4628
BRCA	MYH10	Th17	0.208896	1.77993e-13	7.19738e-13	4628
PRAD	FLNB	Neutrophil	0.308617	1.33449e-13	7.43739e-13	2317
PRAD	TLN1	Effector_memory	-0.333951	8.5434e-16	8.58483e-13	7094
THCA	IQGAP1	Macrophage	0.3005	2.11127e-13	9.87776e-13	8826
COAD	CD2AP	Gamma_delta	-0.414157	4.56672e-15	1.01062e-12	23607
THYM	CAPZB	Tfh	0.621836	2.10639e-14	1.01654e-12	832
BRCA	MYH10	Bcell	-0.208951	1.75375e-13	1.05314e-12	4628
HNSC	TLN1	InfiltrationScore	0.307188	7.80783e-14	1.05972e-12	7094
LUAD	DSTN	Th2	0.306796	5.09565e-14	1.06052e-12	11034
TGCT	IQGAP1	iTreg	0.575712	3.77946e-15	1.0665e-12	8826
THCA	MYL6	NK	0.30277	1.36446e-13	1.06899e-12	4637
LUSC	MYL6	MAIT	0.311308	6.48547e-14	1.10715e-12	4637
KIRC	IQGAP1	Tr1	0.29801	6.78928e-14	1.11019e-12	8826
STAD	CD2AP	CD4_T	-0.335538	2.65033e-13	1.11536e-12	23607
COAD	MYH9	CD4_T	0.39146	1.71161e-13	1.12657e-12	4627
PRAD	CAPZB	NK	0.30481	2.73673e-13	1.15135e-12	832
COAD	TLN1	Neutrophil	-0.395021	9.86994e-14	1.15364e-12	7094
HNSC	ACTB	DC	0.309807	4.67966e-14	1.15715e-12	60
KIRC	DSTN	Macrophage	-0.292497	2.02989e-13	1.20647e-12	11034
LGG	ACTB	NK	0.319563	3.83115e-14	1.22768e-12	60
BLCA	TLN1	NK	0.348561	1.21295e-13	1.26564e-12	7094
HNSC	DSTN	CD4_T	-0.301516	2.32443e-13	1.32426e-12	11034
HNSC	IQGAP1	Gamma_delta	-0.303869	1.4825e-13	1.36007e-12	8826
THCA	PDLIM1	Bcell	-0.304892	9.04128e-14	1.36361e-12	9124
BLCA	MYH9	iTreg	0.350628	8.49974e-14	1.42658e-12	4627
LAML	CD2AP	Central_memory	0.539731	1.82287e-14	1.45587e-12	23607
LIHC	FLNA	Central_memory	0.351621	8.75475e-14	1.47879e-12	2316
HNSC	DSTN	Cytotoxic	-0.306123	9.5992e-14	1.50712e-12	11034
BRCA	FLNA	Tfh	0.206334	3.54112e-13	1.53033e-12	2316
THYM	ACTB	Tfh	0.617298	3.66764e-14	1.58186e-12	60
COAD	TLN1	Th2	0.389859	2.18715e-13	1.62059e-12	7094
LIHC	IQGAP1	CD4_naive	0.350314	1.09583e-13	1.62613e-12	8826
LGG	ACTB	Monocyte	0.308377	3.15108e-13	1.63977e-12	60
COAD	CAPZB	Th2	0.38969	2.2444e-13	1.66054e-12	832
BRCA	PDLIM1	NK	0.204897	5.18776e-13	1.70638e-12	9124
LUSC	MYL6	NK	0.303332	2.96339e-13	1.7174e-12	4637
KIRC	MYL6	MAIT	0.301436	3.39705e-14	1.86071e-12	4637
KIRC	MYH9	Effector_memory	-0.32877	9.67419e-17	1.94577e-12	4627
LIHC	ACTB	NKT	0.355804	4.23995e-14	1.98455e-12	60
PRAD	FLNB	nTreg	0.307516	1.64417e-13	2.10512e-12	2317
STAD	TLN1	nTreg	-0.333425	3.80864e-13	2.24246e-12	7094
PRAD	MYH10	iTreg	0.303892	3.24943e-13	2.24412e-12	4628
KIRC	ACTB	Exhausted	0.28918	3.87808e-13	2.27936e-12	60
BLCA	FLNA	CD4_naive	-0.350675	8.43074e-14	2.28459e-12	2316
BRCA	MYH9	Effector_memory	-0.206758	3.16219e-13	2.28662e-12	4627
THCA	FLNB	Th17	0.297732	3.57743e-13	2.42724e-12	2317
KIRP	CAPZB	Neutrophil	-0.396376	1.3466e-13	2.49189e-12	832
THCA	ACTN4	Macrophage	0.295375	5.57993e-13	2.49967e-12	81
KIRC	DSTN	Neutrophil	0.285997	7.16218e-13	2.57744e-12	11034
PRAD	ACTB	Tfh	0.305001	2.64035e-13	2.62299e-12	60
COAD	FLNA	Neutrophil	-0.389443	2.33074e-13	2.62862e-12	2316
KIRC	FLNB	Macrophage	-0.288286	4.6111e-13	2.64677e-12	2317
KIRC	PDLIM1	NKT	0.29254	2.0128e-13	2.7521e-12	9124
PRAD	MYL6	Th17	-0.303082	3.77855e-13	2.90503e-12	4637
LUAD	FLNA	nTreg	-0.293	7.24218e-13	2.95025e-12	2316
HNSC	FLNA	Gamma_delta	-0.299505	3.40309e-13	2.95247e-12	2316
LUAD	MYL6	Macrophage	0.298841	2.39522e-13	2.98295e-12	4637
BRCA	PDLIM1	Tr1	-0.20663	3.27206e-13	3.08888e-12	9124
KIRC	ACTN4	NKT	0.291823	2.31654e-13	3.1439e-12	81
LAML	TLN1	InfiltrationScore	0.522795	1.60383e-13	3.681e-12	7094
LUSC	ACTB	Effector_memory	-0.299745	5.78065e-13	3.79774e-12	60
COAD	MYH10	Effector_memory	-0.40903	1.0608e-14	3.82606e-12	4628
LIHC	ACTB	Th17	-0.341852	4.56755e-13	3.90532e-12	60
PRAD	MYL6	Central_memory	-0.297613	1.03438e-12	3.96337e-12	4637
LGG	MYL6	NK	0.312572	1.44471e-13	3.96545e-12	4637
STAD	FLNB	nTreg	0.329901	6.93029e-13	3.9725e-12	2317
STAD	MYL6	NKT	0.338823	1.50012e-13	3.98859e-12	4637
HNSC	INF2	DC	0.302574	1.89997e-13	4.13434e-12	64423
BLCA	CAPZB	InfiltrationScore	0.338455	6.647e-13	4.14038e-12	832
LUAD	TLN1	NK	0.295966	4.14234e-13	4.17417e-12	7094
LIHC	FLNA	NKT	0.350643	1.03559e-13	4.44239e-12	2316
KIRC	CD2AP	Th1	-0.285009	8.65104e-13	4.45236e-12	23607
BLCA	ACTB	CD4_naive	-0.346289	1.78756e-13	4.60801e-12	60
LAML	TLN1	Macrophage	0.517124	3.2347e-13	4.98209e-12	7094
COAD	IQGAP1	Gamma_delta	-0.40258	3.00112e-14	5.02297e-12	8826
LIHC	IQGAP1	Tfh	0.343557	3.43779e-13	5.16649e-12	8826
LUAD	IQGAP1	CD8_T	-0.301834	1.34546e-13	5.37729e-12	8826
TGCT	MYL6	Cytotoxic	-0.533162	7.76153e-13	5.42955e-12	4637
KIRP	ACTB	InfiltrationScore	0.389482	3.82951e-13	5.44926e-12	60
BRCA	MYL6	InfiltrationScore	0.201619	1.22705e-12	5.48059e-12	4637
THCA	FLNB	Cytotoxic	-0.291456	1.15775e-12	5.53824e-12	2317
THCA	ACTN4	NKT	0.3038	1.11777e-13	5.77003e-12	81
HNSC	IQGAP1	iTreg	0.294358	8.90468e-13	5.77986e-12	8826
PRAD	ACTN4	NK	0.295709	1.46123e-12	5.78763e-12	81
HNSC	FLNB	nTreg	0.30724	7.72865e-14	6.1245e-12	2317
THCA	ACTB	Macrophage	0.290325	1.4263e-12	6.14352e-12	60
BLCA	FLNA	iTreg	0.341425	4.05731e-13	6.17098e-12	2316
KIRC	IQGAP1	Gamma_delta	-0.284332	9.84138e-13	6.27782e-12	8826
LIHC	MYH10	CD4_naive	0.341234	5.06168e-13	6.55043e-12	4628
LUSC	MYL6	NKT	0.296015	1.1468e-12	6.64043e-12	4637
THCA	FLNA	Central_memory	0.289391	1.69348e-12	6.90245e-12	2316
TGCT	MYH10	CD8_naive	0.544049	2.13332e-13	6.91603e-12	4628
BRCA	DSTN	Cytotoxic	-0.200638	1.58307e-12	7.05976e-12	11034
PRAD	ACTB	Cytotoxic	0.299471	7.36382e-13	7.08089e-12	60
THYM	ACTN4	Macrophage	0.602293	2.15715e-13	7.17233e-12	81
PRAD	INF2	NK	0.294195	1.91992e-12	7.53311e-12	64423
COAD	FLNA	nTreg	-0.38079	8.56195e-13	7.54216e-12	2316
LGG	ACTB	Effector_memory	0.305428	5.41243e-13	7.74549e-12	60
LUSC	MYL6	CD8_naive	-0.298236	7.63547e-13	7.77859e-12	4637
KIRP	MYH10	CD8_T	-0.389732	3.68867e-13	7.84545e-12	4628
LAML	MYH9	InfiltrationScore	0.516044	3.69142e-13	7.99956e-12	4627
PRAD	TLN1	NK	0.293705	2.09647e-12	8.19863e-12	7094
LUAD	CAPZB	InfiltrationScore	0.290431	1.16887e-12	8.64393e-12	832
GBM	CAPZB	Neutrophil	-0.524921	1.04295e-13	8.64516e-12	832
STAD	MYL6	Neutrophil	-0.327624	1.0161e-12	8.64797e-12	4637
THYM	CD2AP	Gamma_delta	-0.612297	6.6892e-14	8.98657e-12	23607
KIRC	PDLIM1	Th17	-0.280409	2.06352e-12	9.13774e-12	9124
KIRC	FLNA	Tr1	0.286602	6.37817e-13	9.22243e-12	2316
THYM	ACTB	Monocyte	-0.596731	4.06486e-13	9.35434e-12	60
BRCA	TLN1	iTreg	0.199203	2.29224e-12	9.51765e-12	7094
PRAD	FLNB	NK	-0.292482	2.60955e-12	1.01381e-11	2317
THYM	MYH10	Bcell	-0.606452	1.33253e-13	1.11792e-11	4628
HNSC	MYL6	iTreg	-0.290315	1.87046e-12	1.16885e-11	4637
LAML	MYH9	Macrophage	0.509357	8.28049e-13	1.18672e-11	4627
SKCM	ACTB	Tfh	0.31892	1.14722e-12	1.21841e-11	60
LGG	ACTN4	InfiltrationScore	0.295422	3.24158e-12	1.2208e-11	81
KIRC	ACTN4	nTreg	-0.281313	1.74157e-12	1.24744e-11	81
STAD	TLN1	Neutrophil	-0.325082	1.55176e-12	1.29179e-11	7094
HNSC	MYH9	DC	0.295716	6.92228e-13	1.32444e-11	4627
STAD	DSTN	NKT	0.330941	5.81305e-13	1.35597e-11	11034
LGG	IQGAP1	Bcell	-0.30069	1.27419e-12	1.35742e-11	8826
THCA	PDLIM1	nTreg	0.285266	3.58555e-12	1.39636e-11	9124
LUAD	CD2AP	Gamma_delta	-0.296959	3.4311e-13	1.43115e-11	23607
GBM	CAPZB	Cytotoxic	0.518737	2.26182e-13	1.46921e-11	832
SKCM	CAPZB	CD8_T	0.318679	1.19521e-12	1.55447e-11	832
PRAD	FLNA	DC	-0.298916	8.15268e-13	1.56042e-11	2316
LUAD	TLN1	nTreg	-0.283588	4.08593e-12	1.56532e-11	7094
LUSC	IQGAP1	NKT	0.290943	2.86582e-12	1.57163e-11	8826
THYM	MYH9	iTreg	0.600324	2.70335e-13	1.59025e-11	4627
ESCA	CD2AP	nTreg	0.492657	2.22145e-13	1.60374e-11	23607
PRAD	TLN1	Neutrophil	-0.291272	3.23728e-12	1.6192e-11	7094
BRCA	FLNA	CD8_naive	-0.197521	3.52576e-12	1.66654e-11	2316
THCA	INF2	Cytotoxic	0.285128	3.67571e-12	1.66788e-11	64423
BRCA	MYH10	Effector_memory	-0.198676	2.62428e-12	1.67916e-11	4628
BLCA	MYL6	Macrophage	0.328911	3.13385e-12	1.733e-11	4637
LUAD	CD2AP	MAIT	-0.285697	2.78845e-12	1.75265e-11	23607
LGG	MYH9	Exhausted	0.296693	2.59195e-12	1.78103e-11	4627
LAML	ACTB	Central_memory	-0.516037	3.69476e-13	1.81593e-11	60
KIRC	ACTB	Cytotoxic	0.275092	5.5253e-12	1.93069e-11	60
LUSC	DSTN	Macrophage	0.288614	4.33678e-12	1.95632e-11	11034
COAD	CAPZB	MAIT	0.377524	1.38524e-12	1.99061e-11	832
PRAD	DSTN	NK	0.288513	5.27174e-12	2.0077e-11	11034
HNSC	INF2	Bcell	-0.293541	1.03559e-12	2.08028e-11	64423
BRCA	DSTN	Exhausted	-0.196245	4.87503e-12	2.11269e-11	11034
LUAD	ACTB	DC	0.295005	4.96827e-13	2.12988e-11	60
GBM	CD2AP	CD8_naive	-0.512254	5.00821e-13	2.23895e-11	23607
HNSC	DSTN	MAIT	0.294752	8.27838e-13	2.25782e-11	11034
PRAD	INF2	nTreg	-0.293148	2.31651e-12	2.3584e-11	64423
BRCA	CD2AP	Cytotoxic	-0.19564	5.67991e-12	2.4332e-11	23607
THYM	CAPZB	Monocyte	-0.58686	1.2149e-12	2.47751e-11	832
THCA	CAPZB	Tfh	0.28563	3.35781e-12	2.48903e-11	832
OV	MYH10	CD8_naive	0.390126	1.12847e-12	2.5951e-11	4628
THCA	MYH10	InfiltrationScore	0.280671	8.15115e-12	2.64345e-11	4628
THYM	ACTB	DC	0.587475	1.13601e-12	2.65108e-11	60
LUSC	MYH10	nTreg	-0.290737	2.97303e-12	2.75773e-11	4628
SARC	CAPZB	DC	0.421912	7.31153e-13	2.82902e-11	832
BRCA	FLNA	CD4_T	0.19372	9.19638e-12	2.84009e-11	2316
LGG	MYH9	Central_memory	-0.29299	4.95615e-12	2.85408e-11	4627
COAD	TLN1	nTreg	-0.370774	3.68223e-12	2.90912e-11	7094
LGG	MYH10	Macrophage	-0.289845	8.53269e-12	3.10128e-11	4628
KIRC	IQGAP1	CD8_T	-0.271793	1.00726e-11	3.1714e-11	8826
THCA	MYH9	InfiltrationScore	0.279431	1.01475e-11	3.27708e-11	4627
STAD	DSTN	Th2	0.32086	3.10801e-12	3.30722e-11	11034
LUAD	CAPZB	Neutrophil	-0.288393	1.70294e-12	3.30746e-11	832
BRCA	MYH10	Exhausted	-0.19434	7.8753e-12	3.34447e-11	4628
THCA	MYH10	MAIT	-0.282235	6.17356e-12	3.3775e-11	4628
KIRP	CD2AP	Gamma_delta	-0.385283	7.15264e-13	3.38704e-11	23607
LUSC	CAPZB	Macrophage	0.285267	7.81532e-12	3.42708e-11	832
TGCT	ACTN4	Bcell	-0.515139	5.9638e-12	3.46533e-11	81
LGG	PDLIM1	Macrophage	0.289157	9.60051e-12	3.47869e-11	9124
LGG	MYL6	Effector_memory	0.296068	2.89365e-12	3.59995e-11	4637
KIRP	MYH10	NK	-0.378144	2.02747e-12	3.63784e-11	4628
KIRP	MYH10	Exhausted	-0.380322	1.47952e-12	3.6565e-11	4628
THYM	ACTN4	DC	-0.583965	1.66322e-12	3.72408e-11	81
COAD	MYL6	MAIT	0.372546	2.85509e-12	3.78847e-11	4637
THYM	ACTN4	CD4_T	-0.582573	1.93235e-12	3.9165e-11	81
SKCM	MYL6	Gamma_delta	0.313724	2.75974e-12	3.95536e-11	4637
PRAD	TLN1	Central_memory	0.284206	1.1169e-11	3.97985e-11	7094
THYM	ACTB	Effector_memory	-0.594905	4.99151e-13	4.05087e-11	60
TGCT	INF2	Th17	0.520666	3.23193e-12	4.10862e-11	64423
THCA	CD2AP	DC	0.27747	1.43143e-11	4.20138e-11	23607
COAD	FLNB	Th2	0.366123	7.12773e-12	4.26443e-11	2317
SKCM	CAPZB	Gamma_delta	0.313033	3.09761e-12	4.40193e-11	832
THCA	FLNA	NKT	0.291204	1.2131e-12	4.41767e-11	2316
THCA	DSTN	Th1	-0.283256	5.14522e-12	4.45348e-11	11034
LUSC	MYH9	Gamma_delta	-0.291094	2.78903e-12	4.47983e-11	4627
HNSC	TLN1	Neutrophil	-0.283646	6.20226e-12	4.49061e-11	7094
KIRC	PDLIM1	Th1	0.271706	1.02322e-11	4.75509e-11	9124
PAAD	FLNA	Macrophage	0.497718	7.59916e-13	5.03337e-11	2316
THYM	DSTN	CD8_T	-0.568636	8.34471e-12	5.04616e-11	11034
TGCT	INF2	Tfh	-0.515883	5.49553e-12	5.06221e-11	64423
STAD	FLNA	NKT	0.322025	2.56897e-12	5.08096e-11	2316
LUAD	CD2AP	InfiltrationScore	-0.279779	8.08025e-12	5.36269e-11	23607
COAD	TLN1	Cytotoxic	0.369036	4.71875e-12	5.48008e-11	7094
HNSC	DSTN	Tr1	-0.282349	7.80093e-12	5.55223e-11	11034
LGG	MYH9	InfiltrationScore	0.286042	1.6309e-11	5.84727e-11	4627
BLCA	MYH10	Macrophage	0.32067	1.14535e-11	5.99573e-11	4628
COAD	MYH9	Th2	0.363433	1.03934e-11	6.10818e-11	4627
HNSC	IQGAP1	Effector_memory	-0.283228	6.67921e-12	6.3206e-11	8826
LUAD	CAPZB	Exhausted	0.279843	7.9895e-12	6.3811e-11	832
THCA	CD2AP	Gamma_delta	-0.282179	6.23624e-12	6.46845e-11	23607
SARC	CAPZB	InfiltrationScore	0.40524	6.77657e-12	6.53395e-11	832
KIRP	ACTN4	Th17	0.370739	5.8187e-12	6.77263e-11	81
BRCA	DSTN	CD8_T	-0.192518	1.24049e-11	7.0039e-11	11034
BLCA	MYH9	Macrophage	0.319387	1.39652e-11	7.24082e-11	4627
BLCA	FLNA	Th1	0.324337	6.46484e-12	7.44068e-11	2316
LGG	ACTN4	Th2	0.287448	1.28507e-11	7.71212e-11	81
THCA	FLNB	NK	-0.277891	1.32993e-11	8.29558e-11	2317
HNSC	MYH9	nTreg	0.290489	1.8121e-12	8.5419e-11	4627
COAD	TLN1	NK	0.360956	1.46645e-11	9.02015e-11	7094
TGCT	ACTN4	CD8_naive	0.519	3.89219e-12	9.13116e-11	81
LUAD	MYL6	InfiltrationScore	0.276501	1.44103e-11	9.30224e-11	4637
THCA	CD2AP	NK	-0.277167	1.50944e-11	9.36284e-11	23607
LUAD	MYH10	Th2	0.28034	7.31366e-12	1.02325e-10	4628
SKCM	TLN1	Cytotoxic	0.306235	9.49236e-12	1.0856e-10	7094
THYM	ACTN4	Effector_memory	0.582897	1.86606e-12	1.10755e-10	81
TGCT	MYH10	NK	-0.52535	1.90644e-12	1.11657e-10	4628
PRAD	ACTN4	CD4_T	0.279794	2.37782e-11	1.11783e-10	81
LUAD	DSTN	Exhausted	-0.276267	1.50145e-11	1.15505e-10	11034
LGG	MYL6	Neutrophil	-0.287907	1.18848e-11	1.18212e-10	4637
LUSC	INF2	NKT	0.278706	2.4237e-11	1.18562e-10	64423
LAML	CAPZB	Macrophage	0.487622	1.0165e-11	1.19773e-10	832
BLCA	MYH9	Tr1	0.323385	7.50585e-12	1.31007e-10	4627
LIHC	ACTB	Macrophage	0.320673	1.35175e-11	1.35942e-10	60
LUSC	MYL6	Tfh	0.275916	3.88711e-11	1.35948e-10	4637
LUAD	ACTB	Th17	-0.277722	1.16284e-11	1.37641e-10	60
LGG	FLNA	Tfh	0.29147	6.44933e-12	1.40848e-10	2316
HNSC	MYH9	Tfh	-0.276711	2.08615e-11	1.40906e-10	4627
KIRP	MYL6	CD8_T	0.367885	8.67344e-12	1.41008e-10	4637
KIRC	MYH10	Gamma_delta	-0.266285	2.69635e-11	1.43774e-10	4628
KIRC	ACTB	InfiltrationScore	0.264623	3.61286e-11	1.45447e-10	60
ESCA	MYH10	nTreg	-0.470891	3.28294e-12	1.4565e-10	4628
KIRC	FLNA	Central_memory	0.266562	2.56717e-11	1.5436e-10	2316
SKCM	TLN1	Th17	-0.310833	4.46434e-12	1.544e-10	7094
KIRP	MYH10	Neutrophil	0.366457	1.0575e-11	1.57395e-10	4628
BRCA	ACTB	Macrophage	0.188561	3.27635e-11	1.5882e-10	60
ESCA	MYH9	DC	0.472064	2.85314e-12	1.61882e-10	4627
KIRC	TLN1	Effector_memory	-0.303016	2.46052e-14	1.64961e-10	7094
KIRC	ACTN4	Th1	-0.264105	3.95645e-11	1.71463e-10	81
KIRP	ACTB	DC	0.365749	1.16627e-11	1.73069e-10	60
KIRP	PDLIM1	DC	0.365491	1.2086e-11	1.79087e-10	9124
GBM	ACTB	Monocyte	0.51396	4.06977e-13	1.7992e-10	60
COAD	MYH10	Tr1	0.360826	1.49301e-11	1.86201e-10	4628
THYM	CD2AP	Central_memory	0.568672	8.31445e-12	2.0136e-10	23607
KIRC	CAPZB	Macrophage	0.263578	4.33845e-11	2.0241e-10	832
SKCM	CAPZB	Exhausted	0.304245	1.31048e-11	2.04925e-10	832
COAD	MYH10	CD4_T	0.353469	4.0772e-11	2.05487e-10	4628
LAML	MYH9	Central_memory	-0.491137	6.85709e-12	2.10898e-10	4627
LUSC	DSTN	iTreg	-0.285055	8.11038e-12	2.10996e-10	11034
LGG	CD2AP	Monocyte	0.279299	5.02325e-11	2.1141e-10	23607
LIHC	FLNA	DC	0.325465	6.42582e-12	2.11725e-10	2316
TGCT	MYH9	Monocyte	0.493557	5.88603e-11	2.18221e-10	4627
PRAD	PDLIM1	Gamma_delta	0.287157	6.68704e-12	2.18875e-10	9124
THYM	MYH10	Exhausted	-0.576754	3.58904e-12	2.23702e-10	4628
LUAD	PDLIM1	Tfh	0.271043	3.71228e-11	2.3023e-10	9124
SKCM	IQGAP1	iTreg	0.29797	3.56469e-11	2.37103e-10	8826
THYM	ACTB	Bcell	0.568972	8.06193e-12	2.39963e-10	60
KIRC	ACTB	Macrophage	0.262474	5.25906e-11	2.4305e-10	60
LIHC	CAPZB	Cytotoxic	0.323824	8.30198e-12	2.49346e-10	832
LIHC	MYL6	iTreg	-0.316683	2.48593e-11	2.51518e-10	4637
KIRP	ACTB	Neutrophil	-0.362608	1.79573e-11	2.5607e-10	60
KIRP	FLNB	InfiltrationScore	-0.360201	2.49175e-11	2.59488e-10	2317
LGG	PDLIM1	Tr1	0.292527	5.37117e-12	2.72519e-10	9124
GBM	CD2AP	Macrophage	0.481585	1.72872e-11	2.7338e-10	23607
BLCA	FLNA	DC	0.31743	1.88607e-11	2.74607e-10	2316
STAD	MYH9	CD4_T	0.299877	8.37493e-11	2.89418e-10	4627
KIRC	FLNA	CD4_T	0.263202	4.63216e-11	2.91055e-10	2316
PRAD	ACTB	Th2	0.285006	9.72352e-12	2.96081e-10	60
THCA	PDLIM1	Monocyte	0.268293	6.91151e-11	2.96207e-10	9124
STAD	CD2AP	Neutrophil	0.304486	4.15418e-11	2.97842e-10	23607
BLCA	IQGAP1	Central_memory	0.326126	4.87745e-12	3.01757e-10	8826
BRCA	ACTB	NK	0.183626	1.06867e-10	3.04123e-10	60
LUAD	MYH9	NKT	0.266658	7.81989e-11	3.26515e-10	4627
KIRP	MYH10	Cytotoxic	-0.362242	1.88785e-11	3.27892e-10	4628
PRAD	MYH10	CD8_T	-0.283046	1.36404e-11	3.28302e-10	4628
TGCT	ACTN4	Monocyte	0.489357	9.02297e-11	3.28443e-10	81
STAD	MYL6	MAIT	0.315004	8.0014e-12	3.32495e-10	4637
COAD	MYH9	InfiltrationScore	0.350338	6.20309e-11	3.44238e-10	4627
COAD	PDLIM1	Th2	0.349786	6.6762e-11	3.52801e-10	9124
BRCA	DSTN	Th1	-0.184919	7.86289e-11	3.57222e-10	11034
LUAD	CAPZB	Macrophage	0.270433	4.12091e-11	3.63739e-10	832
THCA	MYH9	Macrophage	0.266057	1.0053e-10	3.67697e-10	4627
HNSC	MYH9	Effector_memory	-0.271979	4.68134e-11	3.86489e-10	4627
SKCM	ACTB	Th17	-0.304676	1.22236e-11	3.89875e-10	60
OV	ACTB	Central_memory	0.370652	1.69314e-11	3.91159e-10	60
PRAD	FLNB	CD8_T	-0.281832	1.67993e-11	3.91665e-10	2317
LAML	CAPZB	Central_memory	-0.483798	1.55209e-11	4.29961e-10	832
LGG	PDLIM1	CD8_T	0.282116	3.15141e-11	4.30443e-10	9124
LUAD	PDLIM1	iTreg	-0.271299	3.55277e-11	4.38371e-10	9124
LAML	CAPZB	InfiltrationScore	0.478033	2.90884e-11	4.4663e-10	832
THYM	CD2AP	CD4_T	0.556775	2.74912e-11	4.54371e-10	23607
PRAD	PDLIM1	Exhausted	0.283773	1.20345e-11	4.58934e-10	9124
PRAD	CAPZB	Th2	0.282115	1.60056e-11	4.60179e-10	832
KIRP	IQGAP1	Gamma_delta	-0.363084	1.68244e-11	4.77793e-10	8826
KIRP	CAPZB	Tfh	0.359673	2.67639e-11	4.8065e-10	832
LUAD	MYH10	CD8_T	-0.275408	1.74479e-11	5.00081e-10	4628
STAD	MYH10	Th2	0.302447	5.6732e-11	5.01701e-10	4628
LGG	IQGAP1	DC	0.274067	1.17783e-10	5.14792e-10	8826
KIRC	INF2	Neutrophil	-0.255508	1.73526e-10	5.153e-10	64423
THCA	MYH10	Neutrophil	-0.263965	1.42303e-10	5.30465e-10	4628
LUSC	IQGAP1	Macrophage	0.268241	1.38663e-10	5.3905e-10	8826
PAAD	INF2	Monocyte	0.479199	6.76952e-12	5.39855e-10	64423
KIRP	CAPZB	Th17	-0.354216	5.56012e-11	5.43242e-10	832
KICH	FLNA	NKT	0.634156	1.49703e-11	5.53717e-10	2316
KIRC	DSTN	Tfh	-0.255415	1.7625e-10	5.55543e-10	11034
COAD	PDLIM1	NK	0.346404	1.04423e-10	5.65163e-10	9124
KIRC	CAPZB	MAIT	0.2665	2.59556e-11	5.68057e-10	832
THYM	IQGAP1	iTreg	0.558462	2.32678e-11	5.7685e-10	8826
TGCT	MYH10	Exhausted	-0.504629	1.85531e-11	5.91896e-10	4628
KIRP	TLN1	Effector_memory	-0.374317	3.50775e-12	6.07142e-10	7094
COAD	TLN1	Tr1	0.351482	5.32386e-11	6.15411e-10	7094
LGG	MYH9	CD8_naive	-0.275899	8.75705e-11	6.16708e-10	4627
THCA	MYL6	Th17	-0.265007	1.1974e-10	6.1859e-10	4637
SKCM	PDLIM1	NK	0.295174	5.52498e-11	6.23002e-10	9124
SKCM	TLN1	Tfh	0.293607	7.04792e-11	6.61162e-10	7094
THCA	IQGAP1	Th2	-0.271523	3.99834e-11	6.61294e-10	8826
THCA	ACTB	CD8_naive	-0.268954	6.18342e-11	6.915e-10	60
LAML	MYH9	Monocyte	0.471338	5.94615e-11	6.9525e-10	4627
KIRC	IQGAP1	iTreg	0.255594	1.71018e-10	7.24296e-10	8826
LIHC	INF2	InfiltrationScore	0.309312	7.48164e-11	7.28633e-10	64423
BRCA	MYL6	Gamma_delta	0.181682	1.68716e-10	7.41547e-10	4637
THYM	ACTN4	CD8_naive	-0.549764	5.44211e-11	7.44995e-10	81
HNSC	MYH10	Cytotoxic	-0.27017	6.34967e-11	7.56249e-10	4628
HNSC	MYH9	Tr1	0.265966	1.2786e-10	7.74701e-10	4627
LUAD	DSTN	Th17	0.267008	7.37232e-11	7.87178e-10	11034
COAD	MYH10	Neutrophil	-0.347283	9.30118e-11	7.90323e-10	4628
GBM	CAPZB	DC	0.483562	1.39033e-11	7.92526e-10	832
BRCA	MYL6	iTreg	-0.180366	2.29264e-10	8.08858e-10	4637
PRAD	CD2AP	Cytotoxic	-0.270877	1.05181e-10	8.11141e-10	23607
HNSC	FLNA	nTreg	0.275682	2.49019e-11	8.14999e-10	2316
BRCA	CD2AP	InfiltrationScore	-0.180491	2.22704e-10	8.22797e-10	23607
THCA	ACTB	DC	0.259275	3.06695e-10	8.23762e-10	60
SKCM	PDLIM1	Effector_memory	-0.307346	7.92091e-12	8.24678e-10	9124
LGG	INF2	Macrophage	-0.26924	2.54388e-10	8.34886e-10	64423
THCA	CAPZB	Th2	0.26991	5.26012e-11	8.53768e-10	832
PRAD	CD2AP	CD4_naive	0.274443	5.84133e-11	8.81398e-10	23607
PAAD	TLN1	iTreg	0.462955	4.14985e-11	8.90587e-10	7094
KIRP	MYH10	Effector_memory	-0.370218	6.26043e-12	8.94256e-10	4628
KIRP	MYH9	Monocyte	-0.354931	5.05592e-11	8.95964e-10	4627
LGG	MYL6	Cytotoxic	0.27255	1.50268e-10	9.1713e-10	4637
THCA	PDLIM1	Macrophage	0.26018	2.64756e-10	9.30969e-10	9124
LGG	PDLIM1	Gamma_delta	0.276934	7.40086e-11	9.3462e-10	9124
KIRP	FLNB	Macrophage	-0.352334	7.1321e-11	9.59774e-10	2317
KIRC	ACTB	Th1	0.253464	2.44662e-10	9.71354e-10	60
KIRP	MYL6	InfiltrationScore	0.349397	1.04839e-10	9.74067e-10	4637
LGG	FLNA	Cytotoxic	0.272033	1.63215e-10	9.9193e-10	2316
TGCT	ACTN4	Tfh	-0.485077	1.38635e-10	9.98043e-10	81
BLCA	CAPZB	Macrophage	0.300818	2.2178e-10	1.0105e-09	832
KIRC	CD2AP	Gamma_delta	-0.25408	2.20677e-10	1.04879e-09	23607
SKCM	FLNA	DC	0.303509	1.4754e-11	1.05504e-09	2316
LUSC	TLN1	nTreg	-0.267361	1.60022e-10	1.09532e-09	7094
THCA	CAPZB	Th1	0.263494	1.53803e-10	1.1312e-09	832
KIRC	ACTB	Th2	-0.257273	1.28664e-10	1.13253e-09	60
LUSC	FLNB	Gamma_delta	-0.270289	9.91378e-11	1.15307e-09	2317
SKCM	MYH9	Cytotoxic	0.290719	1.09968e-10	1.15873e-09	4627
KIRP	ACTB	CD4_naive	-0.352734	6.76563e-11	1.18949e-09	60
PRAD	ACTN4	MAIT	0.277047	3.78087e-11	1.19097e-09	81
HNSC	MYL6	Effector_memory	0.264672	1.58197e-10	1.19661e-09	4637
COAD	FLNA	Cytotoxic	0.344861	1.27845e-10	1.20335e-09	2316
BRCA	TLN1	InfiltrationScore	0.178759	3.32231e-10	1.20706e-09	7094
LUAD	ACTB	NKT	0.258382	3.07591e-10	1.21504e-09	60
LUSC	MYH9	Monocyte	0.284051	9.66069e-12	1.22186e-09	4627
SKCM	MYL6	InfiltrationScore	0.289312	1.36325e-10	1.2356e-09	4637
BRCA	CAPZB	CD8_T	0.179909	2.54857e-10	1.24019e-09	832
SKCM	MYL6	NK	0.290491	1.13866e-10	1.24146e-09	4637
TGCT	MYH9	Bcell	-0.478115	2.75295e-10	1.26823e-09	4627
KIRP	FLNB	Exhausted	-0.351695	7.75806e-11	1.26949e-09	2317
STAD	TLN1	NKT	0.299113	9.39662e-11	1.27528e-09	7094
KIRP	ACTB	Macrophage	0.349931	9.77773e-11	1.27645e-09	60
LGG	PDLIM1	Exhausted	0.269334	2.50639e-10	1.33435e-09	9124
THCA	CD2AP	iTreg	0.257492	4.09036e-10	1.34547e-09	23607
LAML	FLNA	Macrophage	0.462921	1.42956e-10	1.39005e-09	2316
PCPG	MYH10	Central_memory	0.459496	3.71442e-11	1.3928e-09	4628
OV	ACTB	Neutrophil	-0.358297	8.61338e-11	1.41693e-09	60
SKCM	ACTB	Neutrophil	-0.287293	1.8519e-10	1.42357e-09	60
THCA	DSTN	CD8_naive	0.264403	1.3235e-10	1.4298e-09	11034
LGG	FLNA	Exhausted	0.268677	2.78046e-10	1.47168e-09	2316
BRCA	IQGAP1	iTreg	0.177544	4.38859e-10	1.51147e-09	8826
BRCA	FLNA	Th2	0.182337	1.44734e-10	1.53891e-09	2316
SARC	CAPZB	Exhausted	0.384103	9.5948e-11	1.54944e-09	832
PRAD	CAPZB	iTreg	-0.263764	3.31355e-10	1.57802e-09	832
LUSC	INF2	Central_memory	-0.271849	7.66424e-11	1.60216e-09	64423
BRCA	CAPZB	Exhausted	0.177405	4.53073e-10	1.64077e-09	832
BRCA	IQGAP1	nTreg	0.178444	3.57178e-10	1.64349e-09	8826
SKCM	MYH9	NK	0.288369	1.57347e-10	1.68805e-09	4627
PRAD	FLNA	Th2	0.273316	7.04025e-11	1.69853e-09	2316
THCA	ACTN4	InfiltrationScore	0.254988	6.10618e-10	1.73083e-09	81
THCA	MYH10	Tr1	0.25748	4.09797e-10	1.77813e-09	4628
BLCA	FLNA	CD8_naive	-0.302224	1.81117e-10	1.85329e-09	2316
LUSC	FLNB	Monocyte	0.281228	1.57417e-11	1.86215e-09	2317
LGG	CD2AP	MAIT	0.267664	3.26052e-10	1.86799e-09	23607
TGCT	MYL6	Bcell	-0.473545	4.28292e-10	1.92568e-09	4637
THCA	MYL6	Th2	0.264557	1.29027e-10	1.93179e-09	4637
KIRC	MYH10	nTreg	-0.250508	4.00006e-10	2.12558e-09	4628
PRAD	ACTB	Monocyte	-0.266234	2.23303e-10	2.13803e-09	60
LAML	FLNA	Monocyte	0.45948	2.03216e-10	2.14557e-09	2316
KIRP	CAPZB	CD8_T	0.345365	1.76753e-10	2.18122e-09	832
THCA	MYL6	CD8_T	0.259732	2.84774e-10	2.21504e-09	4637
LUAD	MYL6	NKT	0.254487	5.76463e-10	2.2169e-09	4637
BLCA	CD2AP	NK	-0.298386	3.14109e-10	2.22622e-09	23607
BRCA	FLNA	iTreg	0.175758	6.58458e-10	2.23414e-09	2316
SKCM	ACTB	CD8_T	0.286582	2.06162e-10	2.23804e-09	60
KICH	PDLIM1	NKT	0.615441	8.49443e-11	2.25097e-09	9124
KIRC	FLNA	CD4_naive	-0.245641	8.86432e-10	2.30049e-09	2316
HNSC	FLNA	Macrophage	0.262624	2.21078e-10	2.30913e-09	2316
LUAD	DSTN	Th1	-0.260317	2.2428e-10	2.33268e-09	11034
KIRC	PDLIM1	MAIT	0.256916	1.36693e-10	2.43301e-09	9124
LUSC	IQGAP1	Effector_memory	-0.259702	5.44775e-10	2.47245e-09	8826
LUSC	CAPZB	InfiltrationScore	0.25695	8.37941e-10	2.47736e-09	832
LGG	ACTB	CD8_naive	-0.266549	3.88267e-10	2.50758e-09	60
UCEC	MYH9	Central_memory	0.432536	1.43346e-10	2.54388e-09	4627
THCA	MYH9	Monocyte	0.254452	6.64995e-10	2.56187e-09	4627
KIRP	IQGAP1	Th17	0.341138	3.03224e-10	2.58497e-09	8826
LGG	ACTB	Bcell	-0.266928	3.65927e-10	2.60347e-09	60
PAAD	ACTB	DC	0.467948	2.40099e-11	2.64467e-09	60
BLCA	CD2AP	Th2	-0.298359	3.15318e-10	2.71757e-09	23607
KIRP	DSTN	Th17	0.340636	3.23127e-10	2.73921e-09	11034
SKCM	IQGAP1	nTreg	0.294009	6.62166e-11	2.77778e-09	8826
PRAD	MYH10	NK	-0.257646	8.65565e-10	2.78994e-09	4628
LUAD	IQGAP1	Macrophage	0.257242	3.70109e-10	2.8191e-09	8826
KIRP	MYL6	Th17	-0.339994	3.50417e-10	2.9475e-09	4637
LAML	MYL6	Central_memory	-0.462469	1.49747e-10	3.02966e-09	4637
STAD	TLN1	Tfh	0.290037	3.59208e-10	3.06627e-09	7094
LUSC	INF2	Th17	0.270283	9.92347e-11	3.09397e-09	64423
PRAD	FLNA	Effector_memory	-0.27544	4.94753e-11	3.12516e-09	2316
KIRP	CAPZB	InfiltrationScore	0.339472	3.74261e-10	3.1507e-09	832
PRAD	FLNA	MAIT	0.270083	1.19749e-10	3.1757e-09	2316
BRCA	DSTN	Tfh	-0.174082	9.59789e-10	3.22554e-09	11034
COAD	FLNB	Th17	0.347888	8.5878e-11	3.22723e-09	2317
KIRC	CAPZB	NK	0.24473	1.02693e-09	3.2288e-09	832
BRCA	CAPZB	Tfh	0.173991	9.79644e-10	3.28842e-09	832
LUAD	CD2AP	NK	-0.255004	5.30672e-10	3.37889e-09	23607
SKCM	IQGAP1	Gamma_delta	-0.282963	3.5434e-10	3.37926e-09	8826
LUSC	CAPZB	Neutrophil	-0.262901	3.28139e-10	3.45491e-09	832
HNSC	FLNA	Bcell	-0.260595	3.07155e-10	3.64744e-09	2316
PAAD	ACTN4	Monocyte	0.458317	6.84459e-11	3.64868e-09	81
THCA	IQGAP1	Bcell	-0.256745	4.61184e-10	3.65679e-09	8826
PAAD	FLNA	InfiltrationScore	0.447679	2.09743e-10	3.71702e-09	2316
LAML	FLNA	InfiltrationScore	0.455613	3.00351e-10	3.7676e-09	2316
LUAD	DSTN	NKT	0.250846	1.02731e-09	3.85179e-09	11034
BLCA	CD2AP	Exhausted	-0.293149	6.57184e-10	3.85248e-09	23607
LUAD	DSTN	Tr1	-0.263286	1.37417e-10	3.87762e-09	11034
HNSC	DSTN	InfiltrationScore	-0.258758	4.12601e-10	3.90632e-09	11034
HNSC	INF2	NKT	0.260458	3.1399e-10	3.99747e-09	64423
LIHC	MYH9	iTreg	0.295976	5.0887e-10	4.09241e-09	4627
HNSC	IQGAP1	NK	-0.259854	3.46074e-10	4.10476e-09	8826
LGG	FLNA	Neutrophil	-0.264439	5.39039e-10	4.16393e-09	2316
KICH	INF2	NKT	0.605944	1.96363e-10	4.36252e-09	64423
THCA	INF2	CD4_naive	-0.26146	2.14851e-10	4.40907e-09	64423
LGG	FLNB	DC	0.259777	1.10186e-09	4.41096e-09	2317
LIHC	ACTB	Neutrophil	-0.295566	5.38902e-10	4.42271e-09	60
LGG	DSTN	Tfh	-0.268081	3.05363e-10	4.4751e-09	11034
LUSC	DSTN	nTreg	-0.257648	7.51649e-10	4.52836e-09	11034
KIRP	FLNB	Th17	0.335988	5.78876e-10	4.63424e-09	2317
SARC	MYL6	NKT	0.394294	2.73704e-11	4.86587e-09	4637
COAD	MYH10	iTreg	0.337988	3.10612e-10	4.9021e-09	4628
THCA	FLNB	InfiltrationScore	-0.248004	1.82584e-09	5.01987e-09	2317
GBM	MYL6	Macrophage	0.451572	3.99932e-10	5.04198e-09	4637
KIRP	PDLIM1	Th17	-0.335214	6.37306e-10	5.06164e-09	9124
COAD	FLNB	NK	0.327848	1.10659e-09	5.13392e-09	2317
BLCA	TLN1	CD4_naive	-0.297803	3.41261e-10	5.22202e-09	7094
KIRP	MYL6	Neutrophil	-0.337895	4.56231e-10	5.24639e-09	4637
BRCA	MYL6	NKT	0.171587	1.67061e-09	5.25941e-09	4637
COAD	CD2AP	Th17	0.343197	1.58826e-10	5.42598e-09	23607
THCA	PDLIM1	iTreg	0.248342	1.73266e-09	5.436e-09	9124
COAD	PDLIM1	MAIT	0.33136	7.16434e-10	5.43796e-09	9124
THCA	DSTN	CD4_naive	0.25986	2.78911e-10	5.50375e-09	11034
KIRP	MYH10	CD4_naive	0.338744	4.10159e-10	5.61744e-09	4628
LGG	ACTN4	Neutrophil	-0.262304	7.49149e-10	5.66074e-09	81
SARC	MYH10	InfiltrationScore	-0.36562	8.38134e-10	5.78799e-09	4628
HNSC	FLNB	iTreg	0.251466	1.30237e-09	5.79957e-09	2317
LUAD	PDLIM1	NK	0.251379	9.44586e-10	5.80792e-09	9124
LUSC	MYH9	Th17	0.265928	2.01856e-10	5.83439e-09	4627
CESC	TLN1	iTreg	0.349933	2.33037e-10	6.04415e-09	7094
PRAD	DSTN	MAIT	0.265429	2.54077e-10	6.21946e-09	11034
THYM	CD2AP	Cytotoxic	-0.54869	6.03386e-11	6.24851e-09	23607
HNSC	MYH10	Bcell	-0.256875	5.57081e-10	6.27121e-09	4628
KIRC	DSTN	Monocyte	-0.247619	6.42805e-10	6.28995e-09	11034
LGG	CD2AP	Neutrophil	-0.261468	8.51573e-10	6.36999e-09	23607
PRAD	DSTN	Neutrophil	-0.25373	1.57974e-09	6.3892e-09	11034
COAD	FLNB	MAIT	0.329801	8.6961e-10	6.4772e-09	2317
SKCM	MYL6	Cytotoxic	0.278641	6.69656e-10	6.53208e-09	4637
THCA	INF2	Gamma_delta	-0.252107	9.63195e-10	6.55962e-09	64423
TGCT	ACTN4	Th2	0.486889	1.15673e-10	6.65949e-09	81
PRAD	FLNA	Monocyte	-0.258414	7.68362e-10	6.78461e-09	2316
LIHC	FLNA	InfiltrationScore	0.292501	8.25348e-10	6.92967e-09	2316
PCPG	MYH9	MAIT	0.444724	1.81098e-10	7.06525e-09	4627
ESCA	INF2	nTreg	0.43005	3.16171e-10	7.13553e-09	64423
PRAD	IQGAP1	CD4_naive	0.25944	6.54786e-10	7.144e-09	8826
THYM	MYH10	Tfh	-0.521329	7.42787e-10	7.20431e-09	4628
KIRC	IQGAP1	nTreg	0.242425	1.48594e-09	7.31442e-09	8826
GBM	FLNA	Monocyte	0.473652	4.08604e-11	7.42229e-09	2316
STAD	DSTN	Cytotoxic	-0.288917	4.22484e-10	7.5889e-09	11034
OV	CAPZB	Macrophage	0.346557	3.79188e-10	7.62674e-09	832
KIRP	ACTB	Tfh	0.337069	5.05917e-10	7.67206e-09	60
LGG	FLNA	Effector_memory	0.26038	1.0054e-09	7.70424e-09	2316
HNSC	DSTN	Exhausted	-0.255156	7.31274e-10	8.09185e-09	11034
SKCM	CAPZB	Monocyte	-0.279914	5.55802e-10	8.5976e-09	832
THCA	MYH10	Cytotoxic	0.245901	2.52275e-09	8.65503e-09	4628
THYM	MYH9	CD8_T	-0.509118	2.12315e-09	8.76003e-09	4627
BRCA	ACTB	iTreg	0.16933	2.73934e-09	8.80873e-09	60
LGG	ACTN4	Effector_memory	0.259347	1.17629e-09	8.88501e-09	81
TGCT	MYL6	NKT	0.458139	1.81312e-09	8.88599e-09	4637
TGCT	ACTN4	Cytotoxic	-0.456392	2.12602e-09	8.99385e-09	81
KIRC	INF2	Th1	0.23884	2.62004e-09	9.26132e-09	64423
BRCA	MYH9	NKT	0.168781	3.08628e-09	9.50646e-09	4627
SKCM	PDLIM1	Cytotoxic	0.275943	9.90855e-10	9.51732e-09	9124
THYM	MYL6	CD8_T	0.508005	2.3318e-09	9.55746e-09	4637
SKCM	ACTB	Effector_memory	-0.28829	1.59254e-10	9.93802e-09	60
HNSC	CAPZB	DC	0.252901	1.04161e-09	1.01283e-08	832
PRAD	IQGAP1	Effector_memory	-0.266587	2.11e-10	1.01622e-08	8826
THCA	CD2AP	CD8_T	-0.249435	1.46259e-09	1.01928e-08	23607
LIHC	ACTB	Exhausted	0.297115	4.33674e-10	1.02266e-08	60
THCA	FLNB	MAIT	-0.245765	2.57567e-09	1.03279e-08	2317
BRCA	FLNB	Bcell	-0.169145	2.85173e-09	1.06831e-08	2317
LIHC	FLNA	CD4_naive	0.287608	1.61291e-09	1.07633e-08	2316
BLCA	MYL6	Cytotoxic	0.285157	1.97034e-09	1.10233e-08	4637
BRCA	CAPZB	Gamma_delta	0.169137	2.85677e-09	1.10243e-08	832
COAD	MYH9	Tr1	0.327305	1.18297e-09	1.11243e-08	4627
LGG	PDLIM1	InfiltrationScore	0.251723	3.66735e-09	1.11322e-08	9124
LUAD	INF2	NK	0.246921	1.89591e-09	1.1181e-08	64423
BRCA	PDLIM1	Monocyte	-0.170866	1.95779e-09	1.11857e-08	9124
KIRC	FLNA	nTreg	0.239506	2.35974e-09	1.133e-08	2316
SKCM	TLN1	Macrophage	0.281149	4.63464e-10	1.15544e-08	7094
GBM	IQGAP1	Th17	0.471887	4.93299e-11	1.21157e-08	8826
LAML	MYL6	Macrophage	0.439115	1.50721e-09	1.23565e-08	4637
COAD	MYH10	Monocyte	0.32856	1.01369e-09	1.23609e-08	4628
LUSC	MYH9	Th1	-0.262013	3.77975e-10	1.25018e-08	4627
PAAD	MYH9	Macrophage	0.442858	3.44077e-10	1.25869e-08	4627
GBM	CAPZB	NK	0.46202	1.38673e-10	1.27132e-08	832
THCA	PDLIM1	NKT	0.253132	8.19635e-10	1.32712e-08	9124
SKCM	TLN1	NK	0.273359	1.43612e-09	1.36184e-08	7094
THCA	MYH9	Cytotoxic	0.242664	4.12539e-09	1.3815e-08	4627
PRAD	MYL6	MAIT	0.259546	6.4409e-10	1.41777e-08	4637
TGCT	MYL6	Th2	0.476397	3.25318e-10	1.44308e-08	4637
STAD	TLN1	Effector_memory	-0.280733	1.35291e-09	1.4843e-08	7094
THCA	DSTN	MAIT	0.243164	3.82516e-09	1.50993e-08	11034
GBM	MYH10	Macrophage	-0.43864	1.41306e-09	1.6287e-08	4628
THCA	MYL6	Central_memory	-0.240874	5.39923e-09	1.63207e-08	4637
THYM	CAPZB	Macrophage	-0.514096	1.39069e-09	1.70475e-08	832
PRAD	CD2AP	CD4_T	-0.24665	4.57079e-09	1.7071e-08	23607
LUAD	MYH9	Monocyte	0.256697	4.04153e-10	1.75195e-08	4627
LUAD	INF2	CD8_naive	-0.250297	1.11997e-09	1.75273e-08	64423
PAAD	FLNB	CD8_T	-0.442214	3.67357e-10	1.76058e-08	2317
COAD	MYH10	DC	0.328684	9.98316e-10	1.81253e-08	4628
COAD	MYL6	nTreg	-0.317815	3.71807e-09	1.83196e-08	4637
BLCA	FLNA	Tr1	0.287603	1.41318e-09	1.83677e-08	2316
GBM	IQGAP1	Macrophage	0.437014	1.65005e-09	1.86937e-08	8826
STAD	INF2	nTreg	0.271427	4.856e-09	1.87271e-08	64423
PRAD	MYH9	Effector_memory	-0.261883	4.46331e-10	1.88223e-08	4627
PRAD	FLNB	CD4_naive	0.252171	2.00168e-09	1.90653e-08	2317
THCA	PDLIM1	Tr1	0.241485	4.92616e-09	1.91473e-08	9124
BRCA	DSTN	InfiltrationScore	-0.165739	5.93419e-09	1.9205e-08	11034
PCPG	FLNB	Th1	0.44118	2.61878e-10	1.93763e-08	2317
BLCA	ACTB	Th17	-0.28979	1.047e-09	1.94207e-08	60
STAD	DSTN	nTreg	-0.271038	5.11719e-09	1.96892e-08	11034
ESCA	FLNA	DC	0.42002	8.87195e-10	1.99599e-08	2316
LUAD	IQGAP1	Bcell	-0.253569	6.67489e-10	2.03519e-08	8826
KIRP	MYH10	Tfh	-0.328529	1.44622e-09	2.05065e-08	4628
LGG	INF2	CD8_T	0.254965	2.27139e-09	2.08482e-08	64423
KIRP	MYH9	Effector_memory	-0.337904	4.55709e-10	2.10339e-08	4627
KIRC	INF2	CD8_naive	-0.236426	3.81921e-09	2.1214e-08	64423
LAML	TLN1	Monocyte	0.4337	2.51226e-09	2.12197e-08	7094
BRCA	MYH9	Neutrophil	-0.166125	5.46555e-09	2.15758e-08	4627
KIRP	PDLIM1	InfiltrationScore	0.322316	3.04318e-09	2.16057e-08	9124
THCA	INF2	Neutrophil	-0.239281	6.84701e-09	2.19879e-08	64423
BRCA	FLNB	CD8_T	-0.166254	5.31664e-09	2.22267e-08	2317
BRCA	DSTN	NK	-0.163757	9.02596e-09	2.23918e-08	11034
SKCM	ACTB	Exhausted	0.272135	1.7099e-09	2.27391e-08	60
COAD	CAPZB	Cytotoxic	0.319478	3.05095e-09	2.27843e-08	832
OV	ACTB	Tfh	0.335749	1.40716e-09	2.296e-08	60
PAAD	ACTN4	Gamma_delta	-0.438363	5.42081e-10	2.30929e-08	81
LAML	IQGAP1	Tr1	-0.465485	1.09712e-10	2.31177e-08	8826
KIRC	PDLIM1	DC	0.23516	4.64621e-09	2.34326e-08	9124
KICH	MYH9	Th17	-0.591414	6.71656e-10	2.34487e-08	4627
TGCT	MYH9	Cytotoxic	-0.44483	5.96129e-09	2.37492e-08	4627
LUAD	MYL6	Tr1	-0.250759	1.04157e-09	2.38278e-08	4637
COAD	IQGAP1	Th17	0.329016	9.582e-10	2.41576e-08	8826
THCA	FLNB	Exhausted	-0.241136	5.19079e-09	2.44742e-08	2317
KIRP	CAPZB	DC	0.323363	2.68793e-09	2.45645e-08	832
KIRP	PDLIM1	Neutrophil	-0.324186	2.43683e-09	2.48485e-08	9124
STAD	MYH10	CD8_naive	0.278908	1.74476e-09	2.49036e-08	4628
THCA	ACTB	Central_memory	0.237781	8.55119e-09	2.5415e-08	60
THCA	FLNA	Th1	0.242553	4.19518e-09	2.55241e-08	2316
OV	CAPZB	InfiltrationScore	0.33596	1.37213e-09	2.64316e-08	832
LGG	MYH10	Central_memory	0.247504	6.77312e-09	2.66835e-08	4628
HNSC	MYH10	Monocyte	0.250599	1.48957e-09	2.67698e-08	4628
LAML	FLNA	Central_memory	-0.437196	1.8082e-09	2.68882e-08	2316
UCEC	TLN1	Central_memory	0.405884	2.26152e-09	2.78077e-08	7094
LUSC	MYL6	Gamma_delta	0.24796	3.30395e-09	2.7824e-08	4637
HNSC	FLNA	Tfh	-0.242	5.49233e-09	2.7966e-08	2316
KIRC	PDLIM1	CD8_naive	-0.234341	5.27161e-09	2.86484e-08	9124
KIRP	ACTN4	Monocyte	-0.323286	2.71254e-09	3.03243e-08	81
KIRP	ACTN4	DC	-0.321399	3.3917e-09	3.03334e-08	81
COAD	PDLIM1	Monocyte	-0.320081	2.8389e-09	3.04624e-08	9124
SKCM	FLNB	Effector_memory	-0.278807	6.53633e-10	3.14967e-08	2317
PRAD	CAPZB	DC	-0.248554	3.44543e-09	3.16756e-08	832
HNSC	CD2AP	InfiltrationScore	-0.244516	3.768e-09	3.2055e-08	23607
PCPG	MYL6	nTreg	-0.438455	3.46765e-10	3.24152e-08	4637
KIRC	FLNB	DC	-0.232877	6.59741e-09	3.24355e-08	2317
COAD	MYL6	InfiltrationScore	0.312012	7.34481e-09	3.27336e-08	4637
LIHC	CD2AP	nTreg	0.282202	3.33129e-09	3.2891e-08	23607
COAD	CD2AP	MAIT	0.314888	5.2513e-09	3.31611e-08	23607
TGCT	INF2	Th1	-0.456176	2.16806e-09	3.42024e-08	64423
LAML	CAPZB	Monocyte	0.427961	4.27558e-09	3.44534e-08	832
KIRP	IQGAP1	Exhausted	-0.321812	3.23014e-09	3.50756e-08	8826
LUAD	PDLIM1	Exhausted	-0.238531	6.78397e-09	3.53249e-08	9124
LUSC	FLNB	Th17	0.253062	1.52669e-09	3.56168e-08	2317
COAD	MYH9	nTreg	-0.31169	7.62397e-09	3.5796e-08	4627
CESC	ACTB	CD8_naive	-0.33413	1.60468e-09	3.58134e-08	60
PAAD	TLN1	InfiltrationScore	0.423122	2.41151e-09	3.64229e-08	7094
LUSC	ACTN4	Gamma_delta	-0.245859	4.5181e-09	3.66811e-08	81
KIRC	ACTN4	CD4_naive	0.227195	1.55437e-08	3.6711e-08	81
LGG	DSTN	Gamma_delta	-0.250507	4.38203e-09	3.69002e-08	11034
STAD	FLNA	NK	0.272841	4.01144e-09	3.75332e-08	2316
STAD	MYH9	iTreg	0.274666	3.12914e-09	3.83372e-08	4627
SARC	PDLIM1	Cytotoxic	0.352967	3.42043e-09	3.85811e-08	9124
SKCM	CD2AP	iTreg	0.260895	8.15466e-09	3.88293e-08	23607
PRAD	MYH9	Tr1	0.252339	1.95137e-09	3.89441e-08	4627
STAD	CAPZB	NKT	0.272694	4.09178e-09	3.92106e-08	832
OV	MYH9	Central_memory	0.332142	2.15542e-09	3.95811e-08	4627
LUAD	INF2	Tr1	-0.247118	1.83909e-09	4.00191e-08	64423
LIHC	FLNA	Effector_memory	-0.293311	7.37827e-10	4.02954e-08	2316
HNSC	IQGAP1	Tr1	0.238798	8.81742e-09	4.21861e-08	8826
LIHC	MYH9	Effector_memory	-0.292623	8.1159e-10	4.33562e-08	4627
KIRC	ACTN4	Exhausted	-0.228645	1.25177e-08	4.36341e-08	81
KIRP	ACTB	Exhausted	0.319685	4.1491e-09	4.37924e-08	60
KIRP	DSTN	CD4_naive	0.318651	4.68317e-09	4.64339e-08	11034
BRCA	CD2AP	Central_memory	0.161921	1.32545e-08	4.68448e-08	23607
PRAD	INF2	DC	-0.245678	5.27491e-09	4.68655e-08	64423
HNSC	INF2	Neutrophil	0.238092	9.77851e-09	4.74956e-08	64423
PRAD	PDLIM1	MAIT	0.250513	2.57027e-09	4.82755e-08	9124
PRAD	ACTN4	Neutrophil	-0.23945	1.3025e-08	4.82958e-08	81
LAML	ACTB	NKT	0.44296	1.04291e-09	4.90883e-08	60
STAD	DSTN	CD8_naive	0.273263	3.78812e-09	4.94147e-08	11034
PCPG	MYL6	MAIT	0.422913	1.64159e-09	4.95988e-08	4637
KIRC	CAPZB	NKT	0.232819	6.6565e-09	5.01807e-08	832
KIRC	ACTB	CD4_naive	-0.224736	2.2369e-08	5.21389e-08	60
KIRC	CD2AP	Macrophage	-0.227644	1.45377e-08	5.24008e-08	23607
THCA	FLNB	CD8_T	-0.237911	8.388e-09	5.24354e-08	2317
KIRC	ACTN4	iTreg	-0.227299	1.53045e-08	5.27901e-08	81
KIRC	TLN1	Tr1	0.232835	6.63993e-09	5.32704e-08	7094
STAD	INF2	Th17	0.27379	3.52604e-09	5.33112e-08	64423
LUAD	CD2AP	Central_memory	0.244192	2.88511e-09	5.41984e-08	23607
LIHC	CD2AP	NK	-0.276612	6.94003e-09	5.42449e-08	23607
ESCA	FLNA	nTreg	-0.406566	3.36093e-09	5.4287e-08	2316
BLCA	TLN1	Exhausted	0.272044	1.10914e-08	5.50926e-08	7094
PAAD	FLNB	Gamma_delta	-0.426607	1.72529e-09	5.80051e-08	2317
BLCA	CAPZB	Th2	0.274587	7.98932e-09	5.87139e-08	832
KIRP	MYL6	DC	0.315122	7.05333e-09	5.90881e-08	4637
THCA	IQGAP1	Neutrophil	-0.232194	1.93091e-08	5.92616e-08	8826
KIRC	FLNA	Effector_memory	-0.256955	1.35797e-10	6.0695e-08	2316
KIRC	PDLIM1	Macrophage	0.226533	1.71502e-08	6.12578e-08	9124
KIRC	CD2AP	Th2	0.230524	9.43459e-09	6.14103e-08	23607
PCPG	MYL6	Central_memory	-0.416426	3.06964e-09	6.14268e-08	4637
HNSC	MYH10	CD8_T	-0.242666	4.97285e-09	6.1596e-08	4628
BLCA	IQGAP1	iTreg	0.274096	8.51463e-09	6.20753e-08	8826
LGG	MYH10	Bcell	0.243923	1.13012e-08	6.27951e-08	4628
THYM	CD2AP	MAIT	-0.514799	1.30924e-09	6.38574e-08	23607
LUAD	MYL6	CD8_naive	-0.240946	4.7235e-09	6.38595e-08	4637
SKCM	MYH9	Effector_memory	-0.272918	1.5296e-09	6.49807e-08	4627
KIRP	FLNA	Gamma_delta	-0.317574	5.30932e-09	6.50004e-08	2316
READ	FLNA	CD4_T	0.538285	3.17306e-09	6.61523e-08	2316
KIRC	ACTN4	DC	-0.227447	1.49711e-08	6.94773e-08	81
LGG	CAPZB	NK	0.245965	8.44873e-09	7.05322e-08	832
HNSC	FLNA	Tr1	0.235028	1.52628e-08	7.05622e-08	2316
KIRP	IQGAP1	Effector_memory	-0.324991	2.21376e-09	7.10029e-08	8826
LIHC	MYH9	CD8_T	-0.277381	6.27939e-09	7.11856e-08	4627
CESC	CAPZB	InfiltrationScore	0.323743	5.38075e-09	7.2506e-08	832
THYM	CD2AP	CD8_naive	0.492658	8.2053e-09	7.30287e-08	23607
SKCM	MYL6	nTreg	-0.267852	3.12786e-09	7.35962e-08	4637
LGG	INF2	InfiltrationScore	-0.237955	2.60599e-08	7.38706e-08	64423
THCA	INF2	Th2	-0.238614	7.55922e-09	7.41811e-08	64423
BRCA	INF2	nTreg	-0.159889	2.0173e-08	7.54874e-08	64423
LUAD	FLNA	Th2	0.235845	1.01031e-08	7.62312e-08	2316
STAD	MYH9	Tr1	0.267992	7.68916e-09	7.82268e-08	4627
KIRP	MYH10	CD8_naive	0.320238	3.8886e-09	8.01595e-08	4628
DLBC	IQGAP1	Central_memory	0.738728	2.04615e-09	8.27241e-08	8826
BLCA	CAPZB	Neutrophil	-0.270632	1.32885e-08	8.3108e-08	832
HNSC	ACTB	CD4_T	-0.231661	2.472e-08	8.40905e-08	60
STAD	CAPZB	NK	0.266006	1.00012e-08	8.74466e-08	832
OV	CAPZB	Neutrophil	-0.321813	7.09184e-09	8.78398e-08	832
LAML	MYL6	Monocyte	0.416495	1.20135e-08	8.92873e-08	4637
UVM	PDLIM1	Th17	-0.63383	2.77646e-10	9.13409e-08	9124
BLCA	CD2AP	Th17	0.2767	6.0679e-09	9.22899e-08	23607
KIRP	IQGAP1	NK	-0.311039	1.12544e-08	9.33041e-08	8826
PAAD	INF2	Gamma_delta	-0.420299	3.15381e-09	9.39873e-08	64423
BRCA	IQGAP1	Th17	0.157216	3.47784e-08	9.42527e-08	8826
BRCA	PDLIM1	Bcell	-0.158253	2.81866e-08	9.43948e-08	9124
LUAD	IQGAP1	Exhausted	-0.231383	1.93695e-08	9.46447e-08	8826
BRCA	CD2AP	Tr1	0.159772	2.06663e-08	9.65051e-08	23607
TGCT	CAPZB	InfiltrationScore	0.44644	5.17572e-09	9.95159e-08	832
BRCA	CD2AP	iTreg	0.157198	3.49021e-08	1.01083e-07	23607
KIRP	ACTN4	Macrophage	-0.310412	1.20844e-08	1.01946e-07	81
SKCM	MYH10	CD8_naive	0.261711	7.29821e-09	1.04452e-07	4628
SKCM	MYH9	Tfh	0.25698	1.38139e-08	1.05143e-07	4627
OV	IQGAP1	CD8_naive	-0.319585	9.11547e-09	1.05235e-07	8826
KIRP	DSTN	InfiltrationScore	-0.307115	1.75163e-08	1.06541e-07	11034
STAD	MYL6	Monocyte	-0.268161	7.51857e-09	1.06561e-07	4637
SKCM	MYH9	DC	0.267305	3.37578e-09	1.06823e-07	4627
SKCM	CD2AP	Central_memory	0.25761	1.26983e-08	1.07436e-07	23607
SKCM	MYH9	CD8_naive	-0.261459	7.55233e-09	1.077e-07	4627
COAD	INF2	MAIT	0.303224	2.00335e-08	1.11798e-07	64423
KIRP	ACTN4	Exhausted	-0.310346	1.21741e-08	1.13945e-07	81
THYM	MYH9	nTreg	0.49745	5.57628e-09	1.14185e-07	4627
SARC	MYL6	iTreg	-0.347745	6.00314e-09	1.14419e-07	4637
THYM	IQGAP1	nTreg	0.497378	5.6093e-09	1.14625e-07	8826
GBM	IQGAP1	Monocyte	0.438922	1.37553e-09	1.15953e-07	8826
KIRC	ACTN4	InfiltrationScore	-0.22079	3.97651e-08	1.17289e-07	81
STAD	CD2AP	Effector_memory	0.264167	1.27327e-08	1.17336e-07	23607
BRCA	ACTB	CD8_naive	-0.157025	3.61457e-08	1.1862e-07	60
STAD	MYH10	Th1	-0.261544	1.79103e-08	1.19882e-07	4628
LIHC	CD2AP	iTreg	0.26804	2.0719e-08	1.24457e-07	23607
THCA	FLNA	CD4_naive	-0.236696	1.00319e-08	1.24569e-07	2316
LUSC	ACTB	Cytotoxic	0.231849	3.38707e-08	1.28323e-07	60
PAAD	MYH9	iTreg	0.406001	1.18304e-08	1.28887e-07	4627
PAAD	FLNA	iTreg	0.405792	1.20553e-08	1.30836e-07	2316
LGG	CAPZB	Th1	0.236226	3.30606e-08	1.31535e-07	832
STAD	DSTN	CD4_T	0.253704	4.85798e-08	1.32594e-07	11034
PRAD	TLN1	MAIT	0.242735	8.11063e-09	1.34933e-07	7094
THYM	ACTB	Macrophage	-0.485904	1.40004e-08	1.35658e-07	60
STAD	MYL6	iTreg	-0.264318	1.24827e-08	1.36061e-07	4637
THYM	ACTN4	NKT	0.482181	1.8704e-08	1.41817e-07	81
PRAD	ACTB	Effector_memory	-0.245467	5.44121e-09	1.43507e-07	60
LIHC	FLNA	iTreg	0.266701	2.44932e-08	1.45643e-07	2316
COAD	FLNB	Gamma_delta	-0.313702	6.03315e-09	1.48348e-07	2317
PAAD	MYH9	DC	0.422475	2.56501e-09	1.52198e-07	4627
THCA	ACTB	Th2	0.233172	1.67667e-08	1.52438e-07	60
THYM	CAPZB	nTreg	-0.492616	8.23291e-09	1.54138e-07	832
LGG	MYH10	DC	-0.233889	4.54711e-08	1.54717e-07	4628
LGG	MYH10	Th2	-0.234894	3.96651e-08	1.54838e-07	4628
BRCA	MYL6	Exhausted	0.155153	5.26089e-08	1.55044e-07	4637
COAD	FLNA	NK	0.296464	4.23866e-08	1.57347e-07	2316
LGG	TLN1	Exhausted	0.234793	4.02119e-08	1.60464e-07	7094
LUSC	ACTB	CD8_naive	-0.231743	3.43777e-08	1.62019e-07	60
THCA	CD2AP	Th2	-0.232717	1.79055e-08	1.62129e-07	23607
KIRP	ACTB	CD8_T	0.305388	2.12376e-08	1.63062e-07	60
PRAD	IQGAP1	Neutrophil	-0.230355	4.66402e-08	1.63811e-07	8826
HNSC	ACTB	Gamma_delta	-0.228642	3.78596e-08	1.64658e-07	60
SKCM	CAPZB	Th17	-0.260363	8.76412e-09	1.65203e-07	832
PCPG	FLNB	CD8_naive	-0.413478	4.06175e-09	1.70619e-07	2317
LUAD	TLN1	CD8_naive	-0.233544	1.41548e-08	1.7149e-07	7094
LUSC	CAPZB	NKT	0.228699	5.23659e-08	1.71595e-07	832
LIHC	MYL6	InfiltrationScore	0.266322	2.56799e-08	1.71596e-07	4637
LAML	MYH10	NKT	-0.42532	5.44271e-09	1.7304e-07	4628
READ	TLN1	CD4_T	0.524014	9.65692e-09	1.74301e-07	7094
BLCA	MYH9	NKT	0.264831	2.76132e-08	1.74652e-07	4627
THCA	DSTN	Tfh	-0.227779	3.62238e-08	1.79853e-07	11034
LUAD	MYL6	Central_memory	-0.234981	1.14712e-08	1.83383e-07	4637
THCA	IQGAP1	InfiltrationScore	0.222483	7.57725e-08	1.84517e-07	8826
BRCA	MYH10	Neutrophil	0.155271	5.13869e-08	1.84565e-07	4628
LIHC	CAPZB	CD8_T	0.268857	1.86975e-08	1.92184e-07	832
PRAD	FLNA	Cytotoxic	0.232651	3.39675e-08	1.95488e-07	2316
KIRC	PDLIM1	Monocyte	0.222763	2.98642e-08	1.96037e-07	9124
LUAD	TLN1	Tfh	0.225208	4.66593e-08	1.96339e-07	7094
KIRP	IQGAP1	InfiltrationScore	-0.301137	3.39438e-08	1.96461e-07	8826
GBM	CAPZB	Th2	0.418159	9.38932e-09	1.96622e-07	832
PRAD	ACTB	MAIT	0.239776	1.2431e-08	1.96868e-07	60
LGG	MYH9	Tr1	0.244521	1.0381e-08	1.98076e-07	4627
BRCA	MYL6	Macrophage	0.15454	5.94434e-08	2.01317e-07	4637
SKCM	CD2AP	Gamma_delta	-0.250887	3.08439e-08	2.01553e-07	23607
READ	FLNA	Neutrophil	-0.522975	1.04511e-08	2.02308e-07	2316
PAAD	MYH10	iTreg	0.400177	1.99178e-08	2.025e-07	4628
OV	ACTB	Cytotoxic	0.316227	1.32572e-08	2.02628e-07	60
LAML	MYL6	InfiltrationScore	0.408538	2.40593e-08	2.04086e-07	4637
UVM	IQGAP1	Effector_memory	0.600501	3.90781e-09	2.09357e-07	8826
PAAD	FLNA	Tr1	0.404744	1.32488e-08	2.15274e-07	2316
COAD	FLNB	Tfh	0.297483	3.79064e-08	2.17261e-07	2317
SARC	MYL6	nTreg	-0.368724	5.87948e-10	2.19572e-07	4637
BRCA	CAPZB	Th1	0.153988	6.63175e-08	2.20587e-07	832
BRCA	FLNA	Th17	-0.152752	8.4606e-08	2.21704e-07	2316
LUSC	FLNA	Monocyte	0.245849	4.52526e-09	2.2592e-07	2316
STAD	CD2AP	Th1	0.256105	3.5915e-08	2.26622e-07	23607
HNSC	MYH10	NK	-0.231087	2.68215e-08	2.28176e-07	4628
SARC	CAPZB	Cytotoxic	0.334302	2.43854e-08	2.30314e-07	832
THYM	ACTN4	Central_memory	-0.48092	2.06149e-08	2.4225e-07	81
ESCA	INF2	Gamma_delta	-0.415182	1.44209e-09	2.46158e-07	64423
PRAD	CD2AP	Central_memory	0.225154	9.44979e-08	2.46992e-07	23607
GBM	FLNA	Th17	0.43364	2.27012e-09	2.49513e-07	2316
KIRC	FLNA	Tfh	0.214172	1.01902e-07	2.50343e-07	2316
BRCA	MYH10	InfiltrationScore	-0.152573	8.76358e-08	2.51064e-07	4628
LGG	DSTN	Monocyte	-0.22935	8.36349e-08	2.524e-07	11034
LIHC	MYH9	Central_memory	0.262016	4.36878e-08	2.5464e-07	4627
KIRC	DSTN	Tr1	-0.221497	3.5897e-08	2.563e-07	11034
TGCT	FLNB	Tfh	-0.41815	5.58373e-08	2.56936e-07	2317
ESCA	FLNA	Macrophage	0.398464	7.28794e-09	2.57985e-07	2316
KIRP	TLN1	Central_memory	0.300486	3.64467e-08	2.58396e-07	7094
TGCT	MYH9	Th17	0.418261	5.53419e-08	2.5912e-07	4627
LGG	INF2	CD8_naive	0.232768	5.29186e-08	2.60088e-07	64423
GBM	CAPZB	CD8_naive	-0.414493	1.30062e-08	2.60569e-07	832
PCPG	PDLIM1	Neutrophil	-0.406241	7.98762e-09	2.62012e-07	9124
BLCA	CAPZB	NKT	0.261318	4.26422e-08	2.62124e-07	832
PRAD	CAPZB	Central_memory	-0.224642	1.01209e-07	2.63608e-07	832
STAD	IQGAP1	iTreg	0.258669	2.59207e-08	2.65585e-07	8826
LGG	CD2AP	Effector_memory	0.233469	4.81363e-08	2.65994e-07	23607
THCA	CD2AP	Monocyte	0.221552	8.61091e-08	2.66113e-07	23607
READ	MYH10	Macrophage	0.520976	1.21582e-08	2.66402e-07	4628
PAAD	FLNB	Monocyte	0.405942	1.18929e-08	2.66414e-07	2317
THYM	ACTB	Neutrophil	-0.491857	8.74698e-09	2.68329e-07	60
HNSC	ACTB	Macrophage	0.229049	3.57545e-08	2.68633e-07	60
ESCA	FLNA	InfiltrationScore	0.392775	1.2397e-08	2.75001e-07	2316
PCPG	IQGAP1	Central_memory	0.397708	1.73699e-08	2.7602e-07	8826
TGCT	INF2	CD8_T	-0.422961	3.78317e-08	2.76627e-07	64423
BLCA	CD2AP	Cytotoxic	-0.25838	6.10371e-08	2.78167e-07	23607
LIHC	INF2	Th17	-0.258953	6.33909e-08	2.78489e-07	64423
SARC	DSTN	CD4_naive	0.336536	1.94067e-08	2.82712e-07	11034
HNSC	PDLIM1	Central_memory	-0.224303	6.91283e-08	2.84718e-07	9124
READ	TLN1	InfiltrationScore	0.514911	1.91279e-08	2.85315e-07	7094
SARC	MYL6	NK	0.33712	1.82762e-08	2.86166e-07	4637
LGG	INF2	MAIT	0.230382	7.28957e-08	2.93864e-07	64423
HNSC	IQGAP1	Exhausted	-0.228888	3.65744e-08	2.94468e-07	8826
COAD	CD2AP	Exhausted	-0.301959	2.3083e-08	2.94707e-07	23607
BLCA	MYL6	nTreg	-0.271675	1.16281e-08	2.96708e-07	4637
BRCA	ACTN4	NKT	0.15129	1.12596e-07	3.00809e-07	81
PCPG	FLNA	MAIT	0.400849	1.30833e-08	3.03968e-07	2316
LUAD	MYL6	CD4_T	-0.220173	9.38196e-08	3.03989e-07	4637
LGG	ACTN4	CD8_naive	-0.231504	6.273e-08	3.05027e-07	81
UCEC	MYL6	Central_memory	-0.377045	3.44489e-08	3.08683e-07	4637
STAD	CD2AP	Th2	-0.252684	5.51818e-08	3.10652e-07	23607
SKCM	TLN1	Central_memory	0.248686	4.10179e-08	3.15428e-07	7094
LUAD	MYL6	iTreg	-0.225184	4.68188e-08	3.16698e-07	4637
LUAD	CAPZB	Cytotoxic	0.22721	3.51845e-08	3.17976e-07	832
COAD	MYL6	Tfh	0.293668	5.74692e-08	3.18479e-07	4637
KIRP	CAPZB	NK	0.298741	4.40702e-08	3.23171e-07	832
LUAD	MYH9	InfiltrationScore	0.220789	8.6207e-08	3.404e-07	4627
LGG	PDLIM1	Tfh	0.235054	3.88059e-08	3.45913e-07	9124
PCPG	TLN1	Central_memory	0.394827	2.24675e-08	3.46246e-07	7094
KIRP	DSTN	Exhausted	-0.299142	4.21904e-08	3.4817e-07	11034
READ	FLNA	InfiltrationScore	0.511303	2.49418e-08	3.63533e-07	2316
BLCA	MYH9	Central_memory	0.267785	1.90671e-08	3.65395e-07	4627
SARC	IQGAP1	Central_memory	0.34112	1.20784e-08	3.66531e-07	8826
THCA	TLN1	Neutrophil	-0.218543	1.29669e-07	3.69279e-07	7094
LUSC	CAPZB	DC	0.232936	2.91014e-08	3.69696e-07	832
LGG	TLN1	Central_memory	-0.227319	1.09413e-07	3.70212e-07	7094
TGCT	CAPZB	Macrophage	0.436797	1.19329e-08	3.75904e-07	832
LUAD	ACTN4	NKT	0.218087	1.24689e-07	3.76299e-07	81
LGG	TLN1	CD8_T	-0.232232	5.68849e-08	3.81337e-07	7094
HNSC	IQGAP1	Th1	-0.226182	5.33399e-08	3.85898e-07	8826
LGG	INF2	NKT	0.246105	8.28063e-09	3.8602e-07	64423
LIHC	IQGAP1	NKT	0.263173	3.79078e-08	3.92852e-07	8826
COAD	FLNA	Effector_memory	-0.305728	1.51019e-08	3.9577e-07	2316
THYM	FLNA	CD8_T	-0.456792	1.23297e-07	3.97264e-07	2316
TGCT	MYH10	NKT	0.409767	1.08455e-07	3.98184e-07	4628
LUSC	DSTN	Th1	-0.236911	1.65988e-08	4.00721e-07	11034
BRCA	CD2AP	CD8_T	-0.151273	1.12955e-07	4.01116e-07	23607
THYM	ACTN4	Bcell	-0.466683	6.02218e-08	4.02717e-07	81
KICH	MYH9	DC	0.569511	3.83641e-09	4.05007e-07	4627
LIHC	MYL6	Th17	-0.255538	9.5463e-08	4.07416e-07	4637
KIRP	PDLIM1	Tfh	0.300462	3.65431e-08	4.11967e-07	9124
COAD	PDLIM1	Bcell	0.295235	4.84768e-08	4.20666e-07	9124
BLCA	MYH9	InfiltrationScore	0.252945	1.17121e-07	4.21507e-07	4627
LIHC	MYL6	NKT	0.262508	4.11361e-08	4.22604e-07	4637
GBM	ACTB	InfiltrationScore	0.405856	2.76013e-08	4.27648e-07	60
PAAD	ACTN4	CD8_T	-0.404724	1.3273e-08	4.29585e-07	81
STAD	FLNB	Gamma_delta	-0.260182	2.13506e-08	4.32028e-07	2317
KIRC	FLNB	NK	-0.210457	1.7061e-07	4.35247e-07	2317
LUAD	FLNA	CD4_T	0.217356	1.37665e-07	4.36745e-07	2316
GBM	PDLIM1	Macrophage	0.398396	5.19732e-08	4.40356e-07	9124
HNSC	DSTN	iTreg	-0.219884	1.26091e-07	4.40617e-07	11034
HNSC	MYH9	Monocyte	0.229275	3.46359e-08	4.45464e-07	4627
LUSC	FLNA	InfiltrationScore	0.219223	1.87043e-07	4.48269e-07	2316
TGCT	FLNB	CD8_T	-0.416258	6.49654e-08	4.50686e-07	2317
LIHC	MYL6	CD8_T	0.261317	4.75823e-08	4.50693e-07	4637
TGCT	MYH10	Th17	0.410517	1.0227e-07	4.5452e-07	4628
PRAD	CD2AP	Tfh	-0.225993	8.4428e-08	4.59575e-07	23607
KIRP	CAPZB	Cytotoxic	0.297225	5.19195e-08	4.66207e-07	832
KIRP	MYL6	CD4_naive	-0.2949	6.66341e-08	4.72582e-07	4637
LUSC	PDLIM1	nTreg	-0.222977	1.13724e-07	4.7497e-07	9124
LUSC	MYL6	Cytotoxic	0.221578	1.37036e-07	4.76203e-07	4637
BLCA	DSTN	Th2	0.256892	7.30663e-08	4.76222e-07	11034
BRCA	DSTN	Bcell	-0.149602	1.56046e-07	4.76788e-07	11034
BLCA	MYH9	DC	0.256922	7.28066e-08	4.77159e-07	4627
SARC	FLNA	NKT	0.343791	9.12992e-09	4.92699e-07	2316
THCA	MYH9	Th1	0.220408	1.00675e-07	5.02972e-07	4627
KIRP	FLNB	DC	-0.293785	7.50505e-08	5.05999e-07	2317
COAD	CAPZB	CD8_naive	-0.294234	5.40494e-08	5.07306e-07	832
LUAD	DSTN	Bcell	-0.228406	2.96845e-08	5.08591e-07	11034
STAD	IQGAP1	Central_memory	0.257271	3.09783e-08	5.09246e-07	8826
GBM	MYH10	Th2	-0.405055	2.95642e-08	5.19108e-07	4628
COAD	PDLIM1	Th17	0.297888	3.62539e-08	5.20598e-07	9124
LIHC	MYH10	Effector_memory	-0.268072	2.06361e-08	5.35496e-07	4628
LUSC	MYH10	InfiltrationScore	0.217745	2.2699e-07	5.41043e-07	4628
LIHC	MYH9	Gamma_delta	-0.279344	4.85838e-09	5.43731e-07	4627
OV	IQGAP1	Cytotoxic	0.306434	3.84965e-08	5.45177e-07	8826
LIHC	MYH9	Exhausted	-0.264799	3.10206e-08	5.48004e-07	4627
KIRC	IQGAP1	DC	0.212058	1.36778e-07	5.50203e-07	8826
THCA	CAPZB	Gamma_delta	0.219167	1.19173e-07	5.50486e-07	832
LIHC	ACTB	DC	0.262997	3.87405e-08	5.50634e-07	60
READ	FLNA	Macrophage	0.510007	2.74163e-08	5.55659e-07	2316
TGCT	ACTN4	CD8_T	-0.41328	8.22942e-08	5.57203e-07	81
THCA	MYL6	InfiltrationScore	0.213999	2.38036e-07	5.57942e-07	4637
COAD	CAPZB	InfiltrationScore	0.284792	1.47843e-07	5.59383e-07	832
PRAD	FLNB	Th2	-0.229695	5.10618e-08	5.62604e-07	2317
GBM	CD2AP	Bcell	-0.407007	2.4999e-08	5.63866e-07	23607
LGG	MYH9	Effector_memory	0.227254	1.10355e-07	5.65916e-07	4627
KIRP	DSTN	Macrophage	-0.293093	8.07707e-08	5.67628e-07	11034
KIRC	MYH10	DC	-0.211814	1.41487e-07	5.67668e-07	4628
HNSC	TLN1	Cytotoxic	0.223885	7.3212e-08	5.69621e-07	7094
COAD	FLNA	Tr1	0.290121	8.41692e-08	5.79868e-07	2316
KIRC	DSTN	Th2	0.213781	1.0763e-07	5.80365e-07	11034
PRAD	MYL6	Monocyte	-0.225218	9.36881e-08	5.82926e-07	4637
PCPG	CAPZB	MAIT	0.392523	2.75545e-08	5.83657e-07	832
HNSC	MYH10	NKT	0.223777	7.43041e-08	5.8376e-07	4628
PCPG	MYH9	Cytotoxic	0.397733	1.73303e-08	5.83866e-07	4627
PCPG	MYH9	Bcell	-0.411936	4.69782e-09	5.92014e-07	4627
STAD	TLN1	Tr1	0.250891	6.89396e-08	5.9811e-07	7094
THYM	DSTN	Tfh	-0.457949	1.13512e-07	6.05081e-07	11034
BRCA	IQGAP1	Effector_memory	-0.148951	1.76809e-07	6.10936e-07	8826
BRCA	MYH10	Cytotoxic	-0.147755	2.22121e-07	6.2347e-07	4628
HNSC	FLNA	Effector_memory	-0.219449	1.33667e-07	6.26708e-07	2316
LAML	MYH10	CD4_T	0.408245	2.46751e-08	6.49055e-07	4628
THCA	MYH9	Tfh	0.217901	1.41405e-07	6.54239e-07	4627
KIRC	FLNA	Macrophage	0.209081	2.06007e-07	6.55917e-07	2316
KIRC	DSTN	NK	-0.207242	2.64491e-07	6.61572e-07	11034
KIRP	PDLIM1	Gamma_delta	0.293881	7.42846e-08	6.62294e-07	9124
COAD	TLN1	Tfh	0.286085	1.29092e-07	6.69741e-07	7094
THCA	TLN1	MAIT	-0.214984	2.08889e-07	6.73074e-07	7094
PRAD	MYL6	CD8_T	0.226032	8.39757e-08	6.84429e-07	4637
ESCA	TLN1	CD4_T	0.369557	9.78728e-08	6.85782e-07	7094
CESC	CD2AP	InfiltrationScore	-0.301196	6.38101e-08	6.93107e-07	23607
COAD	MYL6	Monocyte	-0.288676	9.81663e-08	6.98527e-07	4637
KIRC	ACTB	MAIT	0.215606	8.33169e-08	7.00272e-07	60
GBM	IQGAP1	Bcell	-0.403944	3.25083e-08	7.00672e-07	8826
LIHC	DSTN	CD4_naive	0.25165	1.51082e-07	7.11643e-07	11034
LGG	ACTN4	MAIT	0.223164	1.88082e-07	7.122e-07	81
THYM	MYH9	Tfh	-0.455061	1.39447e-07	7.27721e-07	4627
DLBC	TLN1	Central_memory	0.696056	3.96072e-08	7.29737e-07	7094
THCA	DSTN	NK	-0.215256	2.0149e-07	7.32821e-07	11034
LUSC	MYH10	NK	0.216576	2.64268e-07	7.38012e-07	4628
KIRP	PDLIM1	CD4_naive	-0.290098	1.10795e-07	7.3979e-07	9124
PAAD	MYH9	InfiltrationScore	0.387025	6.22867e-08	7.40238e-07	4627
STAD	IQGAP1	Gamma_delta	-0.255134	4.05943e-08	7.43762e-07	8826
BRCA	MYH9	CD4_T	0.145588	3.34325e-07	7.53401e-07	4627
KICH	MYH10	Th17	0.531704	5.85339e-08	7.58298e-07	4628
SARC	ACTB	CD8_naive	-0.326196	5.49935e-08	7.60333e-07	60
BRCA	MYL6	Cytotoxic	0.146633	2.74726e-07	7.63879e-07	4637
LGG	ACTN4	Exhausted	0.222186	2.13337e-07	7.69268e-07	81
BRCA	PDLIM1	Th17	0.14594	3.12982e-07	7.80303e-07	9124
LIHC	CAPZB	Neutrophil	-0.253211	1.25764e-07	7.8316e-07	832
KIRC	PDLIM1	Exhausted	0.207072	2.70636e-07	8.08211e-07	9124
LUSC	DSTN	CD8_naive	-0.218821	1.97195e-07	8.09138e-07	11034
PAAD	FLNB	NK	-0.389264	5.1478e-08	8.27675e-07	2317
HNSC	DSTN	NK	-0.220815	1.112e-07	8.51359e-07	11034
PRAD	PDLIM1	InfiltrationScore	0.222973	1.26423e-07	8.60548e-07	9124
THCA	INF2	Exhausted	0.214223	2.31063e-07	8.63427e-07	64423
OV	MYL6	CD4_T	-0.306635	3.76787e-08	8.69473e-07	4637
KIRC	DSTN	CD8_naive	0.209212	2.02343e-07	8.73519e-07	11034
KIRP	MYL6	Cytotoxic	0.290605	1.05052e-07	8.79216e-07	4637
SARC	MYH10	Macrophage	-0.310403	2.50865e-07	8.87727e-07	4628
THCA	MYH10	NKT	0.220616	9.78708e-08	8.89343e-07	4628
BRCA	MYH9	iTreg	0.145487	3.40719e-07	8.93992e-07	4627
TGCT	MYL6	Th17	0.400967	2.13559e-07	8.94743e-07	4637
LUSC	IQGAP1	CD8_T	-0.23088	3.87553e-08	9.06244e-07	8826
BRCA	ACTN4	NK	0.144348	4.21274e-07	9.26205e-07	81
PAAD	TLN1	Neutrophil	-0.381313	1.00648e-07	9.27277e-07	7094
STAD	DSTN	CD8_T	-0.250689	7.06809e-08	9.29833e-07	11034
KIRP	CD2AP	InfiltrationScore	-0.285252	1.83335e-07	9.34499e-07	23607
SARC	DSTN	Macrophage	-0.309716	2.67452e-07	9.42769e-07	11034
THYM	DSTN	Bcell	-0.452823	1.63341e-07	9.6086e-07	11034
SKCM	PDLIM1	CD8_T	0.239763	1.26745e-07	9.63608e-07	9124
THCA	PDLIM1	Th1	0.215246	2.01752e-07	9.64821e-07	9124
TGCT	MYH10	Th1	-0.407167	1.3276e-07	9.71927e-07	4628
LGG	MYH10	Tfh	-0.226263	1.25695e-07	9.83439e-07	4628
KICH	DSTN	NKT	0.519364	1.32809e-07	9.87956e-07	11034
STAD	IQGAP1	CD8_T	-0.249978	7.71648e-08	1.00205e-06	8826
LUSC	DSTN	InfiltrationScore	0.212791	4.29947e-07	1.00328e-06	11034
COAD	FLNB	Bcell	0.285724	1.34088e-07	1.02049e-06	2317
SKCM	MYH10	Tfh	-0.238277	1.52289e-07	1.02173e-06	4628
KIRC	MYH9	Central_memory	0.20684	2.79263e-07	1.02891e-06	4627
SKCM	DSTN	Gamma_delta	-0.236767	1.83301e-07	1.03958e-06	11034
STAD	ACTB	NKT	0.244376	1.52613e-07	1.04051e-06	60
KIRC	MYL6	NKT	0.210383	1.7234e-07	1.04312e-06	4637
HNSC	IQGAP1	nTreg	0.221466	1.01822e-07	1.04352e-06	8826
LUAD	FLNA	DC	0.220608	8.83823e-08	1.04738e-06	2316
HNSC	INF2	Monocyte	0.222398	8.97154e-08	1.05171e-06	64423
STAD	ACTB	Neutrophil	-0.240556	2.40697e-07	1.05228e-06	60
LIHC	ACTN4	CD8_naive	0.268416	1.97644e-08	1.05867e-06	81
LAML	IQGAP1	DC	0.407444	2.64336e-08	1.05986e-06	8826
OV	IQGAP1	Tfh	0.298352	9.01489e-08	1.06214e-06	8826
HNSC	TLN1	CD4_T	0.211827	3.65267e-07	1.08852e-06	7094
SKCM	DSTN	Th17	0.244143	7.3249e-08	1.10417e-06	11034
LGG	FLNB	Macrophage	0.216563	4.35392e-07	1.11894e-06	2317
LIHC	CAPZB	Th1	0.259457	5.96452e-08	1.12724e-06	832
THYM	MYH10	Monocyte	0.449942	1.9989e-07	1.14141e-06	4628
HNSC	CD2AP	Gamma_delta	-0.213185	3.06194e-07	1.16241e-06	23607
STAD	CAPZB	Neutrophil	-0.239626	2.68617e-07	1.16349e-06	832
HNSC	DSTN	Effector_memory	0.214404	2.61105e-07	1.1705e-06	11034
LIHC	ACTN4	Macrophage	-0.247591	2.42024e-07	1.17538e-06	81
PRAD	CAPZB	Neutrophil	-0.214771	3.67973e-07	1.18096e-06	832
PRAD	CD2AP	InfiltrationScore	-0.220412	1.77269e-07	1.18279e-06	23607
COAD	CAPZB	Monocyte	-0.282951	1.79137e-07	1.19326e-06	832
COAD	FLNB	CD4_T	0.275841	3.71114e-07	1.19507e-06	2317
TGCT	MYH9	NKT	0.394246	3.5372e-07	1.19871e-06	4627
LUAD	MYH10	CD4_T	0.209351	3.98264e-07	1.20029e-06	4628
DLBC	MYL6	Central_memory	-0.684709	8.00573e-08	1.23372e-06	4637
LUAD	IQGAP1	Effector_memory	-0.210592	3.38701e-07	1.23755e-06	8826
THCA	ACTN4	CD4_naive	-0.218132	1.37072e-07	1.23882e-06	81
COAD	ACTB	Th2	0.27543	3.86828e-07	1.25113e-06	60
LUSC	IQGAP1	Th17	0.224991	8.67647e-08	1.27175e-06	8826
BLCA	ACTB	iTreg	0.247113	2.31872e-07	1.28119e-06	60
KIRC	ACTN4	CD8_naive	0.206179	3.05287e-07	1.28269e-06	81
LUAD	ACTB	Cytotoxic	0.216131	1.62397e-07	1.2955e-06	60
STAD	MYH10	Effector_memory	-0.24317	1.76361e-07	1.30772e-06	4628
LUAD	CD2AP	Effector_memory	0.210069	3.62653e-07	1.32073e-06	23607
PRAD	MYH10	Macrophage	0.223449	1.18682e-07	1.32214e-06	4628
SKCM	ACTB	nTreg	-0.242168	9.3917e-08	1.32433e-06	60
PAAD	FLNA	DC	0.394734	3.21199e-08	1.33134e-06	2316
LGG	CAPZB	Th2	0.21747	3.88572e-07	1.34029e-06	832
THYM	TLN1	Exhausted	-0.451309	1.81667e-07	1.37238e-06	7094
STAD	DSTN	iTreg	-0.244081	1.58122e-07	1.37361e-06	11034
LIHC	INF2	CD4_T	0.24758	2.42315e-07	1.38024e-06	64423
LUSC	DSTN	NK	0.211322	5.18075e-07	1.39921e-06	11034
SKCM	MYL6	Neutrophil	-0.234113	2.53144e-07	1.40013e-06	4637
PAAD	IQGAP1	iTreg	0.373826	1.86211e-07	1.44906e-06	8826
SKCM	MYH9	Monocyte	-0.238851	1.41896e-07	1.48813e-06	4627
LUSC	INF2	iTreg	-0.221854	1.32098e-07	1.49661e-06	64423
LGG	IQGAP1	Effector_memory	0.219042	3.18638e-07	1.50037e-06	8826
LUSC	ACTN4	NKT	0.211346	5.16491e-07	1.50291e-06	81
THCA	PDLIM1	MAIT	-0.20841	4.93402e-07	1.51268e-06	9124
DLBC	TLN1	iTreg	0.701581	2.77877e-08	1.52048e-06	7094
BRCA	MYH9	InfiltrationScore	0.142545	5.87675e-07	1.55005e-06	4627
TGCT	ACTB	InfiltrationScore	0.409048	1.14713e-07	1.60159e-06	60
SARC	DSTN	iTreg	-0.317882	1.23607e-07	1.63904e-06	11034
OV	ACTB	NK	0.299166	8.28473e-08	1.663e-06	60
BLCA	DSTN	Macrophage	0.239685	5.39881e-07	1.68771e-06	11034
LUSC	FLNA	Th17	0.222489	1.21376e-07	1.69153e-06	2316
UVM	IQGAP1	Th1	0.563347	5.32356e-08	1.70512e-06	8826
GBM	MYL6	CD4_T	-0.391322	9.33833e-08	1.73299e-06	4637
SKCM	TLN1	Effector_memory	-0.24348	7.96487e-08	1.74532e-06	7094
UCEC	CD2AP	nTreg	0.381317	2.33909e-08	1.74763e-06	23607
BRCA	CAPZB	NK	0.140783	8.10457e-07	1.74785e-06	832
LGG	FLNB	CD8_T	-0.219269	3.09605e-07	1.76034e-06	2317
TGCT	FLNB	iTreg	0.409776	1.08373e-07	1.76524e-06	2317
BRCA	CAPZB	Macrophage	0.142486	5.94117e-07	1.78173e-06	832
THYM	TLN1	Bcell	-0.442717	3.28991e-07	1.7853e-06	7094
KIRP	DSTN	DC	-0.280407	3.00505e-07	1.7856e-06	11034
KIRC	MYL6	nTreg	-0.202369	5.07331e-07	1.80377e-06	4637
KIRP	ACTB	Gamma_delta	0.282983	2.31327e-07	1.81862e-06	60
BRCA	IQGAP1	Tr1	0.143708	4.74328e-07	1.82379e-06	8826
PRAD	FLNA	Th17	-0.212857	4.69335e-07	1.82866e-06	2316
LGG	IQGAP1	Monocyte	0.21312	6.67681e-07	1.83016e-06	8826
HNSC	PDLIM1	Tr1	-0.209619	4.85415e-07	1.83241e-06	9124
TGCT	FLNA	Monocyte	0.38396	7.49454e-07	1.83315e-06	2316
PRAD	IQGAP1	CD4_T	0.210694	6.16251e-07	1.83343e-06	8826
KIRC	FLNA	InfiltrationScore	0.199738	7.16508e-07	1.8583e-06	2316
LAML	ACTN4	Central_memory	-0.381436	2.24576e-07	1.88882e-06	81
KIRP	INF2	Monocyte	0.281073	2.80902e-07	1.89898e-06	64423
LUAD	IQGAP1	DC	0.215667	1.72856e-07	1.90132e-06	8826
KIRC	CAPZB	Tr1	0.20586	3.18653e-07	1.92696e-06	832
LUSC	FLNA	Macrophage	0.208405	7.47395e-07	1.95348e-06	2316
GBM	PDLIM1	Neutrophil	-0.387969	1.22695e-07	1.95898e-06	9124
THCA	MYH9	CD4_naive	-0.214184	2.32254e-07	1.96528e-06	4627
STAD	CD2AP	NKT	-0.238389	3.1064e-07	1.99256e-06	23607
PAAD	ACTB	Monocyte	0.378261	1.29581e-07	1.99879e-06	60
STAD	ACTB	Th2	0.236001	4.10292e-07	1.99948e-06	60
LUAD	CD2AP	Tfh	-0.206823	5.52261e-07	2.01053e-06	23607
THYM	ACTB	Exhausted	0.444569	2.89855e-07	2.0379e-06	60
OV	IQGAP1	iTreg	0.295834	1.16897e-07	2.08554e-06	8826
PCPG	CAPZB	Central_memory	-0.370637	1.77411e-07	2.09391e-06	832
PRAD	FLNB	Cytotoxic	-0.213624	4.25855e-07	2.1111e-06	2317
UCEC	CD2AP	iTreg	0.374978	4.14601e-08	2.11722e-06	23607
COAD	IQGAP1	Th2	0.269763	6.80606e-07	2.12771e-06	8826
LIHC	IQGAP1	Effector_memory	-0.254035	1.14101e-07	2.12829e-06	8826
SKCM	FLNA	InfiltrationScore	0.230366	3.96677e-07	2.14847e-06	2316
PRAD	FLNA	Tfh	0.213285	4.44605e-07	2.17879e-06	2316
BRCA	MYH9	Tr1	0.142666	5.74821e-07	2.18265e-06	4627
PCPG	FLNB	Macrophage	0.378636	9.12452e-08	2.18889e-06	2317
THCA	FLNB	Neutrophil	0.204296	8.33181e-07	2.18971e-06	2317
PRAD	MYH9	InfiltrationScore	0.215374	3.40649e-07	2.19003e-06	4627
PAAD	TLN1	Tr1	0.374111	1.81944e-07	2.21724e-06	7094
KIRC	CAPZB	Th2	-0.203134	4.58533e-07	2.21748e-06	832
LUSC	CAPZB	Effector_memory	-0.208527	7.36125e-07	2.23314e-06	832
LIHC	CAPZB	Th17	-0.239715	5.89983e-07	2.24229e-06	832
STAD	FLNA	Th1	-0.235424	4.38655e-07	2.275e-06	2316
SKCM	TLN1	Neutrophil	-0.22976	4.26285e-07	2.28421e-06	7094
PAAD	MYH10	Macrophage	0.380118	1.11149e-07	2.28922e-06	4628
BRCA	MYH9	Cytotoxic	0.140406	8.67595e-07	2.29077e-06	4627
PCPG	FLNA	Cytotoxic	0.380064	8.08835e-08	2.29086e-06	2316
LUAD	MYL6	NK	0.206306	5.90156e-07	2.33767e-06	4637
STAD	CAPZB	nTreg	-0.230402	7.78807e-07	2.355e-06	832
STAD	FLNA	Tfh	0.234979	4.61774e-07	2.3563e-06	2316
PRAD	MYL6	Gamma_delta	0.215404	3.39349e-07	2.39631e-06	4637
STAD	TLN1	NK	0.236706	3.78043e-07	2.47855e-06	7094
THYM	DSTN	Effector_memory	0.443571	3.10363e-07	2.48489e-06	11034
KIRC	FLNA	Th2	-0.202214	5.17855e-07	2.48642e-06	2316
TGCT	FLNA	Tfh	-0.385885	6.5245e-07	2.49796e-06	2316
ESCA	TLN1	Neutrophil	-0.358833	2.41002e-07	2.50673e-06	7094
PCPG	PDLIM1	Cytotoxic	0.378799	9.00002e-08	2.51685e-06	9124
LUSC	ACTB	Bcell	-0.228758	5.19442e-08	2.53702e-06	60
COAD	CAPZB	Tfh	0.271709	5.61402e-07	2.54008e-06	832
SKCM	TLN1	CD8_T	0.231166	3.6065e-07	2.5401e-06	7094
ESCA	FLNA	Neutrophil	-0.358645	2.44769e-07	2.54393e-06	2316
PRAD	ACTN4	Th2	0.216464	2.96172e-07	2.64536e-06	81
LUSC	ACTN4	Exhausted	-0.218902	1.951e-07	2.65997e-06	81
THCA	ACTN4	iTreg	0.202107	1.09633e-06	2.69264e-06	81
OV	MYH9	Tfh	0.288311	2.50356e-07	2.70787e-06	4627
HNSC	MYH9	Bcell	-0.21032	4.43683e-07	2.71277e-06	4627
LUSC	ACTB	NK	0.205724	1.04186e-06	2.71855e-06	60
HNSC	MYH9	Macrophage	0.210475	4.34931e-07	2.72047e-06	4627
SARC	CAPZB	Neutrophil	-0.312432	2.07429e-07	2.72178e-06	832
THCA	PDLIM1	Exhausted	0.204652	7.96646e-07	2.73876e-06	9124
PRAD	CD2AP	Gamma_delta	-0.214101	4.00819e-07	2.76718e-06	23607
COAD	PDLIM1	iTreg	-0.276236	3.56562e-07	2.76759e-06	9124
BRCA	FLNA	Exhausted	0.139217	1.07473e-06	2.77149e-06	2316
PCPG	INF2	MAIT	0.37166	1.63106e-07	2.78048e-06	64423
KIRP	MYL6	Macrophage	0.275923	4.70784e-07	2.79166e-06	4637
TGCT	FLNA	NKT	0.381773	8.76306e-07	2.793e-06	2316
KIRP	CAPZB	Macrophage	0.275828	4.75263e-07	2.81734e-06	832
THYM	ACTB	nTreg	-0.443974	3.01915e-07	2.86129e-06	60
LAML	TLN1	DC	0.39308	8.81488e-08	2.90027e-06	7094
HNSC	DSTN	Th17	0.210881	4.12784e-07	2.90914e-06	11034
THCA	ACTB	MAIT	-0.202962	9.85275e-07	2.90977e-06	60
SKCM	MYL6	CD8_T	0.229906	4.18954e-07	2.91397e-06	4637
HNSC	MYH10	CD8_naive	0.213595	2.90264e-07	2.9797e-06	4628
KIRC	FLNB	Gamma_delta	-0.197204	9.94712e-07	3.00626e-06	2317
LUAD	ACTN4	Th2	0.206485	5.7673e-07	3.02825e-06	81
GBM	CD2AP	InfiltrationScore	0.380203	2.28239e-07	3.0311e-06	23607
GBM	MYH10	Effector_memory	-0.391759	9.0095e-08	3.03788e-06	4628
HNSC	FLNA	NKT	0.209925	4.66793e-07	3.04854e-06	2316
KICH	MYL6	NKT	0.498499	4.94033e-07	3.0551e-06	4637
HNSC	DSTN	Bcell	-0.209292	5.06175e-07	3.06322e-06	11034
COAD	FLNB	Monocyte	-0.272444	5.21791e-07	3.06835e-06	2317
THYM	CAPZB	DC	0.435173	5.46839e-07	3.10297e-06	832
TGCT	IQGAP1	nTreg	0.413522	8.07388e-08	3.11077e-06	8826
SARC	DSTN	NKT	0.321317	8.87203e-08	3.13234e-06	11034
LIHC	FLNA	Macrophage	0.238143	7.0228e-07	3.14035e-06	2316
STAD	MYL6	NK	0.234483	4.88949e-07	3.14431e-06	4637
TGCT	FLNB	MAIT	-0.391416	4.35976e-07	3.16363e-06	2317
LUSC	MYH10	MAIT	0.207609	8.25268e-07	3.22756e-06	4628
KIRC	IQGAP1	Effector_memory	-0.219364	4.88286e-08	3.22858e-06	8826
SKCM	MYL6	Tfh	0.228175	5.14027e-07	3.22877e-06	4637
LUAD	MYH10	Neutrophil	0.211011	3.20581e-07	3.2782e-06	4628
LAML	MYH10	Tfh	0.392209	9.46555e-08	3.28919e-06	4628
PAAD	INF2	CD4_T	-0.358952	6.04292e-07	3.35219e-06	64423
ESCA	MYH9	Macrophage	0.365165	1.42123e-07	3.36386e-06	4627
COAD	INF2	Th17	0.277026	3.29157e-07	3.44319e-06	64423
KIRP	PDLIM1	Macrophage	0.273501	5.98018e-07	3.46523e-06	9124
CESC	CAPZB	Macrophage	0.287772	2.52616e-07	3.5056e-06	832
BLCA	CAPZB	nTreg	-0.247835	2.1326e-07	3.55557e-06	832
LIHC	MYL6	NK	0.238553	6.71175e-07	3.60763e-06	4637
THYM	MYL6	Exhausted	0.434614	5.67561e-07	3.61114e-06	4637
LIHC	INF2	MAIT	0.240242	5.56375e-07	3.64601e-06	64423
KIRP	DSTN	Cytotoxic	-0.274932	5.19331e-07	3.64854e-06	11034
TGCT	FLNA	Cytotoxic	-0.376827	1.24292e-06	3.66473e-06	2316
LIHC	CAPZB	InfiltrationScore	0.238021	7.11794e-07	3.68364e-06	832
HNSC	MYL6	NK	0.208562	5.55651e-07	3.6887e-06	4637
HNSC	TLN1	Central_memory	0.203297	1.07763e-06	3.72257e-06	7094
SKCM	IQGAP1	Central_memory	0.226635	6.15847e-07	3.74881e-06	8826
STAD	CD2AP	Tfh	-0.23055	7.65899e-07	3.75023e-06	23607
HNSC	PDLIM1	DC	0.206658	7.07457e-07	3.76115e-06	9124
THCA	MYH10	Th2	-0.206988	5.92109e-07	3.80229e-06	4628
KIRP	ACTB	Cytotoxic	0.274442	5.45071e-07	3.80891e-06	60
LUAD	MYH9	CD8_T	-0.210715	3.33277e-07	3.82088e-06	4627
THCA	TLN1	Effector_memory	-0.205806	6.88301e-07	3.84118e-06	7094
LUSC	IQGAP1	InfiltrationScore	0.201474	1.74841e-06	3.86082e-06	8826
TGCT	IQGAP1	MAIT	-0.388266	5.49003e-07	3.86482e-06	8826
THYM	MYL6	DC	0.4313	7.06494e-07	3.88689e-06	4637
BRCA	ACTB	Bcell	0.137564	1.44312e-06	3.95199e-06	60
BLCA	MYL6	CD4_naive	-0.24026	5.06171e-07	3.95553e-06	4637
LUSC	MYH10	Macrophage	0.202321	1.57832e-06	3.98645e-06	4628
BRCA	INF2	Gamma_delta	0.137729	1.40138e-06	4.00448e-06	64423
LUSC	TLN1	CD8_naive	-0.205223	1.10809e-06	4.02306e-06	7094
LIHC	TLN1	Effector_memory	-0.247007	2.5883e-07	4.06408e-06	7094
KICH	PDLIM1	Th2	0.526274	8.42824e-08	4.10929e-06	9124
KIRC	FLNA	Cytotoxic	0.192018	1.92132e-06	4.10969e-06	2316
LUAD	MYH9	Macrophage	0.202675	9.36052e-07	4.12476e-06	4627
THCA	PDLIM1	Tfh	0.202675	1.02124e-06	4.19924e-06	9124
PAAD	CAPZB	Macrophage	0.37168	2.21493e-07	4.21768e-06	832
KIRC	MYH9	CD4_T	0.195334	1.26367e-06	4.23545e-06	4627
THCA	ACTN4	Cytotoxic	0.198696	1.67144e-06	4.27332e-06	81
COAD	MYL6	NKT	0.268755	7.5158e-07	4.35785e-06	4637
LUAD	MYL6	Th2	0.203318	8.63118e-07	4.3619e-06	4637
GBM	IQGAP1	nTreg	0.40995	1.9372e-08	4.63381e-06	8826
KIRP	MYL6	Gamma_delta	0.272371	6.68078e-07	4.64945e-06	4637
PRAD	CAPZB	Exhausted	0.212731	4.76908e-07	4.65489e-06	832
LUSC	MYH10	Bcell	-0.223241	1.09775e-07	4.73727e-06	4628
HNSC	CD2AP	NK	-0.206234	7.46313e-07	4.82705e-06	23607
COAD	CD2AP	Bcell	0.268094	8.01897e-07	4.8501e-06	23607
KIRC	IQGAP1	Cytotoxic	-0.190423	2.34404e-06	4.96689e-06	8826
BLCA	CD2AP	DC	-0.234158	9.94981e-07	5.02682e-06	23607
LAML	MYL6	NKT	0.375182	3.65683e-07	5.03691e-06	4637
PRAD	ACTB	Exhausted	0.211982	5.24197e-07	5.05024e-06	60
BRCA	INF2	InfiltrationScore	0.135501	2.07456e-06	5.15616e-06	64423
BLCA	MYH9	Cytotoxic	0.231115	1.38417e-06	5.19246e-06	4627
PRAD	PDLIM1	Th2	0.21038	6.40946e-07	5.22559e-06	9124
COAD	MYL6	CD8_T	0.273404	4.74123e-07	5.22585e-06	4637
LIHC	ACTN4	Bcell	0.230805	1.55883e-06	5.24226e-06	81
BLCA	IQGAP1	Gamma_delta	-0.241154	4.57795e-07	5.25994e-06	8826
LUAD	MYL6	DC	0.20684	5.51078e-07	5.27746e-06	4637
OV	IQGAP1	Macrophage	0.281037	5.12105e-07	5.30436e-06	8826
KIRP	FLNB	Th1	-0.277633	3.97055e-07	5.32536e-06	2317
HNSC	MYH10	iTreg	0.199408	1.73836e-06	5.32973e-06	4628
UVM	TLN1	Effector_memory	-0.53276	3.63709e-07	5.35599e-06	7094
SARC	PDLIM1	Tfh	0.302069	5.39697e-07	5.41557e-06	9124
PRAD	CD2AP	CD8_T	-0.207686	8.95753e-07	5.44195e-06	23607
LUAD	PDLIM1	InfiltrationScore	0.198145	1.64503e-06	5.44433e-06	9124
STAD	ACTN4	InfiltrationScore	-0.232425	6.19003e-07	5.44777e-06	81
LUSC	DSTN	Th17	0.212055	4.72121e-07	5.48806e-06	11034
KIRP	IQGAP1	CD8_T	-0.268151	1.00612e-06	5.49237e-06	8826
LUSC	ACTB	DC	0.210197	5.97092e-07	5.49292e-06	60
HNSC	DSTN	Central_memory	-0.19986	1.64514e-06	5.52443e-06	11034
COAD	DSTN	NKT	0.265961	9.87276e-07	5.55939e-06	11034
THYM	TLN1	iTreg	0.42756	9.02038e-07	5.59252e-06	7094
COAD	IQGAP1	CD4_T	0.25907	1.90943e-06	5.62327e-06	8826
KIRP	PDLIM1	Cytotoxic	0.269696	8.66803e-07	5.78772e-06	9124
KIRP	CD2AP	NK	-0.267558	1.06513e-06	5.85749e-06	23607
SKCM	TLN1	Bcell	0.233175	2.83487e-07	5.87863e-06	7094
ESCA	FLNB	nTreg	0.34532	7.16283e-07	5.89353e-06	2317
THYM	MYH10	Neutrophil	0.439731	4.02875e-07	5.90482e-06	4628
THCA	MYH10	CD4_naive	-0.204321	8.30598e-07	5.9372e-06	4628
PCPG	FLNB	iTreg	0.372504	1.52154e-07	5.9991e-06	2317
COAD	PDLIM1	Tfh	0.261964	1.45072e-06	6.02587e-06	9124
THCA	FLNA	Th2	-0.20294	9.88033e-07	6.03517e-06	2316
KIRP	FLNB	Cytotoxic	-0.269133	9.15269e-07	6.05694e-06	2317
SKCM	CAPZB	Bcell	0.232842	2.95072e-07	6.06255e-06	832
TGCT	INF2	CD8_naive	0.378645	1.0938e-06	6.06671e-06	64423
LUSC	MYH9	Exhausted	-0.2117	4.93878e-07	6.10067e-06	4627
COAD	FLNA	DC	0.270567	6.28652e-07	6.10179e-06	2316
PRAD	PDLIM1	Effector_memory	-0.212385	4.98195e-07	6.11247e-06	9124
KIRP	CD2AP	Central_memory	0.266086	1.22629e-06	6.12171e-06	23607
BLCA	TLN1	Th1	0.231567	1.31833e-06	6.14741e-06	7094
LGG	ACTN4	NK	0.208579	1.16074e-06	6.15184e-06	81
KIRC	MYL6	iTreg	-0.190509	2.31916e-06	6.21855e-06	4637
LUAD	ACTB	Exhausted	0.197539	1.77219e-06	6.3834e-06	60
THYM	FLNA	DC	-0.422516	1.2484e-06	6.4153e-06	2316
ACC	ACTB	NKT	0.608932	2.61372e-09	6.42617e-06	60
SKCM	ACTB	CD8_naive	-0.226648	6.14881e-07	6.51657e-06	60
GBM	MYL6	Neutrophil	-0.370296	4.92331e-07	6.52527e-06	4637
TGCT	CD2AP	iTreg	0.389432	5.04268e-07	6.53916e-06	23607
STAD	MYL6	Tfh	0.225126	1.40399e-06	6.54241e-06	4637
KIRP	MYL6	NK	0.266273	1.20459e-06	6.54909e-06	4637
KIRP	MYH10	Macrophage	-0.266121	1.22213e-06	6.57147e-06	4628
LUAD	DSTN	nTreg	-0.193576	2.86789e-06	6.60603e-06	11034
SARC	PDLIM1	CD8_naive	-0.300732	6.08924e-07	6.61941e-06	9124
BRCA	DSTN	iTreg	-0.133823	2.77631e-06	6.6521e-06	11034
THYM	PDLIM1	MAIT	0.44028	3.88188e-07	6.67676e-06	9124
LUSC	CAPZB	Th2	-0.212538	4.44001e-07	6.67828e-06	832
PAAD	IQGAP1	Central_memory	0.356906	7.07234e-07	6.7497e-06	8826
CESC	IQGAP1	Gamma_delta	-0.289901	2.04058e-07	6.85805e-06	8826
KIRC	DSTN	Gamma_delta	-0.190271	2.38865e-06	6.86621e-06	11034
THYM	TLN1	Gamma_delta	-0.429954	7.71693e-07	6.924e-06	7094
LUSC	MYL6	iTreg	-0.208619	7.2765e-07	6.97476e-06	4637
SKCM	INF2	iTreg	-0.21602	2.06628e-06	6.98753e-06	64423
LGG	INF2	CD4_T	0.20388	2.03121e-06	7.00981e-06	64423
HNSC	FLNA	Monocyte	0.205997	7.68913e-07	7.07344e-06	2316
LGG	MYL6	CD8_naive	-0.204916	1.79738e-06	7.13553e-06	4637
KICH	CAPZB	Bcell	-0.494278	6.37722e-07	7.25202e-06	832
UVM	MYH9	Effector_memory	-0.525654	5.53451e-07	7.35786e-06	4627
LGG	MYH9	NK	0.206902	1.41944e-06	7.39403e-06	4627
TGCT	FLNA	Bcell	-0.365341	2.73816e-06	7.41237e-06	2316
KIRP	FLNB	Neutrophil	0.265785	1.26194e-06	7.49842e-06	2317
OV	TLN1	CD4_T	0.280692	5.29483e-07	7.52496e-06	7094
HNSC	IQGAP1	Th17	0.20256	1.18063e-06	7.59225e-06	8826
LUAD	DSTN	CD4_T	-0.193791	2.79442e-06	7.59577e-06	11034
COAD	INF2	iTreg	-0.26473	1.11226e-06	7.70265e-06	64423
LGG	INF2	Th17	-0.210801	8.86945e-07	7.84008e-06	64423
THYM	CAPZB	Neutrophil	-0.434674	5.65283e-07	7.84335e-06	832
LAML	MYL6	nTreg	-0.407226	2.69318e-08	7.84546e-06	4637
STAD	ACTN4	NKT	0.224912	1.43761e-06	7.9163e-06	81
CESC	CAPZB	Neutrophil	-0.277604	6.83738e-07	7.92621e-06	832
THYM	FLNA	Macrophage	0.421031	1.37235e-06	7.94597e-06	2316
LIHC	INF2	Tfh	0.232506	1.29883e-06	7.96187e-06	64423
GBM	MYL6	Th2	0.364442	7.66297e-07	7.97317e-06	4637
SARC	MYH10	Cytotoxic	-0.292605	1.2519e-06	7.98138e-06	4628
PCPG	TLN1	Macrophage	0.360422	4.0415e-07	8.01497e-06	7094
COAD	MYH10	CD8_naive	0.263561	1.24486e-06	8.04473e-06	4628
STAD	MYL6	CD4_T	0.216713	3.48997e-06	8.04954e-06	4637
OV	CAPZB	Cytotoxic	0.27706	7.50827e-07	8.16693e-06	832
LAML	ACTB	nTreg	-0.406581	2.84636e-08	8.17071e-06	60
SKCM	DSTN	InfiltrationScore	-0.217707	1.71138e-06	8.24666e-06	11034
KIRP	DSTN	Monocyte	-0.264084	1.48323e-06	8.2792e-06	11034
BRCA	MYH9	NK	0.13158	4.07654e-06	8.31508e-06	4627
DLBC	MYL6	iTreg	-0.658229	3.68478e-07	8.61738e-06	4637
PAAD	INF2	MAIT	-0.35324	9.35006e-07	8.6462e-06	64423
HNSC	FLNB	Tfh	-0.196245	2.54732e-06	8.88605e-06	2317
LIHC	ACTB	NK	0.229527	1.78634e-06	8.89528e-06	60
SKCM	MYH10	Neutrophil	0.21707	1.83807e-06	9.04808e-06	4628
HNSC	PDLIM1	CD4_T	-0.193754	3.42681e-06	9.07564e-06	9124
KIRC	MYH10	Monocyte	-0.191472	2.05701e-06	9.10888e-06	4628
THYM	MYH10	NKT	0.415592	1.93361e-06	9.14072e-06	4628
TGCT	INF2	MAIT	0.374129	1.50042e-06	9.24101e-06	64423
LAML	CAPZB	Bcell	-0.382066	2.13704e-07	9.30424e-06	832
THCA	INF2	Effector_memory	0.197977	1.82528e-06	9.31439e-06	64423
KIRP	PDLIM1	CD8_T	0.262059	1.79509e-06	9.36639e-06	9124
PAAD	ACTN4	CD4_T	-0.343767	1.89288e-06	9.37644e-06	81
OV	ACTB	InfiltrationScore	0.277526	7.18161e-07	9.42493e-06	60
COAD	MYH9	Effector_memory	-0.270259	6.48072e-07	9.46065e-06	4627
KIRP	MYH10	Central_memory	0.260698	2.03894e-06	9.7587e-06	4628
KIRP	MYL6	Exhausted	0.262469	1.72713e-06	9.8125e-06	4637
THYM	ACTN4	NK	0.425529	1.02876e-06	9.92953e-06	81
STAD	CAPZB	Tfh	0.220848	2.24093e-06	1.0088e-05	832
STAD	CAPZB	iTreg	-0.225063	1.41382e-06	1.0116e-05	832
STAD	MYL6	Gamma_delta	0.22901	9.11081e-07	1.0122e-05	4637
STAD	TLN1	DC	-0.221932	1.99234e-06	1.014e-05	7094
PAAD	CAPZB	DC	0.365548	3.61157e-07	1.038e-05	832
KIRC	IQGAP1	Tfh	-0.184306	4.95046e-06	1.0405e-05	8826
LUSC	CAPZB	Tfh	0.192998	4.75185e-06	1.0427e-05	832
COAD	MYH9	Neutrophil	-0.257277	2.26e-06	1.0457e-05	4627
PRAD	MYL6	CD4_naive	-0.200131	2.23689e-06	1.0477e-05	4637
LGG	ACTB	MAIT	0.199613	3.3388e-06	1.0541e-05	60
LIHC	CD2AP	Gamma_delta	-0.248243	2.24511e-07	1.0558e-05	23607
SARC	FLNA	Macrophage	-0.280441	3.5342e-06	1.059e-05	2316
SARC	CAPZB	CD4_T	-0.292609	1.25137e-06	1.0643e-05	832
LGG	PDLIM1	CD8_naive	-0.201055	2.82583e-06	1.0846e-05	9124
GBM	CD2AP	Tfh	0.378241	2.66299e-07	1.0923e-05	23607
STAD	CAPZB	MAIT	0.226449	1.21284e-06	1.0966e-05	832
LUAD	FLNA	CD8_T	-0.201367	1.10306e-06	1.0988e-05	2316
COAD	MYH9	NK	0.25138	3.90057e-06	1.1011e-05	4627
LGG	TLN1	Neutrophil	-0.201369	2.72472e-06	1.1227e-05	7094
LUSC	PDLIM1	MAIT	0.19634	3.22001e-06	1.1228e-05	9124
GBM	TLN1	Monocyte	0.372917	4.02729e-07	1.1237e-05	7094
BLCA	MYH10	Gamma_delta	-0.232969	1.13259e-06	1.1246e-05	4628
THCA	MYL6	Exhausted	0.192274	3.62577e-06	1.1322e-05	4637
KICH	MYH10	NKT	0.472469	2.2618e-06	1.1335e-05	4628
LUAD	CAPZB	DC	0.199887	1.3265e-06	1.1462e-05	832
LAML	IQGAP1	Neutrophil	0.365583	7.57843e-07	1.1476e-05	8826
SARC	ACTN4	NKT	0.30368	4.66241e-07	1.1487e-05	81
LAML	FLNB	Tr1	-0.374401	3.88374e-07	1.1516e-05	2317
SARC	MYL6	CD4_T	0.29152	1.37596e-06	1.1541e-05	4637
PAAD	INF2	NK	-0.352226	1.00943e-06	1.1557e-05	64423
SARC	MYH10	Th1	-0.295821	9.43672e-07	1.1559e-05	4628
LGG	FLNB	CD8_naive	-0.200453	3.02994e-06	1.1561e-05	2317
TGCT	PDLIM1	Monocyte	-0.355747	5.17575e-06	1.1612e-05	9124
PAAD	CD2AP	nTreg	0.360201	5.48639e-07	1.1632e-05	23607
PRAD	CAPZB	Monocyte	-0.199607	2.38059e-06	1.166e-05	832
SARC	ACTB	NKT	0.303326	4.81528e-07	1.174e-05	60
LUSC	FLNA	CD4_T	0.19158	5.59357e-06	1.182e-05	2316
BLCA	DSTN	InfiltrationScore	0.221121	3.96775e-06	1.1826e-05	11034
THYM	ACTB	CD4_T	0.4165	1.82681e-06	1.1847e-05	60
HNSC	FLNB	Neutrophil	0.193686	3.4543e-06	1.1887e-05	2317
KIRP	MYH10	DC	-0.258779	2.43706e-06	1.1894e-05	4628
STAD	TLN1	Bcell	0.222474	1.87814e-06	1.1982e-05	7094
PAAD	TLN1	Cytotoxic	0.352192	1.01199e-06	1.201e-05	7094
LAML	FLNA	NKT	0.360858	1.07552e-06	1.2097e-05	2316
COAD	TLN1	Effector_memory	-0.267322	8.64714e-07	1.2129e-05	7094
READ	TLN1	Cytotoxic	0.468941	4.52175e-07	1.2225e-05	7094
SARC	PDLIM1	InfiltrationScore	0.281181	3.32252e-06	1.2306e-05	9124
LIHC	MYL6	Neutrophil	-0.226771	2.38981e-06	1.2348e-05	4637
COAD	FLNB	Exhausted	-0.260294	1.7006e-06	1.2517e-05	2317
PRAD	ACTN4	Effector_memory	-0.205179	1.2182e-06	1.2711e-05	81
LIHC	INF2	NK	0.225792	2.64778e-06	1.2754e-05	64423
OV	ACTB	Macrophage	0.270457	1.39896e-06	1.281e-05	60
SARC	FLNA	Monocyte	-0.293505	1.15707e-06	1.2864e-05	2316
COAD	PDLIM1	NKT	0.256011	2.54401e-06	1.2932e-05	9124
THCA	FLNB	Macrophage	-0.188543	5.61959e-06	1.2957e-05	2317
BRCA	PDLIM1	DC	-0.129687	5.60921e-06	1.2963e-05	9124
STAD	ACTN4	Central_memory	-0.227031	1.13676e-06	1.298e-05	81
LUAD	CD2AP	iTreg	0.194209	2.65736e-06	1.2981e-05	23607
KIRC	IQGAP1	Macrophage	0.184546	4.80964e-06	1.305e-05	8826
KIRC	MYL6	NK	0.182747	5.96625e-06	1.3085e-05	4637
KIRP	ACTN4	CD4_T	-0.256521	3.00093e-06	1.3242e-05	81
CESC	MYH10	NKT	0.297217	9.66614e-08	1.3331e-05	4628
LGG	PDLIM1	Th17	0.205608	1.65595e-06	1.3474e-05	9124
KIRC	FLNA	Th17	-0.182712	5.99132e-06	1.3566e-05	2316
PAAD	TLN1	Macrophage	0.354797	8.30797e-07	1.3566e-05	7094
STAD	CD2AP	Gamma_delta	-0.225817	1.30074e-06	1.3639e-05	23607
LUSC	MYH10	Th1	-0.207551	8.31225e-07	1.3668e-05	4628
KIRP	ACTN4	CD8_naive	0.264858	1.37828e-06	1.3671e-05	81
BRCA	MYH9	Tfh	0.129501	5.78713e-06	1.3705e-05	4627
TGCT	INF2	Th2	0.369046	2.12936e-06	1.3732e-05	64423
BLCA	MYL6	Exhausted	0.221012	4.01249e-06	1.3733e-05	4637
KICH	PDLIM1	Exhausted	0.486028	1.04012e-06	1.3853e-05	9124
KIRC	ACTB	NK	0.18223	6.34501e-06	1.389e-05	60
SKCM	TLN1	DC	0.221711	1.08782e-06	1.3923e-05	7094
THCA	IQGAP1	Cytotoxic	0.188324	5.76475e-06	1.3926e-05	8826
THCA	FLNA	Tfh	0.192106	3.69886e-06	1.3999e-05	2316
SARC	FLNA	CD4_naive	0.288845	1.73429e-06	1.4117e-05	2316
PCPG	FLNA	Bcell	-0.363038	3.28204e-07	1.4206e-05	2316
SARC	MYH10	CD8_T	-0.29844	7.47828e-07	1.4253e-05	4628
CESC	IQGAP1	Central_memory	0.26999	1.4046e-06	1.4338e-05	8826
KIRC	CD2AP	NKT	-0.188631	2.92524e-06	1.434e-05	23607
LGG	DSTN	Bcell	-0.197866	4.07936e-06	1.4422e-05	11034
LIHC	MYH10	Central_memory	0.223273	3.43979e-06	1.444e-05	4628
SKCM	CAPZB	CD8_naive	-0.218953	1.48778e-06	1.4519e-05	832
COAD	INF2	Gamma_delta	-0.262791	1.34038e-06	1.4548e-05	64423
PRAD	MYL6	DC	-0.197802	2.94546e-06	1.4718e-05	4637
PAAD	MYH9	Tr1	0.345966	1.6102e-06	1.4787e-05	4627
KIRP	MYL6	Tfh	0.261722	1.85259e-06	1.4802e-05	4637
STAD	CAPZB	CD8_naive	-0.220238	2.39335e-06	1.4846e-05	832
PCPG	ACTB	Central_memory	-0.341868	1.6786e-06	1.4921e-05	60
BRCA	FLNB	Gamma_delta	-0.129639	5.65475e-06	1.4962e-05	2317
CESC	ACTB	Macrophage	0.270172	1.38106e-06	1.5233e-05	60
LUAD	ACTB	Monocyte	0.201664	1.0628e-06	1.5307e-05	60
HNSC	MYH9	NK	-0.195873	2.6633e-06	1.5316e-05	4627
TGCT	CD2AP	nTreg	0.38506	6.92446e-07	1.5329e-05	23607
HNSC	ACTB	nTreg	0.197135	2.2889e-06	1.5481e-05	60
HNSC	DSTN	NKT	0.195384	2.82343e-06	1.5626e-05	11034
PRAD	FLNB	Tfh	-0.195817	3.71494e-06	1.5926e-05	2317
BLCA	MYL6	Tfh	0.227646	2.00599e-06	1.5978e-05	4637
TGCT	PDLIM1	Bcell	0.352879	6.23598e-06	1.6051e-05	9124
THCA	PDLIM1	Effector_memory	0.192912	3.36127e-06	1.6091e-05	9124
TGCT	TLN1	Central_memory	0.352534	6.37669e-06	1.6432e-05	7094
LUAD	PDLIM1	Th1	-0.191715	3.58267e-06	1.6905e-05	9124
LGG	FLNB	Monocyte	0.193119	6.97039e-06	1.7031e-05	2317
THYM	CD2AP	Macrophage	-0.407184	3.24724e-06	1.7126e-05	23607
BLCA	MYH9	Neutrophil	-0.221471	3.82716e-06	1.7146e-05	4627
THYM	ACTN4	nTreg	0.410729	2.61421e-06	1.7223e-05	81
LIHC	ACTB	Cytotoxic	0.23341	1.17803e-06	1.7226e-05	60
LUSC	INF2	Th2	-0.203429	1.37977e-06	1.7256e-05	64423
OV	IQGAP1	Neutrophil	-0.264781	2.35769e-06	1.7478e-05	8826
THCA	ACTN4	Th2	-0.193093	3.28954e-06	1.7528e-05	81
BRCA	INF2	iTreg	-0.127783	7.69877e-06	1.763e-05	64423
KIRC	INF2	InfiltrationScore	0.180652	7.64768e-06	1.7778e-05	64423
STAD	TLN1	Th1	-0.215183	4.10295e-06	1.7852e-05	7094
BLCA	DSTN	Neutrophil	-0.221047	3.99776e-06	1.7855e-05	11034
PRAD	MYH10	Monocyte	0.195639	3.79248e-06	1.7921e-05	4628
LIHC	ACTB	Th1	0.23354	1.16159e-06	1.7955e-05	60
LUAD	PDLIM1	Gamma_delta	0.193001	3.07278e-06	1.7963e-05	9124
COAD	IQGAP1	Exhausted	-0.255897	2.57096e-06	1.803e-05	8826
OV	CAPZB	NK	0.273285	1.07378e-06	1.811e-05	832
LGG	ACTN4	Monocyte	0.192388	7.561e-06	1.8389e-05	81
HNSC	CAPZB	MAIT	0.195091	2.92386e-06	1.8548e-05	832
COAD	MYH9	Cytotoxic	0.249989	4.4279e-06	1.895e-05	4627
THYM	CAPZB	iTreg	-0.405477	3.60147e-06	1.8969e-05	832
SARC	TLN1	Central_memory	0.291794	1.3436e-06	1.9075e-05	7094
KIRC	MYL6	Central_memory	-0.182326	6.27256e-06	1.9118e-05	4637
GBM	MYH10	Neutrophil	0.353329	1.73303e-06	1.9186e-05	4628
PAAD	ACTB	Macrophage	0.349397	1.24813e-06	1.9186e-05	60
SKCM	MYH9	Neutrophil	-0.209678	4.13992e-06	1.9337e-05	4627
SARC	CAPZB	iTreg	0.286792	2.06812e-06	1.957e-05	832
LGG	MYH10	Neutrophil	0.196102	4.98556e-06	1.9599e-05	4628
ACC	ACTB	Neutrophil	-0.521193	8.45016e-07	1.96e-05	60
OV	ACTB	CD8_naive	-0.261965	3.04104e-06	1.9716e-05	60
BRCA	CD2AP	Neutrophil	0.128323	7.04101e-06	1.9813e-05	23607
KIRP	FLNA	nTreg	0.27246	6.62318e-07	1.9818e-05	2316
BLCA	DSTN	Central_memory	0.227084	2.12904e-06	2.0077e-05	11034
PCPG	MYH9	Macrophage	0.346636	1.17431e-06	2.0297e-05	4627
THCA	DSTN	CD8_T	-0.189207	5.20122e-06	2.0423e-05	11034
HNSC	ACTN4	Gamma_delta	-0.18809	6.63183e-06	2.0498e-05	81
BRCA	PDLIM1	Neutrophil	-0.128085	7.32484e-06	2.0554e-05	9124
LAML	CD2AP	NKT	-0.351949	2.05006e-06	2.0635e-05	23607
SKCM	TLN1	Gamma_delta	0.208414	4.74258e-06	2.0721e-05	7094
BRCA	MYL6	NK	0.12588	1.0519e-05	2.0776e-05	4637
LGG	DSTN	Th17	0.20117	2.78835e-06	2.1205e-05	11034
DLBC	IQGAP1	Th17	0.700399	2.99961e-08	2.1245e-05	8826
OV	CAPZB	Central_memory	0.266407	2.03262e-06	2.1274e-05	832
OV	MYH10	Th1	-0.269362	1.54864e-06	2.1344e-05	4628
STAD	INF2	Gamma_delta	-0.220925	2.22225e-06	2.1373e-05	64423
LGG	FLNA	NK	0.196722	4.64721e-06	2.1396e-05	2316
TGCT	FLNB	CD8_naive	0.357836	4.51345e-06	2.1449e-05	2317
BRCA	MYL6	Th17	-0.126211	9.96689e-06	2.1627e-05	4637
KIRP	IQGAP1	CD4_naive	0.250686	5.09228e-06	2.195e-05	8826
OV	ACTB	Th2	0.280631	5.32662e-07	2.1978e-05	60
UVM	IQGAP1	Neutrophil	-0.502837	2.00121e-06	2.202e-05	8826
PAAD	CAPZB	InfiltrationScore	0.339944	2.49988e-06	2.2092e-05	832
[truncated: 9,552 more rows]

## Sheet: Sheet1
cancertype		cell_type			symbol
ACC		Bcell			ACTB
BLCA		CD4_T			ACTN4
BRCA		CD4_naive			CAPZB
CESC		CD8_T			CD2AP
CHOL		CD8_naive			DSTN
COAD		Central_memory			FLNA
DLBC		Cytotoxic			FLNB
ESCA		DC			INF2
GBM		Effector_memory			IQGAP1
HNSC		Exhausted			MYH10
KICH		Gamma_delta			MYH9
KIRC		InfiltrationScore			MYL6
KIRP		MAIT			PDLIM1
LAML		Macrophage			TLN1
LGG		Monocyte
LIHC		NK
LUAD		NKT
LUSC		Neutrophil
MESO		Tfh
OV		Th1
PAAD		Th17
PCPG		Th2
PRAD		Tr1
READ		iTreg
SARC		nTreg
SKCM
STAD
TGCT
THCA
THYM
UCEC
UCS
UVM
