# Supplementary material for: Pan-cancer and single-cell analysis of actin cytoskeleton genes related to disulfidptosis
Source: Open Med (Wars). 2024 Mar 30;19(1):20240929. doi: 10.1515/med-2024-0929 (PMC10997004; doi:10.1515/med-2024-0929)
Supplement: Supplementary Table 4 [file Table-S4-ImmuneAndSnvTable.xlsx]

## Sheet: SheetName
Table S4: presents the detailed information about the difference of immune infiltration between mutant and wide type in the specific cancers.
cancertype	symbol	cell_type	logfc	p_value	fdr	entrez
COAD	MYH9	Cytotoxic	0.416718	1.82135e-11	3.96091e-08	4627
UCEC	TLN1	Exhausted	0.489427	2.42285e-09	3.38111e-07	7094
UCEC	TLN1	Th1	0.688491	2.42344e-09	2.49417e-07	7094
UCEC	FLNA	Effector_memory	0.803117	4.08434e-09	1.13995e-06	2316
COAD	MYH9	NKT	-1.11959	6.47914e-09	7.58707e-06	4627
COAD	MYH9	Th1	0.456968	6.72253e-09	4.87319e-06	4627
COAD	MYH9	Exhausted	0.428802	1.52647e-08	4.30323e-06	4627
UCEC	MYH10	Th1	0.645295	2.38042e-08	1.54325e-06	4628
COAD	INF2	NKT	-1.57481	6.04511e-08	2.7886e-05	64423
UCEC	MYH10	Exhausted	0.428175	1.56385e-07	8.361e-06	4628
COAD	INF2	Cytotoxic	0.434847	3.7192e-07	4.3302e-05	64423
SKCM	MYH9	Bcell	0.565422	5.38767e-07	0.00469535	4627
STAD	MYH9	nTreg	0.223423	7.15016e-07	0.000332861	4627
UCEC	TLN1	Th17	-0.574642	7.8608e-07	0.00019235	7094
COAD	FLNA	Exhausted	0.429413	8.56033e-07	8.6301e-05	2316
COAD	INF2	Th1	0.549522	1.29647e-06	0.000168794	64423
COAD	INF2	Exhausted	0.506836	1.55488e-06	0.000133729	64423
LUSC	FLNA	NKT	0.384556	1.88119e-06	0.0279526	2316
UCEC	TLN1	Effector_memory	0.802326	2.01479e-06	9.845e-05	7094
UCEC	TLN1	DC	0.398818	2.11009e-06	0.00182878	7094
UCEC	FLNA	Th1	0.462657	2.257e-06	4.7588e-05	2316
COAD	MYH9	nTreg	0.398924	3.2587e-06	0.00330715	4627
COAD	FLNA	Th1	0.41751	3.3406e-06	0.000291364	2316
PAAD	TLN1	Exhausted	2.49959	4.579e-06	0.000458187	7094
UCEC	MYH10	Effector_memory	0.772316	5.41975e-06	0.000204963	4628
COAD	INF2	NK	0.440851	5.5795e-06	0.000816699	64423
COAD	TLN1	Exhausted	0.438807	5.76229e-06	0.00033423	7094
COAD	FLNB	Exhausted	0.356853	6.34493e-06	0.000350863	2317
UCEC	ACTN4	Th1	0.667573	8.03312e-06	0.000119065	81
COAD	TLN1	Cytotoxic	0.354809	9.5753e-06	0.000440377	7094
CESC	MYH9	Th17	-0.941715	1.2536e-05	0.07	4627
UCEC	ACTN4	Exhausted	0.442523	1.2596e-05	0.000207626	81
COAD	FLNB	Cytotoxic	0.306675	1.3998e-05	0.000555281	2317
UCEC	TLN1	Cytotoxic	0.346705	1.5246e-05	0.00100025	7094
COAD	FLNB	Th1	0.374381	1.7067e-05	0.000898978	2317
COAD	FLNB	Macrophage	0.355148	2.2397e-05	0.00437109	2317
COAD	MYH9	CD8_T	0.273163	2.255e-05	0.00333279	4627
COAD	FLNB	DC	0.367654	2.4983e-05	0.00505612	2317
COAD	MYH9	CD8_naive	-0.940614	2.5465e-05	0.00334277	4627
CESC	MYH9	Exhausted	0.820339	2.6179e-05	0.0193195	4627
BRCA	FLNA	Cytotoxic	0.195868	2.8286e-05	0.0321497	2316
UCEC	TLN1	MAIT	-0.24442	2.9509e-05	0.00270196	7094
COAD	MYH9	NK	0.313686	3.0979e-05	0.0023117	4627
STAD	ACTN4	Exhausted	0.570097	3.6416e-05	0.00221964	81
UCEC	MYH10	Cytotoxic	0.330013	3.6811e-05	0.00166526	4628
BRCA	INF2	CD4_naive	4.03883	4.0482e-05	0.00386105	64423
PAAD	TLN1	NK	0.505208	4.6398e-05	0.00530599	7094
STAD	FLNB	CD4_T	-0.434444	4.6986e-05	0.00225993	2317
COAD	FLNA	CD8_naive	-1.02021	4.8165e-05	0.00448753	2316
UCEC	FLNB	Exhausted	0.343421	5.2292e-05	0.000572535	2317
COAD	INF2	CD8_naive	-1.35768	6.872e-05	0.00544853	64423
STAD	ACTB	DC	0.577437	6.899e-05	0.00476846	60
UCEC	IQGAP1	Th1	0.609028	6.9121e-05	0.0005831	8826
UCEC	IQGAP1	Exhausted	0.440661	6.9796e-05	0.000710336	8826
SKCM	MYH9	Central_memory	0.826804	7.0053e-05	0.0120894	4627
PAAD	FLNA	nTreg	1.03636	8.1691e-05	0.00594099	2316
UCEC	PDLIM1	Effector_memory	1.04996	9.2227e-05	0.00143043	9124
COAD	FLNA	Cytotoxic	0.279072	0.000105672	0.00221271	2316
STAD	MYH10	Th1	0.526052	0.000119767	0.00500176	4628
SKCM	FLNA	Central_memory	0.609254	0.000123426	0.0152283	2316
UCEC	MYH10	Th17	-0.501767	0.000127141	0.0035695	4628
UCEC	FLNB	Th1	0.485654	0.000130403	0.000929988	2317
BRCA	FLNA	Th1	0.334217	0.000132573	0.0463632	2316
CESC	MYH9	Neutrophil	-0.578313	0.000134152	1	4627
SKCM	MYH9	CD4_T	0.325365	0.000135001	0.042017	4627
UCEC	FLNA	Exhausted	0.27085	0.000141237	0.00117048	2316
COAD	TLN1	Macrophage	0.388712	0.000141746	0.0124542	7094
BRCA	MYH9	Tfh	0.29537	0.000160914	0.114079	4627
UCEC	ACTN4	Effector_memory	0.767714	0.000162456	0.00205941	81
COAD	TLN1	DC	0.354837	0.000176084	0.0142581	7094
CESC	MYH10	Exhausted	0.788323	0.000181624	0.0413955	4628
PAAD	TLN1	InfiltrationScore	0.173821	0.000184061	0.0238931	7094
LUSC	INF2	CD4_naive	5.04471	0.000203021	0.0127287	64423
STAD	MYH9	NKT	-0.671569	0.000204696	0.00878029	4627
COAD	FLNB	iTreg	0.203704	0.000205228	0.060554	2317
UCEC	MYH9	Th1	0.592264	0.000214023	0.00134567	4627
UCEC	MYH9	Gamma_delta	0.579554	0.00022412	0.034172	4627
COAD	IQGAP1	Th1	0.571991	0.000225812	0.0048416	8826
UCEC	ACTN4	Cytotoxic	0.363493	0.000229948	0.0050963	81
LGG	IQGAP1	Effector_memory	1.54569	0.000230635	0.0310792	8826
STAD	ACTN4	Th1	0.744044	0.000240121	0.00777226	81
BRCA	FLNA	Exhausted	0.621252	0.000242152	0.0657172	2316
STAD	ACTN4	Cytotoxic	0.439597	0.000247983	0.0158269	81
STAD	PDLIM1	Th17	-1.84094	0.000262202	0.189486	9124
UCEC	MYH9	Exhausted	0.380583	0.000286278	0.00196078	4627
UCEC	MYH10	Neutrophil	-0.513762	0.000291768	0.0139369	4628
COAD	TLN1	Bcell	-0.535639	0.000299913	0.227488	7094
COAD	TLN1	iTreg	0.233697	0.000307855	0.0729122	7094
UCEC	PDLIM1	Th1	0.674727	0.000319399	0.00181631	9124
LUSC	FLNA	Monocyte	0.158538	0.000327282	0.617362	2316
LGG	IQGAP1	Bcell	-0.408389	0.000327726	0.196725	8826
UCEC	FLNA	CD4_T	-0.350737	0.000337741	0.700656	2316
UCEC	MYH10	CD8_T	0.252085	0.000347948	0.0203397	4628
PAAD	TLN1	Macrophage	0.457097	0.000362722	0.0238785	7094
SKCM	FLNB	Central_memory	0.527914	0.000372347	0.0241528	2317
UCEC	TLN1	Gamma_delta	0.400544	0.000391886	0.0391079	7094
COAD	FLNB	NKT	-0.570704	0.000397991	0.00851002	2317
COAD	IQGAP1	Cytotoxic	0.397284	0.000447097	0.00545374	8826
STAD	MYH10	Effector_memory	0.98265	0.000454847	0.0141939	4628
STAD	INF2	DC	0.422099	0.00046321	0.0143255	64423
COAD	FLNA	DC	0.296907	0.000473474	0.0238627	2316
PAAD	TLN1	Th1	1.41134	0.000475261	0.012824	7094
STAD	MYH9	CD4_T	-0.286626	0.000482041	0.00852486	4627
PAAD	TLN1	nTreg	1.16483	0.000484688	0.0129331	7094
LUSC	FLNA	Macrophage	0.242809	0.000497277	0.327651	2316
COAD	TLN1	Th1	0.360619	0.000530764	0.00803163	7094
BRCA	FLNA	Tfh	0.321167	0.000536278	0.211332	2316
STAD	PDLIM1	Cytotoxic	0.592363	0.00054857	0.0239176	9124
PRAD	FLNB	Gamma_delta	0.785611	0.000550836	0.134849	2317
STAD	INF2	Exhausted	0.458684	0.000562586	0.0120405	64423
STAD	PDLIM1	Exhausted	0.734178	0.000569782	0.0120731	9124
PAAD	INF2	Exhausted	2.35526	0.000570147	0.00634301	64423
SKCM	PDLIM1	Central_memory	0.905455	0.000599332	0.0306035	9124
CESC	FLNA	Exhausted	0.601658	0.000605042	0.0697272	2316
CESC	MYH9	Macrophage	0.334223	0.000624481	0.276301	4627
COAD	MYH9	CD4_T	-0.431593	0.000643157	0.232865	4627
BLCA	CD2AP	CD4_T	-0.475711	0.000650622	0.537437	23607
STAD	FLNA	Exhausted	0.352163	0.000658733	0.013115	2316
UCEC	TLN1	Neutrophil	-0.470527	0.000680526	0.0204831	7094
COAD	MYH9	Bcell	-0.343753	0.000681327	0.227488	4627
PAAD	TLN1	Cytotoxic	0.606758	0.000694034	0.0406517	7094
COAD	TLN1	NK	0.353633	0.000703514	0.0144529	7094
STAD	FLNB	Exhausted	0.322523	0.000708813	0.0137317	2317
COAD	FLNA	NK	0.286536	0.000754143	0.0148695	2316
UCEC	CD2AP	Th17	-0.745764	0.000779659	0.010199	23607
STAD	MYH10	Exhausted	0.314252	0.000806581	0.0145904	4628
STAD	FLNA	NKT	-0.800644	0.000816013	0.0185129	2316
CESC	MYH9	InfiltrationScore	0.125627	0.000868002	0.912019	4627
UCEC	IQGAP1	Effector_memory	0.666832	0.000873627	0.00625376	8826
LGG	IQGAP1	Central_memory	-2.63247	0.000874545	0.135502	8826
COAD	INF2	InfiltrationScore	0.160875	0.000888762	0.0261695	64423
PAAD	MYH10	Exhausted	2.26928	0.000896001	0.00753418	4628
BRCA	MYH9	Monocyte	-0.213385	0.000900084	0.472163	4627
PRAD	FLNB	Th2	-0.587947	0.000908122	0.219651	2317
BRCA	FLNA	InfiltrationScore	0.0842535	0.000908673	0.653673	2316
COAD	IQGAP1	Exhausted	0.469395	0.000909393	0.00876738	8826
COAD	IQGAP1	CD8_naive	-1.82341	0.000924709	0.0216901	8826
UCEC	TLN1	Macrophage	0.341663	0.000958624	0.0420951	7094
STAD	MYH10	DC	0.284809	0.000984063	0.021626	4628
STAD	ACTB	CD4_T	-0.840179	0.0009889	0.0125402	60
STAD	MYH10	CD8_naive	-0.378665	0.000998309	0.0470568	4628
COAD	IQGAP1	NKT	-1.34478	0.00100338	0.0143153	8826
COAD	TLN1	InfiltrationScore	0.151193	0.00104298	0.0281387	7094
PRAD	FLNB	NKT	-2.3136	0.00109935	0.108736	2317
LGG	IQGAP1	Gamma_delta	0.925991	0.00110297	0.0469905	8826
STAD	MYH9	Effector_memory	0.491719	0.00110499	0.0217684	4627
STAD	PDLIM1	CD8_naive	-1.3101	0.00118333	0.0504845	9124
COAD	FLNB	InfiltrationScore	0.127795	0.00119902	0.029977	2317
COAD	IQGAP1	CD8_T	0.366756	0.00126728	0.0299457	8826
LUSC	TLN1	Neutrophil	-0.375131	0.00127785	0.749539	7094
HNSC	TLN1	NK	0.279106	0.00130201	0.398848	7094
COAD	INF2	Macrophage	0.344282	0.00130795	0.0348702	64423
STAD	PDLIM1	Th1	0.901331	0.00131771	0.0200746	9124
UCEC	ACTN4	Neutrophil	-0.574481	0.00132363	0.0288692	81
READ	MYH10	Th1	1.2462	0.0013546	0.0192876	4628
BRCA	FLNA	Neutrophil	-0.206615	0.0013718	0.755017	2316
UCEC	FLNB	Cytotoxic	0.243048	0.00141222	0.0137198	2317
STAD	FLNB	Th1	0.437013	0.00142128	0.0208682	2317
UCEC	TLN1	Th2	-0.197033	0.0014421	0.298882	7094
UCEC	MYH9	Neutrophil	-0.547843	0.00153328	0.0309371	4627
UCEC	PDLIM1	Exhausted	0.432422	0.00154187	0.00635704	9124
COAD	MYH10	CD8_naive	-1.39158	0.00156852	0.0281462	4628
BRCA	MYH9	Central_memory	0.365873	0.00157042	0.187752	4627
COAD	TLN1	NKT	-0.670897	0.00158227	0.0184151	7094
HNSC	FLNB	CD4_T	-0.600293	0.00167723	0.518356	2317
BLCA	ACTB	Th2	0.249006	0.00170846	0.97435	60
COAD	TLN1	CD8_naive	-0.915708	0.00173687	0.029618	7094
COAD	ACTB	Th1	0.539918	0.00175409	0.0158284	60
UCEC	MYH10	Tfh	0.458685	0.00176508	0.112223	4628
STAD	ACTB	nTreg	0.292245	0.00184312	0.0303461	60
STAD	FLNA	DC	0.25972	0.00185852	0.0311039	2316
LUAD	FLNA	Effector_memory	0.548877	0.00185956	0.278577	2316
PRAD	FLNB	nTreg	0.657784	0.00186243	0.0804548	2317
UCEC	ACTN4	Th17	-0.501583	0.001892	0.0169878	81
LUAD	FLNA	Tr1	-0.319311	0.00192433	0.429867	2316
COAD	IQGAP1	NK	0.427562	0.00205951	0.0249901	8826
STAD	TLN1	Th1	0.479547	0.00209359	0.0257077	7094
PRAD	FLNB	CD8_T	0.534604	0.00209827	0.11342	2317
STAD	ACTN4	MAIT	-0.50691	0.00212094	0.125535	81
UCEC	FLNB	Tfh	0.456154	0.00221633	0.119678	2317
PRAD	MYH9	Effector_memory	1.20184	0.00223249	0.134908	4627
UCEC	DSTN	NK	0.697755	0.00224458	0.177699	11034
LGG	IQGAP1	Tr1	0.680823	0.00225741	0.627067	8826
STAD	FLNA	Th1	0.454623	0.00227886	0.0269782	2316
READ	FLNB	Th1	1.18822	0.00229298	0.024378	2317
COAD	ACTB	Exhausted	0.494121	0.00237389	0.0160256	60
UCEC	TLN1	CD8_T	0.198255	0.0024062	0.0475114	7094
STAD	INF2	nTreg	0.204717	0.00241731	0.0347198	64423
BLCA	MYH9	CD8_T	0.198538	0.00256751	0.564771	4627
STAD	MYH10	CD4_T	-0.283955	0.00260262	0.0219002	4628
STAD	IQGAP1	CD4_T	-0.446023	0.00264827	0.0221431	8826
UCEC	CD2AP	Gamma_delta	0.553443	0.00266846	0.0734575	23607
COAD	INF2	CD8_T	0.222003	0.00281504	0.0456859	64423
STAD	MYH10	Cytotoxic	0.231596	0.00282488	0.0546383	4628
PRAD	FLNB	CD4_T	-1.17684	0.00283168	0.153236	2317
COAD	INF2	Neutrophil	-0.299555	0.00285428	0.0380146	64423
UCEC	CD2AP	DC	0.400096	0.00286478	0.0549077	23607
PRAD	ACTN4	nTreg	0.860118	0.00288019	0.0804548	81
PRAD	ACTN4	Th1	1.32891	0.00293831	0.103082	81
COAD	FLNA	Bcell	-0.391941	0.00295846	0.306372	2316
READ	MYH10	Neutrophil	-1.59876	0.00298303	0.0556699	4628
PAAD	TLN1	CD8_naive	-3.0582	0.00299171	0.0966428	7094
UCEC	FLNB	Neutrophil	-0.376188	0.00301859	0.0415612	2317
PRAD	ACTN4	Effector_memory	1.75539	0.00303114	0.134908	81
CESC	MYH9	CD8_T	0.335637	0.00305578	0.888668	4627
STAD	INF2	Effector_memory	1.21565	0.00308872	0.038831	64423
PRAD	ACTN4	Exhausted	1.197	0.0031145	0.108942	81
PRAD	ACTN4	CD8_T	0.719344	0.00311512	0.11342	81
BRCA	FLNA	MAIT	-0.248554	0.00313045	0.520686	2316
STAD	FLNA	CD4_T	-0.261376	0.00315453	0.0244826	2316
PAAD	MYH10	NK	0.476343	0.00317313	0.0291989	4628
PRAD	ACTN4	NKT		0.00317732	0.108736	81
UCEC	CD2AP	Th1	0.587844	0.00319857	0.00948513	23607
SKCM	FLNA	CD4_T	0.20059	0.00326381	0.148185	2316
HNSC	IQGAP1	Monocyte	-0.326997	0.00326418	0.739493	8826
COAD	FLNA	Effector_memory	0.685165	0.00329392	0.139675	2316
LGG	FLNA	Monocyte	-0.371514	0.00336769	0.920737	2316
STAD	ACTN4	CD8_naive	-0.562612	0.00340219	0.0804102	81
KIRC	MYH10	Macrophage	-1.0146	0.00343261	0.688963	4628
BRCA	MYH9	Th1	0.225514	0.00343385	0.163693	4627
STAD	FLNA	nTreg	0.147788	0.00345483	0.0415126	2316
READ	MYH10	Th17	-2.19221	0.00347073	0.0452315	4628
READ	MYH10	Cytotoxic	0.531821	0.00347262	0.0423372	4628
STAD	INF2	Th1	0.595323	0.00348014	0.0339185	64423
STAD	FLNB	Cytotoxic	0.221936	0.00354821	0.0601941	2317
SKCM	MYH9	Monocyte	-0.225827	0.00355099	0.996901	4627
SKCM	MYH9	Tfh	0.297956	0.00360578	0.242142	4627
BRCA	MYH9	CD8_T	0.195049	0.00362123	0.57893	4627
COAD	ACTN4	nTreg	0.403129	0.0036782	0.0828303	81
UCEC	MYH9	Cytotoxic	0.317902	0.00368663	0.0236309	4627
KIRP	ACTB	Exhausted	-0.888257	0.00369789	0.540435	60
PRAD	FLNB	CD8_naive	-4.42471	0.00370115	0.327419	2317
LUSC	TLN1	InfiltrationScore	0.0978533	0.00372896	0.589416	7094
CESC	MYH10	Cytotoxic	0.232425	0.00380776	0.792912	4628
BLCA	ACTB	NK	0.353838	0.0038285	0.560664	60
STAD	IQGAP1	Effector_memory	1.28105	0.00389324	0.0444604	8826
COAD	PDLIM1	Effector_memory	1.35753	0.00390579	0.146382	9124
BRCA	FLNA	NK	0.2416	0.00392454	0.858712	2316
READ	MYH10	NKT		0.00392607	0.0490635	4628
SKCM	FLNA	Bcell	0.230173	0.00393095	0.137562	2316
LUAD	IQGAP1	MAIT	-0.647163	0.0039839	0.151558	8826
PRAD	ACTN4	CD4_T	-1.8787	0.00408033	0.153236	81
UCEC	ACTN4	CD8_T	0.251711	0.00411602	0.0587335	81
BRCA	FLNA	CD8_naive	-0.685397	0.00413012	0.680013	2316
COAD	INF2	DC	0.297808	0.00414849	0.0612299	64423
CESC	MYH10	CD8_T	0.375235	0.0041553	0.888668	4628
LIHC	FLNA	NK	0.465146	0.0041604	0.743528	2316
UCEC	ACTN4	Gamma_delta	0.478266	0.00420326	0.0847599	81
BRCA	FLNA	CD8_T	0.210248	0.0042143	0.57893	2316
BRCA	MYH9	Cytotoxic	0.116274	0.00423476	0.230717	4627
COAD	FLNB	NK	0.255914	0.00423579	0.0377969	2317
CESC	MYH9	Tfh	0.360932	0.00427336	0.778644	4627
PRAD	MYH9	nTreg	0.526049	0.00427806	0.0965293	4627
CESC	MYH9	Cytotoxic	0.191643	0.00433071	0.792912	4627
COAD	DSTN	Th1	0.695187	0.00444075	0.0274357	11034
HNSC	PDLIM1	Monocyte	-1.14465	0.00444857	0.739493	9124
STAD	PDLIM1	Gamma_delta	0.550772	0.00457451	0.863703	9124
COAD	FLNA	Macrophage	0.244456	0.00460375	0.0631377	2316
SKCM	MYH9	Effector_memory	-0.626855	0.0046125	0.948497	4627
GBM	TLN1	Macrophage	-1.06299	0.00465743	0.0393839	7094
STAD	FLNB	NKT	-0.590085	0.00479178	0.0473435	2317
SKCM	PDLIM1	Th2	0.1924	0.00480896	0.127519	9124
PRAD	MYH9	NKT	-1.15022	0.00482289	0.11912	4627
STAD	MYH10	nTreg	0.126402	0.00489588	0.0495981	4628
STAD	FLNA	Cytotoxic	0.262719	0.00491487	0.0695198	2316
PRAD	ACTN4	Gamma_delta	0.913418	0.00492444	0.134849	81
STAD	MYH10	NKT	-0.484351	0.00499228	0.0484771	4628
PRAD	MYH10	Effector_memory	0.952353	0.00500305	0.144009	4628
COAD	MYH9	Effector_memory	0.574756	0.00504396	0.154807	4627
LUSC	TLN1	Th17	-0.459037	0.00518205	0.539513	7094
READ	MYH10	Gamma_delta	0.977134	0.00523239	0.0883778	4628
COAD	DSTN	Neutrophil	-0.834686	0.00534714	0.0527966	11034
LUAD	TLN1	InfiltrationScore	-0.118714	0.00535093	0.73606	7094
PAAD	MYH10	InfiltrationScore	0.169111	0.00542412	0.0624749	4628
BRCA	ACTN4	Th1	0.351053	0.00545153	0.18135	81
COAD	MYH10	Th2	0.332666	0.00547918	0.464279	4628
STAD	MYH9	Th1	0.357079	0.00550685	0.044032	4627
LUAD	FLNA	Neutrophil	0.224717	0.00552032	0.576693	2316
PAAD	FLNA	iTreg	0.488567	0.00554018	0.20353	2316
UCS	MYH9	Exhausted	3.54086	0.00555545	0.0252398	4627
READ	MYH10	Exhausted	0.926659	0.00555566	0.0609063	4628
PAAD	INF2	Th1	1.27476	0.00563632	0.0275675	64423
LUAD	FLNA	CD4_T	-0.178474	0.00563951	0.129917	2316
STAD	MYH9	CD8_naive	-0.286393	0.00565579	0.100134	4627
UCEC	INF2	Cytotoxic	0.402996	0.00570768	0.0305256	64423
BRCA	MYH9	Macrophage	-0.21749	0.00573161	0.928333	4627
UCEC	IQGAP1	Macrophage	0.359524	0.0058066	0.0911509	8826
HNSC	PDLIM1	Central_memory	1.17459	0.00582843	0.761626	9124
PRAD	MYH9	Cytotoxic	0.281718	0.00588327	0.1657	4627
SKCM	FLNB	iTreg	0.106822	0.00588917	0.608869	2317
BRCA	ACTB	Effector_memory	-2.25025	0.00593227	0.935925	60
HNSC	PDLIM1	DC	-0.885937	0.0059482	0.563	9124
STAD	MYH9	DC	0.189234	0.0059518	0.0551875	4627
COAD	DSTN	Th17	-0.773181	0.0060018	0.178797	11034
PAAD	INF2	nTreg	1.10871	0.00604323	0.0292641	64423
STAD	ACTB	Exhausted	0.489188	0.0061917	0.0459671	60
CESC	MYH10	Th1	0.351425	0.00624324	0.494474	4628
LUSC	CD2AP	Monocyte	0.31564	0.00626113	0.730067	23607
CESC	FLNA	Central_memory	-0.72007	0.00627098	0.147046	2316
CESC	FLNA	Effector_memory	0.529252	0.00641716	0.228826	2316
COAD	DSTN	Cytotoxic	0.482531	0.00648068	0.0293589	11034
STAD	FLNB	nTreg	0.122915	0.00649165	0.0574664	2317
READ	CD2AP	Th17	-2.90757	0.00655927	0.0564295	23607
COAD	MYH10	NK	0.357827	0.00664095	0.0477424	4628
STAD	MYH9	Bcell	-0.294108	0.00672945	0.0984415	4627
LUAD	IQGAP1	nTreg	0.314973	0.0067351	0.346047	8826
PAAD	FLNA	CD4_T	-0.221242	0.00685766	0.142162	2316
SKCM	FLNB	CD4_T	0.156489	0.00688721	0.186218	2317
PRAD	ACTN4	Cytotoxic	0.408122	0.00698565	0.1657	81
KIRP	MYH9	NK	-1.25148	0.00702043	0.362115	4627
UCEC	INF2	Th1	0.655643	0.00702657	0.0169533	64423
UCEC	FLNB	Central_memory	0.51254	0.00704653	0.814902	2317
KIRC	MYH10	DC	-0.789299	0.00712152	0.740422	4628
CESC	MYH9	Effector_memory	-0.924852	0.00712657	0.228826	4627
GBM	TLN1	Tr1	-1.52818	0.00717374	0.0507114	7094
HNSC	MYH9	CD4_T	-0.289548	0.00730682	0.567349	4627
LUAD	IQGAP1	Exhausted	0.409972	0.00731174	0.171335	8826
UCEC	CD2AP	Exhausted	0.353464	0.00734921	0.0192308	23607
COAD	FLNB	CD8_naive	-0.6201	0.00738744	0.0619267	2317
COAD	MYH9	DC	0.242482	0.00744748	0.0792106	4627
COAD	ACTB	Bcell	-0.690391	0.00755524	0.340032	60
STAD	PDLIM1	CD8_T	0.555513	0.00757343	0.575243	9124
STAD	TLN1	CD8_naive	-0.369283	0.00761286	0.112008	7094
CESC	MYH10	CD8_naive	-0.780472	0.00761648	0.740943	4628
UCEC	CD2AP	Effector_memory	0.707616	0.0076468	0.0254475	23607
READ	CD2AP	Th1	1.15277	0.00770919	0.0392491	23607
HNSC	ACTB	Th17	-0.616784	0.00775557	0.554193	60
COAD	FLNA	NKT	-0.422471	0.00785066	0.0437287	2316
BRCA	IQGAP1	NK	-0.663745	0.00785441	0.858712	8826
LUSC	TLN1	CD8_T	0.171214	0.00785532	0.662664	7094
BLCA	FLNA	CD8_naive	-1.08238	0.00786374	0.658147	2316
SKCM	MYH9	Neutrophil	-0.216368	0.00786932	0.528587	4627
UCEC	DSTN	CD8_naive	-1.16937	0.00799831	0.180918	11034
BLCA	MYH9	Th2	0.183647	0.0080107	0.97435	4627
HNSC	PDLIM1	Tfh	1.03426	0.00802156	0.782162	9124
READ	FLNB	Cytotoxic	0.468428	0.00804092	0.0604535	2317
BLCA	FLNA	iTreg	0.285558	0.00814383	0.692453	2316
GBM	MYH9	Macrophage	-1.22597	0.00817489	0.0563199	4627
PAAD	TLN1	CD4_T	-0.281056	0.0082363	0.142162	7094
CESC	FLNB	Effector_memory	0.720688	0.00829279	0.23457	2317
KIRC	MYH10	InfiltrationScore	-0.294897	0.00830639	0.761849	4628
LUAD	MYH10	Th1	0.578293	0.0084795	0.271246	4628
STAD	ACTN4	NKT	-0.939241	0.0084798	0.0642256	81
HNSC	PDLIM1	Macrophage	-1.69585	0.00851839	0.601015	9124
BRCA	CD2AP	Cytotoxic	0.345272	0.0085466	0.267927	23607
UCEC	FLNA	Cytotoxic	0.168206	0.00856993	0.0392113	2316
CESC	MYH9	Gamma_delta	0.169059	0.00858916	0.986687	4627
STAD	INF2	MAIT	-0.400734	0.00873617	0.205311	64423
UCEC	FLNA	Th17	-0.233872	0.00876889	0.0408826	2316
CESC	TLN1	Th2	-0.734467	0.00880098	0.80206	7094
BRCA	ACTN4	Exhausted	0.63865	0.00884652	0.215724	81
HNSC	TLN1	Th1	0.309466	0.00887746	0.528668	7094
UCEC	IQGAP1	Neutrophil	-0.445649	0.00890765	0.0677516	8826
CESC	FLNB	Exhausted	0.574699	0.0089607	0.147418	2317
LUAD	ACTB	Th1	0.520168	0.00901598	0.27495	60
READ	CD2AP	Cytotoxic	0.562518	0.00906651	0.0604535	23607
LUAD	IQGAP1	iTreg	0.175186	0.00918233	0.575359	8826
UCEC	MYH9	CD8_T	0.235997	0.00923106	0.0796352	4627
COAD	ACTN4	Exhausted	0.352342	0.00926826	0.0367137	81
GBM	TLN1	nTreg	-1.59834	0.00954692	0.095493	7094
BLCA	FLNA	NK	0.32179	0.00956335	0.646158	2316
READ	CD2AP	Exhausted	1.06406	0.00965099	0.0703735	23607
READ	CD2AP	InfiltrationScore	0.330831	0.00966101	0.0971216	23607
READ	CD2AP	Macrophage	0.738164	0.00966128	0.103271	23607
COAD	MYH10	nTreg	0.41786	0.00969543	0.121472	4628
UCEC	TLN1	iTreg	0.26136	0.00971244	0.586585	7094
READ	MYH10	InfiltrationScore	0.261939	0.00973196	0.0971216	4628
PRAD	ACTN4	Th2	-0.6555	0.0097846	0.219651	81
LIHC	INF2	Tr1	0.223423	0.00985539	0.645028	64423
LGG	MYH10	Effector_memory	1.62257	0.00986993	0.0979525	4628
GBM	TLN1	InfiltrationScore	-0.229408	0.00990402	0.088892	7094
SKCM	MYH10	Exhausted	0.353914	0.010176	0.762955	4628
BLCA	ACTB	InfiltrationScore	0.103034	0.0102262	0.782108	60
BLCA	MYH9	Th1	0.326582	0.0102538	0.472549	4627
STAD	FLNA	InfiltrationScore	0.0683115	0.0103129	0.365604	2316
LUSC	CD2AP	CD4_T	0.505181	0.0103703	0.650174	23607
OV	FLNA	DC	0.562106	0.0104455	0.878132	2316
STAD	FLNA	Macrophage	0.224903	0.0104462	0.283694	2316
STAD	IQGAP1	Bcell	-0.406487	0.0104604	0.115943	8826
COAD	PDLIM1	Th1	0.472486	0.0105209	0.0447873	9124
LGG	IQGAP1	Th1	0.948337	0.0106069	0.346881	8826
READ	CD2AP	Neutrophil	-1.54305	0.0106075	0.0732055	23607
LUAD	FLNA	InfiltrationScore	-0.0590637	0.0106109	0.756247	2316
HNSC	TLN1	CD8_T	0.182434	0.0107911	0.470453	7094
UCEC	INF2	Exhausted	0.394163	0.0108612	0.0255465	64423
ESCA	INF2	Th17	-1.04331	0.0108719	0.820021	64423
CESC	FLNA	Th1	0.270124	0.0108727	0.494474	2316
HNSC	MYH10	Th17	-0.241863	0.0108902	0.554193	4628
HNSC	PDLIM1	Neutrophil	-1.00691	0.0109275	0.797305	9124
SKCM	IQGAP1	Gamma_delta	0.177464	0.0110155	0.609523	8826
HNSC	ACTN4	Neutrophil	0.33358	0.011067	0.797305	81
BRCA	ACTN4	Gamma_delta	-0.424487	0.0110736	0.651215	81
CESC	FLNA	Macrophage	0.230949	0.0112317	0.409267	2316
LUSC	MYL6	Th2	0.393919	0.0113351	0.600244	4637
READ	FLNB	Exhausted	0.805955	0.0114013	0.0758906	2317
SKCM	INF2	Gamma_delta	0.221232	0.01141	0.617562	64423
KIRP	TLN1	Bcell	-0.805877	0.0114216	0.668613	7094
HNSC	PDLIM1	CD8_T	0.433349	0.0114379	0.470453	9124
BLCA	MYH9	Cytotoxic	0.170777	0.0115365	0.481846	4627
BLCA	ACTB	MAIT	-0.30012	0.011542	0.647282	60
STAD	ACTB	Bcell	-0.565075	0.0115481	0.120485	60
BRCA	FLNB	NKT	-0.744373	0.0115995	0.310432	2317
LUAD	IQGAP1	Th1	0.480077	0.0116292	0.292009	8826
PAAD	MYH10	Macrophage	0.430825	0.0116986	0.0586906	4628
UCEC	TLN1	InfiltrationScore	0.126752	0.011707	0.161105	7094
HNSC	ACTB	Th1	0.529325	0.0117275	0.528668	60
COAD	ACTB	Cytotoxic	0.320831	0.0117584	0.0421352	60
LUSC	IQGAP1	Th1	0.251678	0.0118397	0.55711	8826
UCEC	PDLIM1	Th17	-0.497808	0.0119564	0.0487341	9124
CESC	TLN1	Monocyte	0.441853	0.0120209	0.516187	7094
CESC	FLNB	Central_memory	-0.980118	0.0120246	0.180425	2317
READ	CD2AP	NKT		0.012171	0.0664227	23607
COAD	PDLIM1	NKT	-1.22743	0.0122639	0.0562112	9124
STAD	INF2	NKT	-0.803015	0.0122647	0.0783339	64423
STAD	FLNA	Monocyte	0.136338	0.0122699	0.582197	2316
BRCA	MYH9	DC	-0.1666	0.0124111	0.650618	4627
SKCM	PDLIM1	Bcell	0.33894	0.0124963	0.195673	9124
UCEC	TLN1	CD4_T	-0.294213	0.0126138	0.700656	7094
LUAD	MYH10	Cytotoxic	0.341472	0.0126265	0.415885	4628
READ	MYH10	Effector_memory	1.41888	0.0126379	0.145307	4628
GBM	MYH9	NKT	-3.17759	0.0126994	0.156141	4627
LUSC	ACTN4	Gamma_delta	-0.508891	0.0127156	0.54315	81
UCEC	PDLIM1	Cytotoxic	0.311585	0.0127158	0.0491137	9124
READ	MYH10	Macrophage	0.530292	0.0127193	0.113949	4628
BLCA	TLN1	Central_memory	-1.16533	0.0127489	0.765616	7094
HNSC	PDLIM1	CD4_T	0.748437	0.0128775	0.569171	9124
READ	FLNB	Effector_memory	1.40898	0.0129997	0.145307	2317
PRAD	FLNB	Exhausted	0.843644	0.0131474	0.126254	2317
SARC	MYH9	nTreg	0.692787	0.0134412	0.645652	4627
BRCA	CD2AP	Gamma_delta	0.689925	0.0134413	0.651215	23607
STAD	FLNB	Tr1	-0.081254	0.0134814	0.227555	2317
LGG	IQGAP1	Th2	0.800667	0.0134857	0.462282	8826
LUSC	CD2AP	NK	-0.445713	0.0135173	0.6166	23607
PRAD	ACTN4	MAIT	-0.475285	0.0135451	0.232317	81
STAD	PDLIM1	CD4_T	-0.535514	0.0135964	0.0584001	9124
COAD	INF2	iTreg	0.178439	0.0137264	0.215977	64423
BRCA	IQGAP1	CD4_T	-0.637779	0.0137823	0.567287	8826
COAD	DSTN	Exhausted	0.612544	0.0138318	0.0464857	11034
UCEC	INF2	Th17	-0.676381	0.0139111	0.053014	64423
STAD	MYH10	Bcell	-0.242998	0.0139251	0.128893	4628
CESC	IQGAP1	Effector_memory	0.863136	0.0140281	0.260932	8826
BRCA	FLNA	iTreg	0.289598	0.0141057	0.622808	2316
BRCA	IQGAP1	NKT	-2.3155	0.0142141	0.310432	8826
COAD	PDLIM1	Exhausted	0.475127	0.0142808	0.0472999	9124
UCEC	IQGAP1	Cytotoxic	0.269025	0.0143411	0.0523277	8826
BRCA	TLN1	NKT	-0.733917	0.0143448	0.310432	7094
LGG	IQGAP1	Neutrophil	-0.21911	0.0144352	0.546165	8826
SKCM	FLNB	Gamma_delta	-0.123877	0.014461	0.619212	2317
STAD	INF2	CD4_T	-0.380226	0.0144728	0.0606902	64423
READ	MYH10	CD8_T	0.397015	0.0144979	0.202139	4628
COAD	CAPZB	Th1	0.515123	0.0145157	0.0542772	832
LUAD	DSTN	CD4_naive	0.189043	0.0145551	0.620903	11034
BRCA	FLNB	DC	0.177665	0.0145564	0.650618	2317
COAD	INF2	Bcell	-0.348337	0.0146036	0.383957	64423
GBM	TLN1	Effector_memory	0.848244	0.0146147	0.106605	7094
STAD	TLN1	Cytotoxic	0.247008	0.0146631	0.114329	7094
BRCA	TLN1	Cytotoxic	0.122042	0.0147538	0.29702	7094
HNSC	TLN1	Th2	0.227604	0.0148332	0.419247	7094
BRCA	CD2AP	CD8_T	0.447265	0.0149417	0.57893	23607
GBM	TLN1	Th1	0.434187	0.0149438	0.12753	7094
PRAD	MYH10	MAIT	-0.281422	0.0151105	0.232317	4628
LGG	IQGAP1	Cytotoxic	0.48751	0.0151158	0.336418	8826
UCEC	ACTN4	Tfh	0.47216	0.0153468	0.198053	81
COAD	DSTN	InfiltrationScore	0.209404	0.0153608	0.0995019	11034
HNSC	ACTB	CD8_naive	-1.13909	0.015393	0.530702	60
PAAD	TLN1	NKT	-0.650155	0.0154049	0.168494	7094
UCEC	DSTN	CD8_T	0.417788	0.0154267	0.100017	11034
PAAD	FLNA	Macrophage	0.301893	0.0154828	0.0696569	2316
READ	FLNB	NKT	-2.90619	0.01563	0.0725214	2317
CESC	MYH9	Th1	0.267578	0.0156517	0.514873	4627
GBM	TLN1	Monocyte	-0.249634	0.0161478	0.172951	7094
UCEC	MYH9	Th17	-0.372557	0.0162238	0.0580398	4627
COAD	ACTB	nTreg	0.488484	0.016357	0.153139	60
BRCA	ACTN4	Th17	-0.485141	0.0163665	0.452563	81
STAD	FLNA	Central_memory	0.398226	0.0164576	0.57203	2316
BRCA	ACTB	Tr1	0.642051	0.0164796	0.922337	60
READ	MYH9	Macrophage	0.880369	0.0165306	0.113949	4627
HNSC	PDLIM1	Bcell	1.0151	0.0166029	0.673801	9124
SKCM	FLNB	Neutrophil	-0.120707	0.0166655	0.563696	2317
UCEC	MYH10	DC	0.234968	0.0167011	0.121831	4628
LUSC	FLNA	Th2	-0.109474	0.0167108	0.600244	2316
PAAD	FLNB	iTreg	0.899652	0.016726	0.20353	2317
PAAD	TLN1	iTreg	0.473422	0.0167292	0.20353	7094
UCEC	INF2	Effector_memory	0.750398	0.0168109	0.0431666	64423
COAD	FLNA	CD4_T	-0.389745	0.0168877	0.382506	2316
SKCM	ACTN4	Effector_memory	-0.774397	0.0169401	0.948497	81
UCEC	FLNA	CD8_T	0.124378	0.0169495	0.104092	2316
UCEC	FLNA	MAIT	-0.105653	0.0170146	0.0874095	2316
COAD	FLNA	nTreg	0.245434	0.0170363	0.154813	2316
PRAD	MYH9	Exhausted	0.730699	0.0172055	0.133623	4627
LIHC	CAPZB	InfiltrationScore	0.286906	0.0172366	0.629345	832
UCEC	FLNB	Effector_memory	0.444749	0.017368	0.0441492	2317
PRAD	FLNB	MAIT	-0.305529	0.0174094	0.232317	2317
GBM	TLN1	CD4_T	-0.5778	0.0174418	0.214403	7094
READ	FLNB	NK	0.626351	0.0176835	0.181846	2317
LGG	MYH10	Central_memory		0.0177301	0.188088	4628
BLCA	CD2AP	CD8_T	-0.26665	0.0180012	0.570297	23607
UCS	MYH9	Th1	1.37061	0.0180452	0.0773839	4627
BLCA	MYH9	Exhausted	0.311772	0.0180804	0.448444	4627
HNSC	ACTB	Cytotoxic	0.289584	0.0181504	0.540932	60
STAD	INF2	InfiltrationScore	0.0859913	0.0181691	0.38803	64423
COAD	MYH10	Bcell	-0.483253	0.0183031	0.397908	4628
GBM	IQGAP1	Tr1		0.0183912	0.0531189	8826
STAD	ACTN4	CD4_T	-0.388752	0.018397	0.0690672	81
BRCA	IQGAP1	DC	0.300526	0.018462	0.650618	8826
SKCM	IQGAP1	Macrophage	0.156296	0.0185949	0.986773	8826
SKCM	INF2	DC	0.217014	0.0186383	0.728215	64423
CESC	MYH9	iTreg	0.247852	0.0187522	0.991238	4627
KIRC	ACTN4	DC	0.226644	0.0189147	0.740422	81
LUAD	IQGAP1	Th2	-0.730003	0.0189274	0.568138	8826
COAD	MYH10	CD8_T	0.236077	0.0189403	0.111412	4628
BLCA	MYH9	Tfh	0.380498	0.0189694	0.792203	4627
UCEC	MYH10	NK	0.23464	0.018994	0.300882	4628
UCEC	ACTN4	iTreg	0.295557	0.0190637	0.586585	81
READ	MYH9	Th17	-3.93548	0.0190672	0.0825126	4627
READ	MYH9	InfiltrationScore	0.381074	0.019077	0.112387	4627
READ	MYH9	DC	0.790163	0.0190788	0.234134	4627
GBM	MYH10	Tr1		0.01913	0.0531189	4628
BRCA	CD2AP	NKT		0.0191459	0.310432	23607
LGG	INF2	CD8_T	0.644288	0.0191583	0.918663	64423
LIHC	CAPZB	NK	0.704184	0.0192395	0.743528	832
UCS	FLNA	Th17	0.616261	0.0194663	0.457386	2316
COAD	FLNA	InfiltrationScore	0.0885081	0.0194702	0.110707	2316
COAD	CAPZB	Exhausted	0.45123	0.0195294	0.0575375	832
BLCA	ACTB	Th17	-0.434231	0.0197674	0.508878	60
UCEC	MYH9	Tfh	0.44868	0.0198051	0.212016	4627
LUSC	MYH9	CD8_naive	-0.247384	0.0198252	0.52857	4627
COAD	CAPZB	Cytotoxic	0.383482	0.0198287	0.0581562	832
LGG	INF2	Th2	1.35528	0.0198583	0.462282	64423
SKCM	TLN1	CD4_naive	-4.84939	0.0199727	0.810019	7094
GBM	IQGAP1	Macrophage	-2.1227	0.0199745	0.0567365	8826
LGG	MYH10	Gamma_delta	1.02676	0.0201047	0.0872592	4628
BRCA	MYH9	CD8_naive	-0.330116	0.0201786	0.680013	4627
PAAD	MYH10	Cytotoxic	0.549948	0.0202566	0.0774605	4628
COAD	CAPZB	NKT	-1.13219	0.0202601	0.074944	832
GBM	FLNA	Macrophage	-0.749844	0.0203813	0.0567365	2316
UCEC	INF2	Neutrophil	-0.591101	0.0204094	0.100491	64423
KIRP	MYH10	NK	0.549035	0.0204498	0.362115	4628
LUSC	TLN1	Central_memory	0.416134	0.0205402	0.800745	7094
LIHC	FLNA	Bcell	0.35544	0.0206932	0.711037	2316
GBM	MYH10	Macrophage	-2.1157	0.0207595	0.0567365	4628
BRCA	ACTN4	Bcell	0.296693	0.0209345	0.93519	81
STAD	IQGAP1	Tr1	-0.118451	0.0209616	0.255697	8826
UCEC	PDLIM1	Neutrophil	-0.513402	0.0209891	0.101959	9124
BRCA	INF2	Effector_memory	0.899342	0.0210324	0.935925	64423
PAAD	FLNB	Th1		0.0210441	0.0381474	2317
STAD	INF2	CD8_naive	-0.403856	0.0210631	0.170271	64423
PRAD	MYL6	Central_memory	1.30649	0.0211758	0.769724	4637
UCEC	FLNB	CD8_T	0.169713	0.0214073	0.115609	2317
UCEC	ACTN4	Monocyte	-0.273903	0.0215062	0.560806	81
COAD	IQGAP1	Neutrophil	-0.360631	0.0216074	0.104922	8826
LUAD	TLN1	DC	-0.301202	0.0216119	0.573217	7094
CESC	DSTN	Th17	0.831568	0.0216307	0.420805	11034
CESC	DSTN	Th1	0.632736	0.0216317	0.519399	11034
STAD	IQGAP1	Cytotoxic	0.25822	0.0216627	0.134009	8826
LUSC	TLN1	CD4_T	0.238123	0.0216746	0.650174	7094
HNSC	MYH10	iTreg	0.250591	0.0216831	0.768725	4628
ACC	TLN1	CD8_naive	1.0451	0.021776	0.643099	7094
CESC	MYH10	MAIT	-0.444921	0.021813	0.989199	4628
CESC	MYH10	Gamma_delta	0.205659	0.0219062	0.986687	4628
STAD	INF2	Tr1	-0.0971591	0.0219673	0.26191	64423
CESC	DSTN	CD8_naive		0.0220982	0.740943	11034
BRCA	CD2AP	Exhausted	1.03112	0.0222641	0.26179	23607
SARC	ACTN4	MAIT	0.486092	0.0223751	0.586285	81
BRCA	ACTB	Exhausted	0.56417	0.0224049	0.26179	60
SKCM	FLNB	NKT	-0.741522	0.0224845	0.573811	2317
STAD	INF2	Macrophage	0.285629	0.0225381	0.338574	64423
STAD	MYH9	Exhausted	0.197887	0.0225472	0.0946623	4627
UCEC	TLN1	Tfh	0.380743	0.0226843	0.22148	7094
PAAD	FLNA	NKT	-0.474817	0.0227264	0.168494	2316
BLCA	FLNA	Macrophage	0.28234	0.022743	0.79669	2316
UCEC	MYH9	Th2	-0.179556	0.0228228	0.392253	4627
THCA	FLNB	CD8_T	0.797337	0.0229181	0.491555	2317
PRAD	MYH9	CD8_T	0.380024	0.0230191	0.156593	4627
COAD	DSTN	NK	0.481301	0.0230334	0.0919101	11034
LGG	IQGAP1	Th17	0.236925	0.023307	0.440726	8826
UCEC	FLNA	Neutrophil	-0.290094	0.0233465	0.107	2316
UCEC	IQGAP1	CD8_T	0.197115	0.0233623	0.119398	8826
KIRP	MYH9	Exhausted	-1.66944	0.0234772	0.540435	4627
UCEC	TLN1	CD8_naive	-0.32633	0.0235233	0.251368	7094
UCEC	DSTN	Bcell	0.580406	0.023578	1	11034
HNSC	IQGAP1	Central_memory	0.461581	0.0235868	0.761626	8826
OV	MYH9	DC	0.260498	0.0236336	0.878132	4627
SKCM	MYH10	Th17	-0.213276	0.0238864	0.724	4628
CESC	DSTN	Cytotoxic	0.404075	0.0241771	0.792912	11034
BLCA	MYH9	NK	0.235288	0.0242739	0.651454	4627
BRCA	PDLIM1	Tfh	0.67775	0.0243183	0.448731	9124
LGG	INF2	Neutrophil	-0.825128	0.0243424	0.546165	64423
READ	CD2AP	DC	0.624011	0.0244083	0.234134	23607
LUSC	ACTB	Th1	0.374778	0.0244359	0.55711	60
BRCA	INF2	nTreg	0.537728	0.0245181	0.751578	64423
PRAD	ACTN4	CD8_naive		0.0245707	0.327419	81
UCEC	MYH9	Effector_memory	0.542237	0.0246702	0.0556484	4627
HNSC	PDLIM1	MAIT	-0.326443	0.0247245	0.784474	9124
HNSC	FLNA	Effector_memory	0.570559	0.0247564	0.721369	2316
PRAD	FLNB	Effector_memory	1.27057	0.0248876	0.1805	2317
PAAD	TLN1	DC	0.273971	0.025027	0.341293	7094
SKCM	MYH9	Tr1	0.259573	0.0250739	0.987308	4627
KIRP	TLN1	Effector_memory	-1.71311	0.0251567	0.419153	7094
READ	MYH9	Exhausted	1.15285	0.0251958	0.0940451	4627
COAD	MYH9	InfiltrationScore	0.0738103	0.0253147	0.12748	4627
UCS	MYH9	CD8_naive	-3.85056	0.0254797	0.104262	4627
SARC	MYH9	Gamma_delta	-0.659531	0.0255847	0.758578	4627
KIRP	PDLIM1	CD8_naive		0.0256044	0.458487	9124
SKCM	MYH9	InfiltrationScore	0.0486329	0.0257185	1	4627
LUAD	FLNB	MAIT	-0.521985	0.0257542	0.271536	2317
BLCA	TLN1	Th1	0.372469	0.0257709	0.520393	7094
KIRC	MYH10	Tr1	-0.562132	0.0260191	0.705305	4628
GBM	FLNA	Exhausted	-1.96573	0.0260299	0.198463	2316
KIRP	FLNB	CD8_naive	-1.75261	0.0260311	0.458487	2317
PRAD	TLN1	CD4_T	-0.789793	0.0261609	0.181197	7094
SKCM	FLNB	DC	0.0978121	0.0262343	0.762134	2317
SARC	FLNA	Macrophage	-0.670448	0.0262705	0.994985	2316
HNSC	MYH9	InfiltrationScore	-0.0669115	0.0262847	0.588235	4627
SKCM	MYH9	Cytotoxic	0.0865067	0.0263291	0.951515	4627
PAAD	FLNB	Macrophage	0.579637	0.0263406	0.0696569	2317
BLCA	TLN1	Exhausted	0.373908	0.0263915	0.452613	7094
LGG	INF2	Effector_memory	1.74212	0.0263991	0.107006	64423
HNSC	IQGAP1	Tfh	0.479098	0.0265594	0.782162	8826
COAD	ACTB	NKT	-0.823686	0.0268535	0.086536	60
CESC	INF2	Central_memory	-2.70062	0.0268553	0.193023	64423
PAAD	INF2	NKT	-0.852103	0.0268699	0.168494	64423
SKCM	FLNB	Tfh	0.140972	0.027056	0.375466	2317
BLCA	ACTB	Neutrophil	-0.22782	0.0270915	0.75832	60
THCA	FLNB	Exhausted	1.54999	0.0270984	0.351909	2317
HNSC	CD2AP	Macrophage	0.470255	0.0271813	0.601015	23607
PAAD	MYH10	nTreg	1.01643	0.0272189	0.0468239	4628
OV	MYH10	Th17	0.624281	0.0275865	0.8611	4628
LUSC	FLNA	InfiltrationScore	0.0471175	0.0276137	0.603758	2316
READ	FLNA	NKT	-2.22236	0.0276369	0.0905896	2316
SARC	ACTN4	NKT		0.0276523	0.47184	81
CESC	CD2AP	Effector_memory	1.21888	0.0276731	0.260932	23607
DLBC	ACTB	DC	0.542089	0.0279241	0.504906	60
BRCA	INF2	CD4_T	-0.501563	0.0280524	0.567871	64423
BLCA	ACTB	Cytotoxic	0.185653	0.028067	0.490788	60
SARC	MYH9	Macrophage	0.522848	0.0281235	0.994985	4627
GBM	INF2	Tr1	-1.82905	0.0281403	0.0713349	64423
LGG	FLNA	CD8_T	0.216405	0.0281642	0.918663	2316
COAD	MYH9	Gamma_delta	0.317474	0.0282211	0.332761	4627
PRAD	MYH9	Th1	0.809966	0.0282218	0.159034	4627
THCA	FLNB	Th17	-0.96242	0.0282648	0.621702	2317
COAD	PDLIM1	Cytotoxic	0.367146	0.0283517	0.0730531	9124
SARC	ACTN4	CD8_naive		0.028381	0.28189	81
BRCA	ACTN4	CD8_naive	-0.643295	0.028555	0.680013	81
BLCA	TLN1	Th17	-0.390464	0.0286164	0.513216	7094
UCEC	MYH10	Monocyte	-0.22011	0.0286196	0.56486	4628
BLCA	TLN1	CD4_T	-0.308077	0.0286856	0.694166	7094
KIRP	CD2AP	Tr1	0.470412	0.0288701	0.546883	23607
READ	MYH9	Cytotoxic	0.579858	0.0288775	0.0916129	4627
COAD	ACTN4	CD4_T	-0.495211	0.028912	0.420794	81
LUSC	TLN1	Tfh	0.30859	0.0290987	0.771126	7094
LGG	ACTB	CD4_T	-0.482345	0.0291338	0.207382	60
STAD	ACTB	Tr1	-0.0935739	0.0291612	0.281613	60
GBM	MYH9	Tr1	-1.31335	0.0291773	0.0735691	4627
STAD	TLN1	CD4_T	-0.245044	0.0294381	0.0911118	7094
COAD	FLNA	Neutrophil	-0.175966	0.0294552	0.120667	2316
COAD	MYH10	Th1	0.266042	0.0294631	0.0824026	4628
COAD	IQGAP1	Gamma_delta	0.609145	0.0297363	0.334767	8826
LUAD	TLN1	Macrophage	-0.429405	0.0299658	0.671326	7094
STAD	INF2	Cytotoxic	0.247126	0.0300582	0.155885	64423
UCEC	FLNB	Gamma_delta	0.259911	0.0300642	0.165531	2317
STAD	PDLIM1	InfiltrationScore	0.135424	0.0303682	0.402352	9124
BRCA	ACTN4	iTreg	0.358058	0.030372	0.622808	81
BRCA	IQGAP1	CD8_T	-0.4133	0.0304199	0.57893	8826
GBM	INF2	InfiltrationScore	-0.261147	0.0304824	0.100974	64423
COAD	FLNB	Neutrophil	-0.190792	0.030497	0.122982	2317
HNSC	TLN1	Effector_memory	0.624279	0.0306123	0.721369	7094
READ	FLNB	Neutrophil	-0.95045	0.0308277	0.101024	2317
LGG	INF2	CD4_T	0.368148	0.0308996	0.207382	64423
PAAD	TLN1	Neutrophil	-0.284784	0.0309416	0.258816	7094
PAAD	FLNA	Tfh	-0.494954	0.0309912	0.577745	2316
PRAD	FLNB	Th1	0.941485	0.0311868	0.163992	2317
READ	TLN1	Cytotoxic	0.435958	0.0311971	0.0916129	7094
COAD	MYH10	Exhausted	0.297913	0.0313908	0.0778532	4628
BLCA	ACTN4	Th2	0.209348	0.0314865	0.97435	81
COAD	FLNB	nTreg	0.25068	0.0315393	0.194742	2317
HNSC	TLN1	nTreg	0.214027	0.031571	0.541062	7094
BRCA	CD2AP	Th1	0.524825	0.031622	0.279983	23607
UCS	MYH9	NK	0.742399	0.0317839	0.130669	4627
OV	FLNA	iTreg	0.512727	0.0319393	0.576967	2316
READ	MYH10	iTreg	0.461225	0.0319585	0.299455	4628
KIRP	MYH9	Th2	-0.941301	0.0320044	0.619566	4627
BLCA	FLNA	Bcell	-0.450147	0.0320405	0.639081	2316
UCEC	FLNB	Th17	-0.278564	0.0321332	0.0879844	2317
DLBC	TLN1	NK	0.452541	0.0321368	0.58618	7094
LUAD	ACTB	NKT	-0.974244	0.0321872	0.470247	60
PAAD	MYH10	Th1	1.23958	0.0321973	0.0540712	4628
LUSC	TLN1	NK	0.157046	0.0322317	0.628727	7094
LUAD	MYH10	NKT	-1.14853	0.0322775	0.470247	4628
COAD	ACTB	NK	0.348826	0.0323738	0.109595	60
LIHC	INF2	Cytotoxic	-0.56607	0.0324793	0.657573	64423
LGG	MYH10	Th17	0.550565	0.032581	0.440726	4628
LIHC	CAPZB	Neutrophil	-0.700033	0.0325935	0.519882	832
KIRC	MYH10	Gamma_delta	0.506099	0.0326271	0.711488	4628
LUSC	FLNB	Th2	-0.224837	0.0327565	0.604328	2317
UCEC	IQGAP1	Th17	-0.320758	0.0328502	0.0890587	8826
THCA	FLNB	Bcell	0.910326	0.033	0.820354	2317
THCA	FLNB	Tr1	0.602051	0.0332082	0.584834	2317
THCA	FLNB	Neutrophil	-1.03988	0.0334144	0.482411	2317
LGG	FLNB	NKT	-1.79349	0.0334233	0.936669	2317
OV	MYH10	Central_memory		0.0334587	0.651053	4628
READ	MYH10	NK	0.587672	0.0334889	0.184075	4628
BLCA	ACTB	Th1	0.343538	0.0336984	0.527277	60
BLCA	PDLIM1	DC	0.460436	0.0337081	0.696182	9124
BLCA	ACTB	Effector_memory	0.429424	0.0337415	0.752574	60
ACC	TLN1	Monocyte	0.786227	0.0337928	0.973138	7094
LGG	INF2	Th1	1.5113	0.0338264	0.346881	64423
SKCM	FLNA	Tfh	0.182539	0.0338267	0.397628	2316
READ	MYH10	Central_memory	-1.83849	0.0339624	0.2096	4628
PRAD	MYL6	iTreg	0.588192	0.0339764	0.690054	4637
PAAD	INF2	CD4_T	-0.286507	0.0339976	0.142162	64423
BRCA	TLN1	Exhausted	0.350166	0.034008	0.294747	7094
COAD	DSTN	NKT	-1.27481	0.03408	0.0984067	11034
STAD	TLN1	Th17	-0.291611	0.0341799	0.485767	7094
BLCA	TLN1	InfiltrationScore	0.0810164	0.0342377	0.782108	7094
HNSC	FLNA	Neutrophil	0.206595	0.0343945	0.811186	2316
STAD	TLN1	nTreg	0.096278	0.0345133	0.134319	7094
STAD	FLNA	MAIT	-0.177758	0.0345534	0.312225	2316
LGG	ACTN4	Effector_memory	1.63389	0.0345934	0.126289	81
BRCA	MYH9	Gamma_delta	0.175582	0.0347208	0.651215	4627
BRCA	MYH10	DC	0.177426	0.0349296	0.650618	4628
CESC	ACTB	nTreg	-0.834301	0.0350862	0.993129	60
COAD	PDLIM1	nTreg	0.502962	0.0352978	0.204001	9124
UCS	MYH9	CD8_T	1.14342	0.035401	0.164221	4627
COAD	MYH10	Effector_memory	0.766936	0.0355494	0.274369	4628
CESC	DSTN	MAIT	-1.38484	0.0355925	0.989199	11034
BRCA	IQGAP1	Gamma_delta	-0.627265	0.0356625	0.651215	8826
PRAD	MYH9	MAIT	-0.238326	0.0357677	0.232317	4627
LUSC	FLNA	DC	0.11239	0.036251	0.624982	2316
LGG	IQGAP1	CD4_T	-0.154059	0.0362971	0.207382	8826
LGG	INF2	Monocyte	-0.736337	0.0365561	0.920737	64423
PAAD	INF2	NK	0.377037	0.0365613	0.0635096	64423
THCA	FLNB	Th1	0.555823	0.0366063	0.462727	2317
BLCA	FLNA	Cytotoxic	0.191126	0.0366147	0.492925	2316
LUSC	INF2	Gamma_delta	-0.389666	0.036683	0.568192	64423
READ	CD2AP	Gamma_delta	0.794749	0.0367561	0.124189	23607
LGG	FLNB	Tfh	-1.21967	0.0370539	0.85358	2317
GBM	TLN1	NKT	-1.54688	0.0372496	0.156141	7094
COAD	MYH10	Tr1	-0.747035	0.0372772	0.760684	4628
SARC	ACTN4	Cytotoxic	0.429315	0.0373499	0.568974	81
BRCA	MYH9	Neutrophil	-0.15011	0.0373673	0.755017	4627
COAD	DSTN	CD8_T	0.382354	0.037419	0.151015	11034
GBM	IQGAP1	InfiltrationScore	-0.348209	0.037427	0.100974	8826
READ	MYH9	Monocyte	0.418008	0.0375776	0.742908	4627
COAD	MYH9	Neutrophil	-0.148404	0.0376049	0.136355	4627
BLCA	CD2AP	MAIT	0.249232	0.0378797	0.647282	23607
GBM	TLN1	iTreg	-0.757163	0.0380399	0.394081	7094
PRAD	ACTN4	Th17	-0.381205	0.0382336	0.349077	81
HNSC	TLN1	InfiltrationScore	0.0815435	0.0382818	0.588235	7094
LGG	INF2	Tfh	1.31757	0.0383016	0.85358	64423
GBM	MYH9	nTreg	-1.37266	0.0383334	0.105802	4627
KIRP	MYH9	CD8_naive	0.777758	0.038382	0.520902	4627
UCS	MYH9	Effector_memory	2.10904	0.0385273	0.0979687	4627
GBM	MYH10	InfiltrationScore	-0.346262	0.0386296	0.100974	4628
HNSC	PDLIM1	NKT	-3.17727	0.038671	0.510387	9124
SKCM	MYH10	DC	-0.134986	0.0390372	0.77199	4628
GBM	INF2	nTreg	-1.96504	0.0390568	0.105802	64423
LUAD	ACTB	MAIT	-0.491104	0.0390926	0.308068	60
LIHC	CAPZB	Tfh	0.686761	0.0391811	0.594378	832
GBM	TLN1	CD8_T	0.318576	0.0392244	0.142661	7094
STAD	FLNB	Tfh	-0.154306	0.0394439	0.572334	2317
BRCA	CD2AP	Tfh	0.491923	0.0395425	0.448731	23607
LUSC	IQGAP1	Th2	-0.199807	0.0397967	0.614879	8826
PAAD	IQGAP1	Th1	1.21184	0.0398949	0.0653531	8826
COAD	MYH10	Cytotoxic	0.239817	0.0399112	0.0916254	4628
BRCA	MYH9	Tr1	-0.353961	0.0399376	0.922337	4627
READ	MYH9	Th1	1.05043	0.0400513	0.0783618	4627
SARC	MYH9	Bcell	-0.540277	0.0401424	0.641229	4627
HNSC	MYH10	CD8_naive	0.250187	0.0401607	0.571699	4628
KIRC	MYH10	Central_memory	-0.693772	0.0401769	0.825144	4628
PRAD	FLNB	Cytotoxic	0.212652	0.0402162	0.20158	2317
BRCA	MYH9	NK	0.155304	0.0402379	0.858712	4627
UCEC	MYH10	MAIT	-0.0947658	0.0404115	0.137519	4628
PRAD	MYL6	DC	0.578395	0.0406902	0.975775	4637
CESC	ACTB	Bcell	0.362486	0.0407887	1	60
GBM	INF2	CD4_T	-0.775745	0.0409111	0.214403	64423
CESC	IQGAP1	Th1	0.318802	0.0409131	0.519399	8826
LUAD	MYH10	Exhausted	0.39363	0.0410101	0.313409	4628
SKCM	MYH10	CD4_naive	-3.00931	0.0410196	0.810019	4628
HNSC	PDLIM1	Th2	0.439375	0.0411479	0.484869	9124
UCEC	INF2	DC	0.301447	0.0412709	0.178095	64423
CESC	INF2	Effector_memory	0.909594	0.0412929	0.296375	64423
SKCM	TLN1	Gamma_delta	-0.154371	0.0413879	0.652307	7094
COAD	MYH9	Monocyte	-0.104882	0.0415168	0.543835	4627
CESC	MYH9	Central_memory	0.402465	0.0418861	0.227235	4627
GBM	IQGAP1	Effector_memory	1.1903	0.0419023	0.112633	8826
READ	TLN1	Gamma_delta	0.769223	0.0419082	0.135061	7094
BRCA	CAPZB	InfiltrationScore	-0.175696	0.0419207	0.771897	832
SKCM	INF2	Cytotoxic	0.124158	0.0419443	0.951515	64423
READ	MYH9	NKT		0.0422173	0.0905896	4627
BLCA	ACTB	Tfh	0.375859	0.0424898	0.792203	60
UCEC	DSTN	InfiltrationScore	0.259306	0.0424924	0.26048	11034
THCA	FLNB	NK	0.520693	0.0425024	0.536145	2317
PAAD	IQGAP1	nTreg	1.11061	0.0426017	0.0683192	8826
READ	MYH9	Neutrophil	-1.4892	0.0427245	0.105248	4627
LUAD	FLNA	Tfh	-0.153803	0.0428187	0.551965	2316
STAD	MYH9	Neutrophil	0.163768	0.0430486	0.776608	4627
ESCA	ACTB	Bcell	-1.16229	0.0431175	0.711429	60
GBM	FLNA	Th1	0.389064	0.0431604	0.128922	2316
GBM	MYH10	Effector_memory	1.17871	0.043224	0.112633	4628
LIHC	CAPZB	Macrophage	0.52259	0.0432279	0.768486	832
UCEC	CD2AP	Th2	-0.200774	0.0434238	0.418077	23607
UCEC	FLNB	MAIT	-0.0963332	0.043562	0.143209	2317
STAD	IQGAP1	Exhausted	0.288975	0.0437767	0.139397	8826
SKCM	IQGAP1	iTreg	0.110995	0.0438004	0.723564	8826
CESC	TLN1	Effector_memory	0.716386	0.0438795	0.296764	7094
LGG	INF2	Th17	-1.00398	0.0440133	0.440726	64423
KIRC	TLN1	NKT	-0.65178	0.0440725	0.706299	7094
BLCA	CD2AP	nTreg	0.180918	0.0442038	0.795555	23607
STAD	DSTN	NKT	-1.27997	0.0444622	0.155284	11034
PAAD	FLNA	Tr1	0.0949492	0.044641	0.265326	2316
LUAD	INF2	CD8_naive	-0.723954	0.0448144	0.465056	64423
LGG	MYH10	Cytotoxic	0.626142	0.0452914	0.336418	4628
KIRP	MYH9	Th17	0.391337	0.0453057	0.526954	4627
BRCA	IQGAP1	Th2	-0.175614	0.0453186	0.4346	8826
THCA	FLNB	CD8_naive		0.0456919	0.603263	2317
BRCA	FLNA	Th17	-0.252499	0.0459724	0.469104	2316
LIHC	CAPZB	CD8_T	0.520968	0.0461154	0.660623	832
CESC	MYH9	nTreg	0.417625	0.046158	0.993129	4627
PAAD	FLNB	InfiltrationScore	0.168961	0.0463043	0.081227	2317
CESC	MYH9	CD8_naive	-0.377311	0.0463207	0.740943	4627
GBM	IQGAP1	nTreg	-3.56907	0.0466602	0.105802	8826
PAAD	FLNA	DC	0.221768	0.0467172	0.341293	2316
STAD	ACTB	Macrophage	0.303409	0.0468414	0.38525	60
STAD	CD2AP	Bcell	-0.260631	0.0470214	0.214359	23607
CESC	IQGAP1	Tr1	-0.592328	0.0472305	1	8826
COAD	FLNA	Th17	-0.200061	0.0473543	0.339993	2316
UCEC	DSTN	Exhausted	0.457899	0.0473973	0.0741257	11034
HNSC	IQGAP1	Cytotoxic	0.172095	0.0474598	0.581988	8826
CESC	FLNB	CD4_T	-0.217838	0.0475095	0.747525	2317
BLCA	TLN1	Effector_memory	0.415456	0.0478766	0.752574	7094
PAAD	INF2	Cytotoxic	0.488967	0.0479381	0.084743	64423
GBM	MYH10	nTreg	-3.56074	0.048045	0.105802	4628
SKCM	FLNB	Th2	0.089256	0.0481037	0.315103	2317
BLCA	TLN1	CD8_T	0.179819	0.048224	0.574202	7094
BRCA	TLN1	DC	0.156995	0.0484952	0.659446	7094
BRCA	IQGAP1	Macrophage	0.280082	0.048501	0.928333	8826
PAAD	TLN1	MAIT	-0.451329	0.0485882	0.248522	7094
UCEC	INF2	InfiltrationScore	0.165163	0.0485904	0.274867	64423
HNSC	PDLIM1	NK	0.481197	0.0485968	0.479605	9124
UCEC	CD2AP	Macrophage	0.335549	0.0487916	0.222856	23607
UCEC	DSTN	Th17	-0.706847	0.0491378	0.113869	11034
COAD	FLNB	Bcell	-0.262744	0.0491397	0.4474	2317
LIHC	CAPZB	Gamma_delta	1.17711	0.0492396	0.504223	832
GBM	MYH9	Th1	0.407272	0.0493343	0.128922	4627
THCA	FLNB	Cytotoxic	0.329521	0.049465	0.671369	2317
CESC	CD2AP	Central_memory	-4.52297	0.0494668	0.242407	23607
COAD	INF2	Gamma_delta	0.49855	0.0494909	0.38089	64423
PRAD	TLN1	Macrophage	0.372081	0.0498276	0.544706	7094
SKCM	FLNA	CD8_naive	-0.298577	0.0498943	0.955562	2316
STAD	INF2	Th2	-0.282635	0.0499372	0.825176	64423
UCEC	ACTB	iTreg	0.361492	0.049947	0.600402	60
BRCA	PDLIM1	Cytotoxic	0.283233	0.0499836	0.36573	9124
UCEC	IQGAP1	iTreg	0.249399	0.0499965	0.600402	8826
GBM	IQGAP1	Th1	0.604641	0.0502039	0.128922	8826
KIRP	FLNB	Effector_memory	-2.31267	0.0502126	0.419153	2317
KIRC	MYH10	Neutrophil	0.472174	0.0502505	0.871403	4628
CESC	DSTN	NKT		0.050345	0.701004	11034
UCEC	INF2	NK	0.328347	0.0503522	0.379993	64423
THCA	FLNB	Gamma_delta	1.01414	0.050434	0.533485	2317
STAD	MYH9	Tr1	-0.0541328	0.0506268	0.33378	4627
UCEC	INF2	Tfh	0.57125	0.0507182	0.275712	64423
LUSC	ACTB	Cytotoxic	0.307514	0.0508286	0.601442	60
BLCA	FLNA	InfiltrationScore	0.081429	0.0509314	0.782108	2316
BRCA	FLNB	Exhausted	0.395724	0.0510036	0.321156	2317
GBM	MYH9	Central_memory		0.0510173	0.389076	4627
CESC	ACTN4	CD8_T	-0.401412	0.0510939	0.888668	81
SKCM	MYH10	Th1	0.176261	0.0511334	0.769946	4628
LUSC	ACTB	Exhausted	0.544334	0.0511674	0.640488	60
GBM	MYH9	InfiltrationScore	-0.212293	0.0515956	0.124526	4627
READ	CD2AP	iTreg	0.469598	0.0516273	0.299455	23607
GBM	MYH10	Th1	0.599925	0.0516507	0.128922	4628
PRAD	MYH9	Gamma_delta	0.482015	0.0516765	0.205768	4627
SARC	ACTN4	Exhausted	1.4336	0.0517124	0.406395	81
STAD	MYH9	Tfh	-0.129605	0.0517411	0.581747	4627
LUAD	FLNA	MAIT	-0.206451	0.0520667	0.339777	2316
BRCA	TLN1	Th1	0.192484	0.0520873	0.322331	7094
HNSC	ACTB	Exhausted	0.407967	0.0521326	0.584205	60
LUAD	INF2	Exhausted	0.4427	0.0522386	0.337682	64423
PAAD	MYH9	Macrophage	0.448838	0.052423	0.0858758	4627
PAAD	TLN1	Tr1	0.103817	0.0525921	0.265326	7094
LGG	FLNB	iTreg	0.315836	0.0526389	0.996712	2317
COAD	FLNB	Th17	-0.178093	0.0530128	0.349206	2317
KIRC	MYH10	Effector_memory	1.89985	0.0530406	0.593674	4628
PAAD	MYH9	nTreg	1.07219	0.053098	0.0819767	4627
PAAD	INF2	iTreg	0.498316	0.053131	0.20353	64423
LGG	CD2AP	Central_memory		0.0531797	0.188088	23607
OV	FLNA	Exhausted	0.595936	0.0532711	0.923572	2316
UCS	MYH9	Neutrophil	-1.37436	0.0535077	0.246117	4627
UCEC	CD2AP	Cytotoxic	0.264169	0.0535478	0.117191	23607
COAD	FLNA	CD8_T	0.159861	0.0538272	0.181406	2316
COAD	IQGAP1	Tfh	0.362986	0.0538525	0.604413	8826
OV	FLNA	Monocyte	0.53046	0.0538788	0.77557	2316
SKCM	ACTN4	Tfh	0.269383	0.0539249	0.446943	81
BRCA	IQGAP1	iTreg	0.44368	0.0539749	0.642071	8826
PAAD	MYH10	CD8_naive	-2.23388	0.05403	0.106393	4628
HNSC	TLN1	CD8_naive	-0.386352	0.0541958	0.571699	7094
LGG	TLN1	Gamma_delta	-1.88529	0.0542364	0.141495	7094
COAD	CAPZB	Neutrophil	-0.451764	0.0543421	0.165715	832
HNSC	IQGAP1	NK	0.228075	0.0544116	0.481844	8826
STAD	IQGAP1	Monocyte	0.130386	0.0545385	0.653971	8826
READ	FLNA	Cytotoxic	-0.436054	0.054577	0.106702	2316
UCEC	FLNB	Th2	-0.149187	0.0546563	0.429634	2317
CESC	IQGAP1	Central_memory	-0.800257	0.0550838	0.25585	8826
HNSC	CD2AP	DC	0.30882	0.0553743	0.607416	23607
GBM	FLNA	InfiltrationScore	-0.167869	0.0554029	0.131324	2316
READ	TLN1	Neutrophil	-0.916397	0.0557651	0.127501	7094
ESCA	IQGAP1	Gamma_delta	0.380492	0.0559077	0.898414	8826
COAD	PDLIM1	CD8_T	0.260551	0.0559241	0.183477	9124
LUSC	TLN1	MAIT	0.242719	0.0559696	0.662665	7094
LUSC	IQGAP1	Cytotoxic	0.182241	0.0561129	0.613206	8826
UCS	MYH9	nTreg	1.0495	0.0562364	0.137396	4627
HNSC	CAPZB	nTreg	-0.51364	0.0562895	0.591819	832
COAD	ACTB	CD8_T	0.278353	0.0564778	0.184538	60
CESC	FLNB	Th1	0.271639	0.0564798	0.525335	2317
ESCA	MYH10	CD4_T	-0.559351	0.056523	0.692841	4628
LUSC	INF2	Exhausted	-0.681314	0.0565842	0.640488	64423
SARC	ACTN4	Neutrophil	-0.684238	0.0566635	0.564228	81
SARC	MYH10	CD8_T	0.298218	0.0567699	0.684617	4628
KIRP	INF2	Bcell	0.686853	0.0568909	0.696648	64423
LGG	MYH10	Th2	1.00202	0.0569583	0.462282	4628
LIHC	CAPZB	Central_memory		0.0569643	0.502559	832
LUAD	TLN1	NKT	-0.68229	0.0570993	0.52876	7094
HNSC	ACTB	Neutrophil	-0.394943	0.0574001	0.828082	60
OV	FLNB	CD4_T	0.512412	0.0574227	0.681871	2317
GBM	FLNA	Effector_memory	0.772207	0.0575563	0.138515	2316
LIHC	INF2	Gamma_delta	-1.45304	0.0575818	0.504223	64423
LUAD	CD2AP	InfiltrationScore	0.10532	0.0576904	0.763142	23607
LUAD	MYH10	CD8_T	0.198909	0.0577014	0.665358	4628
UCEC	FLNB	iTreg	0.193647	0.0578024	0.612252	2317
GBM	IQGAP1	CD8_T	0.495199	0.057843	0.142661	8826
BRCA	CD2AP	Th2	-0.286049	0.0579944	0.440729	23607
UCEC	MYH10	iTreg	0.190873	0.0580091	0.612252	4628
DLBC	ACTB	Tfh	0.603967	0.0580634	0.56718	60
COAD	TLN1	Gamma_delta	0.370873	0.0580651	0.389875	7094
HNSC	CD2AP	nTreg	-0.462712	0.0580663	0.593969	23607
STAD	IQGAP1	nTreg	0.111868	0.0580756	0.174856	8826
LUAD	INF2	Cytotoxic	0.328375	0.0581955	0.513702	64423
HNSC	ACTB	Macrophage	0.507874	0.05822	0.640211	60
LUSC	CD2AP	Tr1	0.332565	0.0582513	0.800478	23607
STAD	INF2	Monocyte	0.143865	0.0583074	0.653971	64423
OV	IQGAP1	Macrophage	0.372681	0.0583094	0.566368	8826
DLBC	TLN1	nTreg	-1.53796	0.0583519	0.721092	7094
CESC	FLNA	InfiltrationScore	0.0656988	0.0583874	0.912019	2316
HNSC	MYH9	CD8_naive	-0.290985	0.0583894	0.574574	4627
BRCA	ACTN4	NKT	-0.980528	0.0588291	0.354821	81
SKCM	FLNA	Monocyte	-0.12742	0.0591409	0.996901	2316
GBM	MYH10	CD8_T	0.491487	0.0594208	0.142661	4628
COAD	INF2	Effector_memory	0.592274	0.0596011	0.324512	64423
LGG	MYH10	Tr1	0.750817	0.0599616	0.627067	4628
READ	CD2AP	CD8_T	0.344927	0.0599702	0.203754	23607
PRAD	MYH9	CD8_naive	-1.47737	0.0602314	0.327419	4627
CESC	ACTB	Macrophage	0.275186	0.0603034	0.436351	60
STAD	DSTN	Effector_memory	1.69092	0.0603077	0.210764	11034
LUSC	FLNA	Central_memory	-0.216018	0.0604196	0.809316	2316
LIHC	MYH10	MAIT	0.309925	0.0604847	0.759587	4628
STAD	CD2AP	NKT	-0.858996	0.0605682	0.185826	23607
STAD	PDLIM1	Macrophage	0.318292	0.0605797	0.416315	9124
PAAD	FLNA	Gamma_delta	-0.69838	0.0607174	0.985656	2316
BLCA	MYH10	NKT	-0.487587	0.0613607	0.477387	4628
LUAD	ACTB	Cytotoxic	0.263152	0.0613865	0.51906	60
BRCA	IQGAP1	MAIT	-0.265155	0.0614634	0.622396	8826
STAD	ACTN4	nTreg	0.134577	0.061774	0.180094	81
UCEC	ACTB	Th2	-0.330359	0.0617769	0.436717	60
BRCA	FLNA	Bcell	0.128923	0.0620903	0.93519	2316
STAD	ACTB	InfiltrationScore	0.0887683	0.0621935	0.469812	60
HNSC	CD2AP	NKT	0.735991	0.0623493	0.55436	23607
SKCM	ACTB	Th1	0.245362	0.0623501	0.778173	60
BRCA	FLNB	Macrophage	0.157362	0.0623641	0.928333	2317
GBM	FLNB	DC	0.324953	0.0623813	0.446673	2317
LUSC	INF2	CD8_naive	0.393947	0.0624101	0.593112	64423
READ	FLNB	Gamma_delta	0.76414	0.062417	0.161058	2317
GBM	FLNA	Monocyte	-0.209133	0.0625121	0.172951	2316
PAAD	MYH9	InfiltrationScore	0.154407	0.0627979	0.103935	4627
LIHC	IQGAP1	Gamma_delta	-2.05825	0.0628483	0.512772	8826
SARC	FLNA	CD4_T	0.33201	0.0630414	0.568994	2316
STAD	ACTN4	DC	0.231664	0.0632162	0.187797	81
BLCA	MYH10	Gamma_delta	0.284978	0.0636484	0.662453	4628
BLCA	TLN1	Macrophage	0.196088	0.0638213	0.79669	7094
KIRP	MYH9	Th1	-0.967578	0.0638704	0.570703	4627
COAD	ACTN4	Th1	0.248849	0.0641399	0.134639	81
UCEC	PDLIM1	CD8_T	0.201714	0.0641873	0.190079	9124
STAD	ACTB	MAIT	-0.227433	0.0641905	0.380284	60
GBM	IQGAP1	NKT		0.0643149	0.156141	8826
CESC	IQGAP1	CD8_T	0.253505	0.0643265	0.888668	8826
LGG	ACTB	CD4_naive	2.23726	0.0643807	0.653892	60
STAD	CD2AP	Th1	0.545158	0.0647247	0.177704	23607
SKCM	MYH9	Th17	-0.163122	0.0647482	0.781853	4627
COAD	FLNB	CD8_T	0.114408	0.0650299	0.198422	2317
BLCA	MYH9	iTreg	0.15715	0.0651255	0.707668	4627
UCEC	ACTN4	Th2	-0.123069	0.065176	0.439003	81
SARC	ACTN4	Gamma_delta	0.544574	0.0652185	0.758578	81
LUAD	DSTN	NKT	-3.09818	0.0652426	0.542675	11034
PRAD	TLN1	NK	-0.318717	0.0652858	0.875276	7094
SKCM	ACTN4	Central_memory	0.552317	0.0652879	0.271957	81
GBM	MYH10	NKT		0.0658724	0.156141	4628
LGG	ACTN4	Bcell	-0.491396	0.0659052	0.351778	81
UCEC	IQGAP1	CD8_naive	-0.350125	0.0660237	0.346466	8826
HNSC	TLN1	Exhausted	0.256786	0.0663408	0.591696	7094
GBM	FLNA	CD8_T	0.236069	0.0663599	0.151978	2316
KIRP	MYH10	Neutrophil	-0.438789	0.0663747	0.460852	4628
LIHC	TLN1	Neutrophil	0.245771	0.0665389	0.522216	7094
LIHC	CAPZB	NKT	1.13393	0.0666922	0.605456	832
BLCA	MYH9	InfiltrationScore	0.063094	0.0667484	0.7848	4627
STAD	DSTN	Th1	0.637735	0.0671085	0.181913	11034
BLCA	ACTN4	DC	0.202345	0.0671851	0.706699	81
ACC	FLNA	Tr1	0.973772	0.0673164	0.527965	2316
BLCA	ACTN4	Bcell	-0.368762	0.0675105	0.710492	81
GBM	INF2	Macrophage	-0.988019	0.0681346	0.139396	64423
LIHC	TLN1	InfiltrationScore	-0.098278	0.0686086	0.65493	7094
SKCM	IQGAP1	Th1	0.175231	0.0686956	0.783889	8826
PRAD	MYH10	Exhausted	0.454633	0.0687538	0.255953	4628
BRCA	INF2	NKT	-1.87257	0.068774	0.379341	64423
COAD	IQGAP1	InfiltrationScore	0.12243	0.0690397	0.207911	8826
HNSC	MYH9	Cytotoxic	0.0399675	0.0694708	0.615029	4627
LGG	IQGAP1	MAIT	0.212614	0.0695041	0.758916	8826
LIHC	TLN1	DC	-0.25631	0.0699198	0.579144	7094
COAD	CAPZB	CD8_naive	-1.1597	0.0700948	0.185544	832
STAD	TLN1	DC	0.188544	0.0701136	0.198739	7094
LGG	FLNA	Effector_memory	0.888115	0.0701249	0.180746	2316
SKCM	IQGAP1	Cytotoxic	0.120435	0.0703588	0.951515	8826
BRCA	PDLIM1	Central_memory	0.745069	0.0705287	0.449282	9124
SARC	ACTN4	Bcell	-0.720895	0.0706787	0.641229	81
ESCA	INF2	Effector_memory	0.848124	0.0708235	0.662449	64423
BLCA	MYH9	CD4_naive	-1.36092	0.0708786	0.727317	4627
LUSC	MYH9	DC	0.119198	0.0709718	0.659802	4627
CESC	ACTB	Th2	-0.256245	0.0712658	0.80206	60
BRCA	FLNA	Central_memory	0.264741	0.0715834	0.452841	2316
LGG	INF2	Cytotoxic	0.702478	0.0716079	0.336418	64423
UCEC	INF2	CD8_T	0.214736	0.0717189	0.200058	64423
STAD	IQGAP1	NKT	-0.513585	0.0717591	0.203909	8826
LGG	MYH10	Neutrophil	-0.215891	0.0717626	0.546165	4628
STAD	MYH9	Cytotoxic	0.0997307	0.0718831	0.242949	4627
LUSC	INF2	Th1	-0.353465	0.0718917	0.604841	64423
LUSC	PDLIM1	CD8_T	-0.544217	0.0719755	0.694716	9124
SKCM	IQGAP1	Neutrophil	-0.162676	0.0720509	0.670143	8826
CESC	DSTN	nTreg	0.854082	0.0724682	0.993129	11034
STAD	FLNB	MAIT	-0.104644	0.0725734	0.397417	2317
OV	FLNB	NKT	0.574451	0.0726119	0.830761	2317
LUSC	PDLIM1	MAIT	0.400045	0.0726292	0.674723	9124
PAAD	TLN1	Th17	-0.178727	0.0727632	0.400368	7094
LUAD	IQGAP1	CD4_T	-0.367607	0.0729133	0.354221	8826
ESCA	INF2	Gamma_delta	0.437538	0.0730316	0.898414	64423
LIHC	FLNA	Th2	0.201503	0.0730974	0.78259	2316
UCEC	FLNA	Monocyte	-0.154264	0.0731026	0.618289	2316
CESC	INF2	Macrophage	0.373548	0.0731734	0.447547	64423
COAD	MYH9	Central_memory	-0.631326	0.0736677	0.614723	4627
HNSC	TLN1	Th17	-0.238799	0.0738672	0.620906	7094
UCEC	PDLIM1	MAIT	-0.130315	0.0741681	0.194025	9124
KIRP	MYH9	Neutrophil	0.281964	0.0742748	0.468924	4627
BLCA	TLN1	DC	0.156013	0.0742803	0.71601	7094
DLBC	ACTB	Gamma_delta	-0.790559	0.0746523	0.549829	60
UCEC	MYH10	CD8_naive	-0.281647	0.0746544	0.363997	4628
LUAD	ACTB	iTreg	0.130926	0.0748338	0.684935	60
UCEC	ACTN4	NK	0.221938	0.0749607	0.420789	81
LUSC	PDLIM1	NK	0.242084	0.0749775	0.67547	9124
KIRP	MYH10	iTreg	0.695657	0.0752001	0.502987	4628
BLCA	ACTB	CD8_T	0.175128	0.0754475	0.608654	60
LGG	TLN1	CD8_T	-0.368606	0.0754548	0.918663	7094
CESC	FLNA	Gamma_delta	0.113898	0.0755037	0.986687	2316
SARC	MYH10	Neutrophil	-0.38405	0.0756676	0.564228	4628
LUSC	CD2AP	Th17	-0.55208	0.0758611	0.668059	23607
KIRC	TLN1	Bcell	0.238377	0.0758978	0.640017	7094
HNSC	INF2	Macrophage	-0.799553	0.076312	0.657231	64423
PAAD	TLN1	Th2	-0.544218	0.0764083	0.310894	7094
KIRC	IQGAP1	NKT	-0.846251	0.076463	0.706299	8826
UCEC	ACTB	MAIT	-0.218028	0.0764879	0.197728	60
CESC	MYH10	Tfh	0.262697	0.076523	0.778644	4628
STAD	CD2AP	MAIT	-0.293548	0.0766004	0.404247	23607
SKCM	ACTB	NKT	-2.85599	0.0767029	0.614568	60
READ	FLNB	InfiltrationScore	0.167123	0.0767355	0.183052	2317
GBM	FLNA	Tr1	-0.903358	0.0768153	0.153661	2316
BLCA	TLN1	NKT	-0.372695	0.0772113	0.508027	7094
COAD	DSTN	Tfh	0.482562	0.0772579	0.618201	11034
HNSC	ACTB	InfiltrationScore	0.126692	0.077445	0.62631	60
BLCA	FLNA	Neutrophil	-0.184785	0.0774957	0.75832	2316
ESCA	IQGAP1	Cytotoxic	0.380145	0.0775087	0.979806	8826
PAAD	FLNB	DC	0.41259	0.0777142	0.341293	2317
CESC	IQGAP1	NKT	-1.17127	0.0777552	0.701004	8826
BRCA	CAPZB	Th17	0.498336	0.0779538	0.505329	832
GBM	ACTN4	Monocyte	-0.349875	0.0780583	0.172951	81
BRCA	PDLIM1	Gamma_delta	0.513035	0.078151	0.651215	9124
CESC	FLNB	NK	-0.193711	0.0783339	0.874007	2317
BRCA	CD2AP	Neutrophil	-0.326819	0.0783589	0.755017	23607
OV	FLNA	Cytotoxic	0.304944	0.0786449	0.981155	2316
SKCM	MYH10	Bcell	0.101819	0.0786857	0.382016	4628
SKCM	MYH9	iTreg	0.142527	0.0788869	0.768406	4627
COAD	IQGAP1	Monocyte	-0.185678	0.0790201	0.594505	8826
SARC	FLNB	NKT	-1.59862	0.0792121	0.586917	2317
BLCA	ACTB	CD8_naive	-0.510305	0.0794021	0.716095	60
CESC	FLNB	Macrophage	0.197297	0.0795135	0.451649	2317
SKCM	MYH9	NK	0.11522	0.0795135	0.955823	4627
STAD	IQGAP1	Th1	0.340007	0.0797127	0.201742	8826
LUSC	CD2AP	nTreg	-0.779252	0.0797772	0.647419	23607
UCEC	ACTB	Central_memory	0.79332	0.0801088	0.814902	60
STAD	TLN1	Th2	-0.120736	0.0801196	0.826896	7094
HNSC	ACTN4	NK	-0.374083	0.0802232	0.521801	81
HNSC	ACTB	Tfh	0.566365	0.0802978	0.792594	60
ACC	FLNA	NKT	0.715847	0.0803256	0.51738	2316
SKCM	CD2AP	Tfh	-0.329218	0.0805013	0.497371	23607
PRAD	MYL6	CD4_naive	0.927145	0.0807434	0.510846	4637
COAD	MYH9	Th2	0.130871	0.0807742	0.627698	4627
UCEC	IQGAP1	InfiltrationScore	0.103118	0.0809442	0.332894	8826
OV	FLNB	Exhausted	-0.767651	0.0809861	0.923572	2317
BRCA	MYH10	MAIT	-0.138367	0.081021	0.639411	4628
LUSC	CD2AP	MAIT	-0.412012	0.0810296	0.68566	23607
ESCA	ACTN4	Bcell	-0.823777	0.0812601	0.757443	81
HNSC	CAPZB	MAIT	0.161093	0.0813349	0.802455	832
LIHC	FLNA	iTreg	-0.320327	0.0813588	0.647173	2316
LUSC	ACTB	CD4_T	0.288489	0.0814193	0.721651	60
STAD	FLNB	Effector_memory	0.265454	0.0814296	0.251665	2317
CESC	TLN1	Macrophage	0.257844	0.0815972	0.452375	7094
STAD	ACTN4	Bcell	-0.299877	0.081892	0.273953	81
SKCM	FLNA	Tr1	0.140857	0.0820695	0.987308	2316
LUSC	MYH9	Tr1	-0.157445	0.0821381	0.81242	4627
ACC	TLN1	Tr1	1.38292	0.0821768	0.554645	7094
BLCA	CD2AP	Exhausted	0.358348	0.0823866	0.547942	23607
BLCA	ACTB	Exhausted	0.301378	0.0824759	0.547942	60
LUSC	PDLIM1	Effector_memory		0.0824769	0.661742	9124
CESC	FLNA	MAIT	-0.233904	0.0825686	0.989199	2316
COAD	DSTN	DC	0.362434	0.0826832	0.232143	11034
LGG	IQGAP1	Macrophage	0.222038	0.0828577	0.834459	8826
KIRP	INF2	iTreg	0.712169	0.0829089	0.518654	64423
BLCA	FLNA	Th2	0.169838	0.0829323	0.97435	2316
LUSC	ACTB	CD8_naive	-0.487578	0.0829643	0.617073	60
KIRP	TLN1	NKT	-0.64444	0.083055	0.747224	7094
UCEC	ACTN4	CD8_naive	-0.293445	0.0830591	0.37924	81
LIHC	FLNA	CD4_naive	-1.67019	0.0831468	0.541905	2316
LIHC	IQGAP1	NKT	0.797131	0.0834074	0.656955	8826
HNSC	ACTN4	CD8_naive	-0.623017	0.083437	0.590697	81
GBM	IQGAP1	CD4_T	-0.818675	0.0839922	0.214403	8826
GBM	IQGAP1	Monocyte	-0.338462	0.0839924	0.172951	8826
LIHC	FLNB	MAIT	-0.201214	0.0840928	0.759587	2317
KIRP	FLNB	DC	0.388416	0.0843524	0.560305	2317
CESC	CAPZB	Bcell	0.530307	0.0844404	1	832
DLBC	ACTB	iTreg	0.816192	0.0844446	0.582615	60
STAD	PDLIM1	DC	0.325089	0.0844651	0.219754	9124
READ	FLNB	Tr1	-0.195285	0.0847424	0.655327	2317
ESCA	ACTB	MAIT	0.42996	0.0850375	0.714737	60
GBM	IQGAP1	Exhausted		0.0850455	0.198463	8826
KIRC	IQGAP1	Central_memory	0.374112	0.0851037	0.825144	8826
ESCA	IQGAP1	Exhausted	1.39232	0.0852759	0.605691	8826
COAD	ACTN4	Macrophage	0.228792	0.0854323	0.234205	81
STAD	FLNB	Bcell	-0.258613	0.0854432	0.279247	2317
SARC	MYH9	iTreg	0.403248	0.0858889	0.750735	4627
GBM	MYH10	CD4_T	-0.814741	0.08594	0.214403	4628
GBM	MYH10	Monocyte	-0.336564	0.0859402	0.172951	4628
PRAD	MYH10	Tr1	0.323969	0.0859871	0.600137	4628
STAD	TLN1	Exhausted	0.202347	0.0860454	0.207801	7094
THCA	FLNB	Tfh	0.692881	0.0861793	0.577546	2317
COAD	MYH10	Th17	0.163535	0.0861807	0.416089	4628
GBM	ACTN4	CD8_T	0.42987	0.0862257	0.180365	81
UCEC	ACTN4	DC	0.207199	0.086317	0.260895	81
READ	MYH10	DC	0.38099	0.0865193	0.326613	4628
HNSC	IQGAP1	CD8_T	0.148261	0.0866683	0.558654	8826
GBM	MYH10	Exhausted		0.0868076	0.198463	4628
ESCA	MYH10	Effector_memory		0.0868113	0.662449	4628
COAD	ACTN4	DC	0.234914	0.0870958	0.237559	81
COAD	MYH9	Tfh	0.218316	0.0871975	0.62763	4627
SARC	MYH10	Gamma_delta	0.399525	0.0872283	0.758578	4628
PAAD	FLNA	Exhausted	1.4325	0.0873143	0.118701	2316
SKCM	ACTN4	Bcell	0.34354	0.0874445	0.39802	81
SARC	INF2	nTreg	-1.06935	0.0876281	0.659321	64423
PAAD	INF2	Macrophage	0.294248	0.0876669	0.133132	64423
UCEC	IQGAP1	Tfh	0.366525	0.0876979	0.323444	8826
GBM	MYH9	Effector_memory	0.715687	0.0882751	0.183629	4627
HNSC	MYH10	nTreg	0.14595	0.0882964	0.633871	4628
ESCA	TLN1	Tr1	-0.247869	0.0883993	0.785531	7094
SARC	INF2	Bcell	0.352727	0.0884556	0.650328	64423
STAD	ACTN4	Tr1	-0.0600238	0.0886612	0.403604	81
UCEC	PDLIM1	NK	0.269204	0.0888461	0.443074	9124
ACC	TLN1	Th1	-1.92489	0.0889401	0.402792	7094
COAD	DSTN	CD4_T	0.347629	0.0889875	0.537349	11034
OV	MYH10	Macrophage	0.385859	0.0890129	0.592919	4628
SKCM	CD2AP	Cytotoxic	-0.137433	0.0891076	0.951515	23607
COAD	MYH9	Macrophage	0.156476	0.0892506	0.239288	4627
HNSC	ACTN4	MAIT	-0.142931	0.0892997	0.802916	81
UCS	FLNA	Cytotoxic	-0.563777	0.0893416	0.984786	2316
COAD	ACTB	DC	0.293848	0.0894055	0.240889	60
ACC	TLN1	nTreg		0.0897006	0.683349	7094
CESC	MYH10	InfiltrationScore	0.0736413	0.0900765	0.912019	4628
CESC	MYH9	MAIT	-0.222225	0.0900968	0.989199	4627
CESC	TLN1	NK	-0.237808	0.0901195	0.874007	7094
SKCM	ACTN4	Neutrophil	-0.163334	0.0901381	0.695109	81
BLCA	ACTB	CD4_naive	-0.784802	0.0904289	0.727317	60
PAAD	MYH10	CD4_T	-0.231636	0.0905676	0.142162	4628
COAD	PDLIM1	CD8_naive	-0.993355	0.0906801	0.213875	9124
LGG	FLNA	MAIT	0.17238	0.0907352	0.758916	2316
SKCM	PDLIM1	Th17	-0.15403	0.0909273	0.807712	9124
SKCM	FLNB	CD4_naive	-0.286807	0.0910335	0.810019	2317
BRCA	PDLIM1	CD8_T	0.341832	0.0910895	0.628722	9124
COAD	ACTB	Effector_memory	0.791666	0.0911432	0.364814	60
SARC	MYH9	Central_memory	-2.29254	0.0912141	0.787249	4627
ESCA	MYH9	Tr1	0.363821	0.0912516	0.785531	4627
UCEC	ACTB	Cytotoxic	0.283596	0.0915233	0.165744	60
LUAD	TLN1	MAIT	0.214668	0.0915733	0.411175	7094
BRCA	CAPZB	Th2	-0.264715	0.0920134	0.468273	832
LUSC	ACTB	Gamma_delta	0.31908	0.0922451	0.612854	60
GBM	MYH9	Bcell	0.339165	0.0922462	0.934761	4627
UCEC	MYH9	Central_memory	0.369731	0.0922908	0.814902	4627
COAD	MYH9	Tr1	-0.229904	0.0923066	0.77992	4627
LUSC	MYH9	Monocyte	0.0849672	0.09233	0.751463	4627
BRCA	IQGAP1	Tr1	-0.75901	0.0925396	0.922337	8826
READ	TLN1	CD4_T	0.339494	0.0925795	0.981858	7094
LUSC	MYH10	Th1	-0.233902	0.0926483	0.621856	4628
CESC	MYH10	Th17	-0.316255	0.092875	0.501561	4628
SKCM	MYH10	Gamma_delta	0.0980201	0.0930172	0.712673	4628
PAAD	FLNB	Gamma_delta	-2.64328	0.0931078	0.985656	2317
LUAD	ACTN4	Th2	-0.523417	0.0933383	0.659885	81
SARC	MYH9	Monocyte	0.307869	0.0935327	0.885789	4627
READ	FLNA	Th2	-0.849699	0.0937357	0.982293	2316
SKCM	MYH9	Macrophage	-0.110303	0.0941245	0.986773	4627
OV	FLNA	Neutrophil	-0.630051	0.0945857	0.819132	2316
ACC	FLNA	Bcell	0.777988	0.0945862	0.293728	2316
BLCA	PDLIM1	Macrophage	0.414642	0.0945943	0.803062	9124
BLCA	ACTN4	Macrophage	0.236458	0.0946653	0.803062	81
PRAD	MYH10	nTreg	0.298725	0.0948081	0.265834	4628
BRCA	MYH10	Th2	-0.147959	0.0948461	0.473448	4628
BRCA	FLNA	Macrophage	0.131656	0.0952035	0.928333	2316
HNSC	MYH9	iTreg	0.13247	0.0952333	0.77157	4627
HNSC	ACTB	Gamma_delta	0.388112	0.0952459	0.644281	60
BRCA	CAPZB	Neutrophil	0.345766	0.0952872	0.755017	832
PAAD	FLNA	Monocyte	0.143282	0.0953105	0.886681	2316
READ	FLNB	Macrophage	0.308573	0.0953139	0.218081	2317
STAD	MYH9	Central_memory	0.265112	0.0953503	0.660364	4627
BLCA	FLNB	NK	0.206277	0.0953614	0.740852	2317
DLBC	ACTB	Bcell	-0.271952	0.095388	0.792199	60
OV	FLNA	nTreg	0.701521	0.0954959	1	2316
OV	FLNA	Bcell	-0.757196	0.0955343	0.778429	2316
PAAD	MYH9	DC	0.380532	0.0955754	0.341293	4627
LGG	FLNB	Th17	0.203569	0.0959726	0.440726	2317
LGG	INF2	MAIT	0.332047	0.0960897	0.758916	64423
BLCA	FLNA	Exhausted	0.358754	0.0969025	0.565522	2316
UCEC	INF2	Macrophage	0.309064	0.0969205	0.304346	64423
LUAD	FLNA	Macrophage	-0.141224	0.0971163	0.725296	2316
BRCA	MYH9	Th2	-0.0383468	0.0971166	0.476272	4627
CESC	CD2AP	MAIT	-1.36129	0.0972143	0.989199	23607
KIRP	CD2AP	InfiltrationScore	0.156679	0.0972271	0.519161	23607
CESC	FLNA	Monocyte	0.15655	0.0972889	0.544043	2316
COAD	CAPZB	Effector_memory	0.903458	0.0973594	0.374552	832
CESC	FLNA	CD8_naive	-0.33263	0.0974991	0.743077	2316
STAD	MYH10	Macrophage	0.121645	0.0977595	0.473482	4628
READ	MYH9	iTreg	0.470377	0.097848	0.299455	4627
SKCM	MYH9	Th2	0.0272806	0.0978761	0.41844	4627
LUAD	INF2	NK	0.237874	0.097889	0.634845	64423
HNSC	FLNB	NKT	-0.72143	0.0979231	0.56797	2317
OV	MYH10	Effector_memory	0.737515	0.0980474	0.689102	4628
UCEC	ACTB	Th1	0.460018	0.09816	0.124896	60
CESC	MYH10	Central_memory	-0.522449	0.0984003	0.327259	4628
HNSC	MYH9	Th2	-0.18736	0.0984095	0.540054	4627
CESC	DSTN	Macrophage	0.389134	0.0986475	0.458085	11034
READ	CD2AP	Effector_memory	1.05913	0.0987063	0.246055	23607
BLCA	MYH9	Neutrophil	-0.131341	0.0988415	0.759852	4627
COAD	DSTN	Macrophage	0.331537	0.0988578	0.253002	11034
PAAD	FLNB	Monocyte	0.274785	0.0989788	0.886681	2317
BRCA	IQGAP1	nTreg	0.505779	0.099236	0.827311	8826
STAD	FLNB	Gamma_delta	0.173186	0.0993886	0.918422	2317
LIHC	CAPZB	iTreg	-0.642602	0.0993982	0.658982	832
LIHC	FLNA	Effector_memory	1.17618	0.100289	0.644054	2316
UCEC	PDLIM1	Gamma_delta	0.337459	0.100474	0.277741	9124
PAAD	MYH10	DC	0.263629	0.100487	0.341293	4628
SARC	ACTN4	CD8_T	0.367797	0.100646	0.684617	81
SKCM	PDLIM1	Monocyte	-0.157457	0.10072	0.996901	9124
PRAD	IQGAP1	Tr1	0.37626	0.101072	0.608358	8826
KIRC	MYH10	Th17	-0.265451	0.101374	0.726926	4628
STAD	TLN1	CD8_T	0.170993	0.101601	0.709872	7094
STAD	TLN1	Bcell	-0.201566	0.101765	0.305639	7094
SARC	FLNA	Central_memory	0.890418	0.101911	0.802259	2316
BRCA	IQGAP1	Monocyte	0.166656	0.102027	0.726467	8826
SKCM	INF2	InfiltrationScore	0.0451537	0.102107	1	64423
LGG	ACTN4	Th2	1.04804	0.102202	0.462282	81
LUSC	INF2	NK	-0.162146	0.102358	0.695001	64423
UCEC	INF2	Gamma_delta	0.388483	0.102369	0.280079	64423
HNSC	PDLIM1	nTreg	-0.371831	0.102496	0.660094	9124
BLCA	MYH9	NKT	-0.380791	0.102732	0.550836	4627
THCA	FLNB	Monocyte	-0.389678	0.103142	0.624479	2317
LUSC	PDLIM1	Th17	0.458857	0.103212	0.681665	9124
PRAD	MYL6	Exhausted	-1.00094	0.103301	0.316247	4637
LUSC	FLNA	Bcell	-0.121283	0.103393	0.681596	2316
BLCA	ACTB	Gamma_delta	0.26828	0.103684	0.70055	60
LUAD	TLN1	nTreg	0.234376	0.103722	0.562776	7094
UCS	MYH9	InfiltrationScore	0.34891	0.103866	0.760809	4627
LUSC	IQGAP1	Bcell	-0.168735	0.104007	0.683335	8826
LUSC	MYH9	CD4_T	-0.226245	0.104226	0.744525	4627
KIRP	PDLIM1	MAIT	0.351055	0.104296	0.667614	9124
SKCM	MYH10	MAIT	-0.103712	0.104398	0.752547	4628
GBM	ACTN4	nTreg	-1.6526	0.104549	0.184066	81
LUSC	IQGAP1	nTreg	0.173926	0.10455	0.674819	8826
CESC	IQGAP1	CD4_T	-0.23912	0.104587	0.747525	8826
LIHC	INF2	Tfh	-0.543721	0.104661	0.62789	64423
UCEC	FLNB	CD8_naive	-0.204102	0.104896	0.408762	2317
KIRP	FLNB	MAIT	0.28372	0.10509	0.667614	2317
BRCA	TLN1	Tfh	0.151051	0.105614	0.535489	7094
CESC	INF2	CD4_T	-0.426711	0.105619	0.747525	64423
KIRP	MYH10	CD4_T	0.250874	0.105669	0.689561	4628
UCEC	MYH9	Monocyte	-0.262839	0.10569	0.64356	4627
COAD	IQGAP1	Effector_memory	0.703232	0.105847	0.386938	8826
DLBC	TLN1	Tr1	-0.505315	0.106261	0.610483	7094
LUAD	ACTN4	NK	-0.187937	0.107169	0.64813	81
LIHC	MYH10	Central_memory	0.980753	0.107298	0.626962	4628
PAAD	FLNB	nTreg	0.775241	0.107768	0.149297	2317
CESC	MYH10	Neutrophil	-0.29218	0.107957	1	4628
HNSC	CD2AP	Tr1	0.239469	0.107982	0.757526	23607
LIHC	FLNA	Gamma_delta	0.594724	0.108023	0.607667	2316
ESCA	ACTB	Central_memory		0.108248	0.56228	60
GBM	TLN1	Exhausted	-0.940396	0.10849	0.234533	7094
LUAD	MYH10	nTreg	0.293611	0.108556	0.565674	4628
UCEC	CD2AP	Neutrophil	-0.340582	0.109242	0.235456	23607
HNSC	IQGAP1	DC	-0.176267	0.109248	0.649196	8826
LUAD	MYH10	Th17	-0.349908	0.109362	0.540498	4628
BLCA	FLNA	DC	0.177389	0.109594	0.722121	2316
SKCM	MYH10	Monocyte	-0.1062	0.109796	0.996901	4628
STAD	PDLIM1	NKT	-0.869827	0.110156	0.265907	9124
LGG	MYH10	Bcell	-0.284395	0.110235	0.38572	4628
COAD	MYH10	NKT	-0.368395	0.110248	0.204297	4628
LIHC	MYH10	InfiltrationScore	0.159897	0.110838	0.699179	4628
READ	FLNB	MAIT	0.193265	0.110966	0.764614	2317
SARC	TLN1	nTreg	0.542713	0.11122	0.685529	7094
LGG	ACTN4	Neutrophil	-0.25753	0.111379	0.546165	81
DLBC	ACTB	Central_memory	0.48846	0.111439	0.663893	60
BRCA	MYH10	NK	-0.192568	0.111514	0.870466	4628
PAAD	TLN1	CD8_T	0.259405	0.111861	0.408294	7094
SKCM	MYH10	nTreg	0.124949	0.112002	0.945397	4628
UCEC	PDLIM1	CD4_T	-0.292428	0.112631	0.710307	9124
DLBC	TLN1	InfiltrationScore	0.132854	0.112767	0.706661	7094
HNSC	FLNA	Tr1	-0.15831	0.112874	0.757526	2316
LUAD	MYH9	InfiltrationScore	0.0322624	0.11314	0.796565	4627
UCEC	INF2	CD8_naive	-0.40828	0.113226	0.420026	64423
STAD	FLNB	DC	0.106941	0.11324	0.258413	2317
COAD	IQGAP1	Th17	-0.350197	0.113482	0.455217	8826
COAD	CD2AP	iTreg	0.231819	0.113802	0.409554	23607
ESCA	IQGAP1	Th1	0.669407	0.113805	0.710843	8826
COAD	CD2AP	InfiltrationScore	0.166979	0.11381	0.271269	23607
LUSC	IQGAP1	NKT	-0.194251	0.114049	0.69854	8826
PRAD	MYH9	Tfh	-0.318206	0.114065	0.659675	4627
BRCA	TLN1	Th17	-0.180347	0.114069	0.545438	7094
LIHC	CAPZB	nTreg	-0.841086	0.114136	0.710031	832
UCS	MYH9	Tr1		0.114167	0.219808	4627
UCEC	MYH9	MAIT	-0.0713207	0.114242	0.255845	4627
COAD	FLNA	Central_memory	-0.820609	0.114265	0.646875	2316
SARC	MYH10	Tfh	0.631714	0.114485	0.989147	4628
BLCA	FLNA	CD4_naive	-1.90397	0.114878	0.727317	2316
BLCA	INF2	Bcell	-0.386478	0.115482	0.728445	64423
CESC	FLNB	Monocyte	0.191834	0.115504	0.560199	2317
BLCA	ACTN4	nTreg	-0.155756	0.115611	0.815247	81
PRAD	ACTN4	Macrophage	0.322493	0.115673	0.544706	81
BLCA	ACTN4	Exhausted	0.328163	0.115845	0.58676	81
CESC	CAPZB	Gamma_delta	0.366572	0.115936	0.986687	832
BRCA	MYH10	Central_memory	0.266308	0.116036	0.513759	4628
OV	FLNA	InfiltrationScore	0.168054	0.116377	0.832152	2316
LUSC	INF2	Th2	0.165475	0.116693	0.70441	64423
UCEC	INF2	NKT	-0.987001	0.11687	0.830373	64423
BLCA	ACTN4	Cytotoxic	0.189289	0.116926	0.615345	81
SKCM	FLNB	Bcell	0.103833	0.11725	0.445544	2317
UCEC	IQGAP1	DC	0.225385	0.117794	0.30799	8826
LIHC	MYH10	NK	0.430789	0.11787	0.76141	4628
UCEC	DSTN	MAIT	-0.227367	0.117879	0.260657	11034
STAD	FLNB	CD8_naive	-0.205031	0.117951	0.363238	2317
LUAD	INF2	NKT	-1.00904	0.117989	0.616331	64423
PAAD	FLNA	InfiltrationScore	0.0620227	0.118032	0.176331	2316
ESCA	FLNA	Th17	0.349787	0.118041	0.820021	2316
LGG	MYH10	CD4_T	-0.205897	0.118079	0.280056	4628
THCA	FLNB	Central_memory	1.11341	0.118135	0.838198	2317
LUSC	TLN1	Macrophage	0.176705	0.118158	0.685036	7094
UCEC	MYH10	Central_memory	0.249868	0.118203	0.823424	4628
STAD	ACTB	Cytotoxic	0.257121	0.118429	0.313094	60
PAAD	INF2	MAIT	-0.518993	0.118612	0.248522	64423
PAAD	INF2	InfiltrationScore	0.100286	0.118616	0.176985	64423
BRCA	IQGAP1	InfiltrationScore	-0.0767654	0.118676	0.804346	8826
STAD	IQGAP1	DC	0.182318	0.118724	0.265644	8826
LUAD	FLNB	Bcell	0.136924	0.118737	0.8758	2317
STAD	FLNB	CD4_naive		0.119044	0.760481	2317
LGG	TLN1	Tfh	-1.50582	0.119104	0.85358	7094
COAD	FLNA	Tr1	-0.238133	0.119162	0.79347	2316
DLBC	TLN1	Th17	0.465408	0.119177	0.713777	7094
CESC	DSTN	CD4_T	-0.495895	0.119206	0.747525	11034
BRCA	CAPZB	CD8_T	-0.425717	0.119222	0.656014	832
COAD	ACTN4	CD8_naive	-0.556082	0.119287	0.251266	81
BRCA	INF2	Th2	-0.315869	0.119338	0.505953	64423
LGG	TLN1	Macrophage	0.300994	0.119454	0.834459	7094
READ	FLNB	Th17	-0.92389	0.119486	0.208971	2317
STAD	TLN1	Gamma_delta	0.194051	0.119491	0.920916	7094
ACC	TLN1	iTreg		0.119498	0.345833	7094
SARC	IQGAP1	CD4_T	0.303709	0.119716	0.615224	8826
BLCA	MYH10	CD8_T	0.138268	0.1202	0.656675	4628
ESCA	ACTN4	CD8_naive	0.693088	0.1203	1	81
STAD	ACTB	Th1	0.43602	0.120408	0.262301	60
HNSC	MYH10	Th2	0.139292	0.120476	0.572996	4628
STAD	PDLIM1	Central_memory	0.555381	0.120839	0.675313	9124
LUSC	PDLIM1	Macrophage	0.327683	0.120958	0.68883	9124
COAD	CD2AP	Tr1	0.625615	0.120973	0.79347	23607
BLCA	MYH9	Macrophage	0.140487	0.121006	0.811048	4627
LIHC	CAPZB	CD4_naive		0.121142	0.541905	832
READ	TLN1	iTreg	0.399554	0.121162	0.299455	7094
LUSC	PDLIM1	NKT	0.382231	0.121447	0.704397	9124
LIHC	FLNB	DC	-0.208912	0.121834	0.646038	2317
COAD	TLN1	nTreg	0.20448	0.122003	0.358886	7094
LIHC	CAPZB	Th17	-0.434912	0.122134	0.635626	832
DLBC	TLN1	Cytotoxic	0.944135	0.122244	0.583478	7094
SKCM	INF2	Macrophage	0.140682	0.122257	0.986773	64423
COAD	TLN1	Central_memory	-0.588539	0.122429	0.646875	7094
READ	CD2AP	Monocyte	0.287932	0.122554	0.898652	23607
BRCA	CAPZB	CD8_naive	0.625942	0.122601	0.72563	832
PRAD	ACTN4	Neutrophil	-0.3402	0.122787	0.624127	81
STAD	ACTN4	Th17	-0.366638	0.122933	0.607605	81
KIRC	IQGAP1	DC	0.240531	0.123015	0.740422	8826
CESC	DSTN	Central_memory	0.790534	0.123035	0.366318	11034
SARC	TLN1	iTreg	0.427089	0.123326	0.79581	7094
PRAD	MYH10	NKT	-0.437248	0.123351	0.331211	4628
LGG	FLNA	InfiltrationScore	-0.0766989	0.123436	0.996193	2316
KIRP	TLN1	Tr1	-0.27603	0.123687	0.589423	7094
PRAD	TLN1	Th2	-0.251181	0.123723	0.373349	7094
LIHC	CAPZB	Th2	0.271665	0.123792	0.78259	832
CESC	MYH10	CD4_naive		0.12389	0.648908	4628
LUSC	FLNB	CD8_naive	-0.282318	0.123917	0.667317	2317
LIHC	INF2	Th1	-0.372951	0.123924	0.627952	64423
SKCM	MYH10	Cytotoxic	0.0699684	0.123961	0.960324	4628
KIRP	CD2AP	Cytotoxic	0.198512	0.124179	0.510423	23607
SARC	IQGAP1	NKT	-0.926013	0.12426	0.657981	8826
BRCA	TLN1	InfiltrationScore	0.0377844	0.124263	0.806944	7094
HNSC	MYH9	Tr1	-0.125737	0.124522	0.762693	4627
BLCA	CD2AP	Central_memory	-0.99987	0.124689	0.822114	23607
BLCA	FLNB	Bcell	0.182863	0.124831	0.736442	2317
BLCA	ACTN4	Monocyte	0.171408	0.125184	0.961951	81
KIRC	FLNB	Neutrophil	-0.590982	0.125247	0.872827	2317
UCEC	MYH10	Gamma_delta	0.210668	0.125461	0.308335	4628
PRAD	ACTN4	Tr1	0.372026	0.125694	0.614092	81
CESC	ACTB	Exhausted	0.407966	0.125707	0.307131	60
BLCA	PDLIM1	Monocyte	0.273148	0.125778	0.961951	9124
BRCA	PDLIM1	CD4_T	0.406333	0.125882	0.695402	9124
TGCT	MYH10	NKT	1.27398	0.125933	0.514589	4628
BLCA	CD2AP	Effector_memory	0.347238	0.126111	0.786364	23607
PRAD	TLN1	Tfh	-0.408599	0.126306	0.659675	7094
CESC	CD2AP	Monocyte	0.416774	0.12667	0.560621	23607
LUAD	FLNB	NKT	-0.563855	0.126739	0.627763	2317
HNSC	MYH10	NKT	-0.35347	0.126931	0.59545	4628
PAAD	INF2	Tfh	-0.550769	0.126944	0.577745	64423
HNSC	MYH10	MAIT	-0.0645863	0.127103	0.832491	4628
CESC	FLNA	Neutrophil	-0.199945	0.127243	1	2316
OV	IQGAP1	InfiltrationScore	0.132305	0.127413	0.832152	8826
CESC	IQGAP1	Th17	-0.326804	0.127585	0.552703	8826
PAAD	MYH9	iTreg	0.539558	0.127745	0.218504	4627
READ	FLNB	Central_memory	-1.17036	0.127812	0.391393	2317
BRCA	FLNB	CD4_T	-0.18182	0.127964	0.697383	2317
CESC	IQGAP1	Tfh	0.288197	0.128099	0.788982	8826
PAAD	INF2	Tr1	0.109403	0.128139	0.265326	64423
COAD	CAPZB	Gamma_delta	0.582403	0.128141	0.495449	832
LUSC	IQGAP1	CD8_T	0.195029	0.128227	0.746958	8826
COAD	ACTB	CD4_T	-0.574882	0.12835	0.586946	60
SKCM	IQGAP1	Monocyte	0.0880844	0.128399	0.996901	8826
COAD	CD2AP	MAIT	0.246415	0.128517	0.978897	23607
SKCM	FLNA	Effector_memory	-0.232172	0.128604	0.948497	2316
LIHC	IQGAP1	DC	0.282724	0.128758	0.652168	8826
LIHC	TLN1	NK	-0.346595	0.128853	0.770876	7094
KIRP	FLNB	Macrophage	0.256332	0.128926	0.637155	2317
COAD	ACTB	CD8_naive	-0.713255	0.129154	0.265062	60
SARC	IQGAP1	Monocyte	0.252635	0.129379	0.885789	8826
KIRC	FLNB	MAIT	-0.327698	0.129382	0.761111	2317
KIRP	MYH9	Gamma_delta	-0.668225	0.129686	0.710098	4627
UCEC	PDLIM1	CD8_naive	-0.290402	0.129799	0.440136	9124
UCEC	TLN1	Tr1	0.22646	0.129999	1	7094
ESCA	MYH10	Exhausted	1.1862	0.130097	0.605691	4628
OV	MYH10	iTreg	0.416621	0.130471	0.683247	4628
BRCA	INF2	Exhausted	0.567844	0.130668	0.433987	64423
BRCA	PDLIM1	Neutrophil	-0.339465	0.130691	0.760813	9124
UCEC	MYH10	Macrophage	0.163414	0.130833	0.35383	4628
SKCM	CD2AP	CD8_T	-0.16257	0.130867	0.683348	23607
CESC	ACTN4	NK	-0.283746	0.130941	0.878004	81
PAAD	TLN1	Tfh	-0.338056	0.130952	0.577745	7094
COAD	CAPZB	NK	0.321724	0.130999	0.246745	832
ESCA	ACTB	CD8_naive	0.810086	0.131063	1	60
LIHC	TLN1	Bcell	0.200809	0.131454	0.738387	7094
BRCA	INF2	iTreg	0.363892	0.131463	0.693647	64423
LIHC	INF2	Central_memory	-1.33006	0.131501	0.640095	64423
HNSC	FLNA	Macrophage	-0.198149	0.131514	0.718585	2316
LUSC	MYH9	Macrophage	0.124803	0.131648	0.697571	4627
OV	FLNA	Th17	-0.702937	0.131709	0.873826	2316
STAD	DSTN	nTreg	0.166907	0.132104	0.276068	11034
STAD	MYH10	MAIT	-0.142443	0.132173	0.491435	4628
KIRP	CD2AP	Macrophage	0.304838	0.132218	0.637155	23607
UCEC	MYH10	NKT	-0.344821	0.13231	0.834027	4628
LUSC	FLNA	CD8_T	-0.0643275	0.132539	0.752912	2316
STAD	FLNB	InfiltrationScore	-0.0405169	0.132718	0.572275	2317
LGG	CD2AP	Tfh	-1.90184	0.133135	0.85358	23607
COAD	TLN1	Neutrophil	-0.153556	0.133568	0.273998	7094
LUAD	MYH9	Macrophage	0.122789	0.133679	0.75489	4627
LUSC	IQGAP1	Exhausted	0.330347	0.13368	0.695746	8826
COAD	CD2AP	Th17	-0.3474	0.134047	0.48777	23607
ESCA	INF2	Th1	0.705911	0.134264	0.724781	64423
THCA	FLNB	InfiltrationScore	0.171778	0.134444	0.689454	2317
HNSC	FLNB	nTreg	0.150423	0.134481	0.69299	2317
SARC	FLNB	Monocyte	0.300806	0.134686	0.892297	2317
UCEC	TLN1	NK	0.191189	0.134945	0.508289	7094
COAD	CD2AP	Macrophage	0.356558	0.135006	0.29833	23607
READ	FLNB	iTreg	0.354321	0.135727	0.299455	2317
STAD	TLN1	NKT	-0.27436	0.135952	0.303077	7094
UCEC	PDLIM1	Tfh	0.384784	0.136078	0.384346	9124
KIRC	FLNB	CD8_T	0.40308	0.136288	0.7507	2317
KIRP	MYH10	InfiltrationScore	0.128558	0.136392	0.578053	4628
KIRP	TLN1	NK	-0.279088	0.136528	0.560539	7094
CESC	FLNA	Th17	-0.261365	0.136583	0.563801	2316
BRCA	IQGAP1	Neutrophil	0.208244	0.136868	0.762445	8826
COAD	CD2AP	Neutrophil	-0.527914	0.136892	0.278274	23607
PRAD	MYH9	Th2	-0.185296	0.137037	0.392776	4627
SKCM	FLNA	Th17	-0.103205	0.137185	0.836815	2316
SKCM	MYH9	NKT	-0.176794	0.137251	0.656668	4627
UCEC	PDLIM1	Monocyte	-0.254677	0.137849	0.661629	9124
SKCM	CAPZB	Effector_memory	0.657184	0.137861	0.948497	832
LUSC	FLNA	iTreg	0.104489	0.137988	0.79575	2316
PAAD	MYH10	iTreg	0.408031	0.138116	0.231462	4628
HNSC	MYH10	CD4_T	0.133065	0.138164	0.663822	4628
READ	FLNB	Tfh	-0.53235	0.138166	0.802015	2317
LUAD	DSTN	Effector_memory	1.14221	0.138307	0.63893	11034
HNSC	FLNB	Exhausted	0.320744	0.138356	0.669809	2317
KIRC	ACTN4	Central_memory	0.219065	0.138379	0.831291	81
BLCA	FLNB	NKT	-0.361607	0.138509	0.599616	2317
ESCA	TLN1	Th2	0.483607	0.138611	0.853021	7094
ESCA	TLN1	Th17	0.363741	0.138661	0.820021	7094
STAD	CD2AP	CD4_T	-0.323526	0.138712	0.243245	23607
BRCA	CD2AP	Th17	-0.468296	0.138725	0.576227	23607
PAAD	IQGAP1	CD8_T	0.418163	0.138899	0.408294	8826
GBM	TLN1	Th2	0.34527	0.138968	0.499055	7094
LGG	ACTN4	Th1	0.869929	0.139654	0.363377	81
BRCA	PDLIM1	Th1	0.424596	0.139768	0.437826	9124
LUAD	DSTN	Th1	0.623952	0.139831	0.549743	11034
STAD	PDLIM1	Tfh	0.25809	0.139903	0.682407	9124
DLBC	TLN1	CD8_T	-0.301465	0.139994	0.734153	7094
BLCA	INF2	Th1	0.350654	0.140054	0.642535	64423
LIHC	MYH10	Macrophage	0.366975	0.140159	0.804469	4628
STAD	CD2AP	Exhausted	0.274425	0.14031	0.281124	23607
SKCM	ACTN4	CD4_T	0.182596	0.140315	0.529398	81
BLCA	FLNA	Th1	0.30001	0.140431	0.642535	2316
BRCA	TLN1	Neutrophil	-0.0792647	0.14055	0.762445	7094
KIRC	FLNB	Central_memory	0.306831	0.1407	0.831291	2317
PRAD	ACTN4	Tfh	-0.486002	0.141298	0.659675	81
COAD	FLNB	CD4_T	-0.218041	0.141445	0.605718	2317
BLCA	ACTN4	CD4_T	-0.126983	0.142188	0.731566	81
LUAD	DSTN	CD8_naive	0.516603	0.142366	0.609047	11034
OV	MYH9	Th2	0.134216	0.142409	0.720124	4627
BRCA	ACTN4	CD4_T	-0.252127	0.142451	0.704159	81
LGG	INF2	Tr1	0.788368	0.142478	0.627067	64423
HNSC	INF2	Neutrophil	0.301369	0.142886	0.828082	64423
LIHC	MYH10	nTreg	-0.704912	0.142916	0.722602	4628
UCEC	ACTB	Exhausted	0.257257	0.142929	0.176024	60
LUSC	CD2AP	NKT	0.380481	0.143004	0.720969	23607
GBM	INF2	NKT	-1.70054	0.143032	0.279354	64423
PAAD	FLNB	CD8_T	-0.675827	0.143158	0.408294	2317
LUSC	MYL6	Monocyte	-0.380839	0.143231	0.775043	4637
KIRC	FLNB	Monocyte	-0.441466	0.143422	0.773884	2317
STAD	ACTN4	CD4_naive	1.34462	0.144113	0.760481	81
HNSC	TLN1	Tfh	0.225099	0.144146	0.812277	7094
LUSC	PDLIM1	Central_memory	-0.864505	0.144293	0.839187	9124
SARC	FLNB	Effector_memory	0.885581	0.144626	0.657016	2317
READ	FLNA	nTreg	0.414009	0.144733	1	2316
SARC	IQGAP1	Cytotoxic	0.229028	0.14499	0.668475	8826
SKCM	INF2	Exhausted	0.284292	0.144997	0.82662	64423
CESC	TLN1	Central_memory	-0.649376	0.145012	0.395551	7094
BLCA	IQGAP1	Monocyte	-0.133468	0.145808	0.961951	8826
LGG	ACTN4	Cytotoxic	0.535644	0.145854	0.378269	81
CESC	INF2	Exhausted	0.629709	0.146143	0.333699	64423
UCS	MYH9	Tfh	0.83274	0.146242	0.958368	4627
PAAD	INF2	Neutrophil	-0.252734	0.146283	0.258816	64423
KIRC	IQGAP1	Bcell	0.253671	0.146298	0.702817	8826
ESCA	FLNB	CD8_T	0.281175	0.146422	0.693979	2317
LUAD	IQGAP1	Macrophage	0.241304	0.146542	0.763876	8826
COAD	CD2AP	DC	0.362145	0.146682	0.31388	23607
LGG	MYH10	MAIT	0.260327	0.146887	0.758916	4628
SKCM	IQGAP1	Bcell	-0.13512	0.147124	0.486326	8826
PRAD	TLN1	CD8_T	0.363757	0.147338	0.382327	7094
CESC	TLN1	CD8_T	-0.261959	0.147389	0.908793	7094
BLCA	IQGAP1	Cytotoxic	-0.158839	0.147475	0.650014	8826
PRAD	FLNB	Th17	-0.109072	0.147538	0.428148	2317
LGG	FLNB	CD4_T	-0.120027	0.14755	0.32282	2317
ACC	TLN1	Effector_memory		0.147646	0.474386	7094
PAAD	MYH10	NKT	-0.485867	0.147671	0.228942	4628
UCEC	DSTN	Gamma_delta	0.382887	0.148101	0.335781	11034
LUAD	CD2AP	nTreg	0.400622	0.148169	0.613141	23607
LGG	FLNA	Gamma_delta	0.45982	0.148382	0.276614	2316
UCEC	CD2AP	MAIT	-0.153768	0.148502	0.298617	23607
SARC	IQGAP1	Central_memory	-2.12702	0.148534	0.869044	8826
OV	MYH10	Monocyte	-0.437726	0.148557	0.77557	4628
GBM	MYH9	CD4_T	-0.360967	0.14861	0.305774	4627
LUSC	INF2	Cytotoxic	-0.299195	0.148623	0.693474	64423
UCEC	FLNB	DC	0.14623	0.148648	0.347155	2317
READ	MYH9	Gamma_delta	0.612701	0.14871	0.262517	4627
SKCM	FLNA	iTreg	0.0803367	0.149293	0.806696	2316
HNSC	INF2	InfiltrationScore	-0.139819	0.149542	0.678731	64423
KIRP	MYH9	InfiltrationScore	-0.15576	0.149616	0.601539	4627
OV	FLNA	NK	0.396109	0.149944	0.907727	2316
LGG	MYH10	Th1	0.682387	0.150048	0.363377	4628
CESC	FLNB	DC	0.149635	0.150112	0.998678	2317
UCEC	MYH10	InfiltrationScore	0.0788602	0.150202	0.434528	4628
BRCA	ACTN4	nTreg	0.245338	0.150574	0.840452	81
PRAD	IQGAP1	Central_memory	0.498994	0.151053	0.797736	8826
CESC	CAPZB	Macrophage	0.422902	0.151098	0.489972	832
SKCM	MYH9	CD8_T	0.0876113	0.151291	0.709128	4627
GBM	MYH9	Monocyte	-0.169436	0.151318	0.254317	4627
SKCM	IQGAP1	CD8_T	0.114248	0.151447	0.709128	8826
ACC	TLN1	Central_memory	-4.97033	0.151672	0.526893	7094
HNSC	IQGAP1	Bcell	0.258905	0.151805	0.739883	8826
STAD	INF2	Bcell	-0.311355	0.151832	0.371608	64423
CESC	MYH9	Th2	0.162635	0.151886	0.813027	4627
OV	IQGAP1	iTreg	0.372896	0.152086	0.696621	8826
HNSC	FLNB	CD8_T	0.172338	0.152269	0.65152	2317
SKCM	MYH9	CD8_naive	-0.26415	0.152357	0.962547	4627
KIRC	MYH10	CD8_naive	0.624641	0.152567	0.60863	4628
OV	FLNA	NKT	0.589893	0.152672	0.830761	2316
ESCA	INF2	Exhausted	1.46981	0.152773	0.605691	64423
LGG	INF2	Exhausted	0.661998	0.152867	0.996512	64423
BRCA	ACTB	Bcell	0.251095	0.15304	0.93519	60
SARC	INF2	Effector_memory	-3.49705	0.153207	0.662673	64423
CESC	CAPZB	Central_memory	-1.8673	0.153245	0.407005	832
GBM	FLNA	CD8_naive	0.436091	0.153379	0.720854	2316
PRAD	MYL6	Th2	0.181335	0.153425	0.415229	4637
LIHC	MYH10	CD4_naive	0.958377	0.153457	0.606236	4628
BRCA	MYH9	InfiltrationScore	-0.024357	0.153547	0.815632	4627
LUSC	TLN1	DC	0.164401	0.153552	0.739972	7094
READ	FLNB	CD8_T	0.249093	0.153567	0.296442	2317
LUSC	CD2AP	DC	0.199223	0.153582	0.739972	23607
PRAD	MYL6	Effector_memory	-3.16745	0.153664	0.402168	4637
LIHC	TLN1	NKT	0.839475	0.153783	0.733654	7094
COAD	CD2AP	Cytotoxic	0.258378	0.153851	0.2347	23607
BRCA	CD2AP	Central_memory	0.538369	0.15408	0.558932	23607
PRAD	MYL6	CD8_naive	0.787858	0.154343	0.520136	4637
LGG	INF2	Bcell	-0.3638	0.154397	0.452834	64423
BRCA	MYH10	Bcell	0.104999	0.154522	0.93519	4628
LUAD	ACTB	NK	0.134706	0.154605	0.702941	60
SKCM	MYH10	CD8_T	0.0960149	0.154876	0.712078	4628
HNSC	FLNA	DC	-0.082419	0.15499	0.683878	2316
HNSC	ACTB	NK	0.28373	0.155339	0.600508	60
GBM	MYH9	Exhausted	-1.55537	0.155394	0.305512	4627
HNSC	MYH9	Central_memory	-0.285583	0.155479	0.813517	4627
STAD	PDLIM1	Th2	-0.259895	0.155763	0.872332	9124
LGG	CD2AP	CD8_naive	0.570317	0.155868	0.998332	23607
LGG	FLNB	Bcell	-0.165559	0.156185	0.455315	2317
LGG	FLNB	Exhausted	0.343378	0.156341	0.996512	2317
SARC	MYH10	CD4_naive		0.156479	0.577586	4628
SARC	TLN1	CD4_naive		0.156479	0.577586	7094
COAD	FLNB	Tr1	0.239405	0.156485	0.825994	2317
BLCA	CD2AP	Tfh	-0.548043	0.156486	0.81687	23607
THCA	FLNB	nTreg	-0.887541	0.156745	0.837746	2317
KIRC	TLN1	nTreg	0.146159	0.156904	0.708597	7094
STAD	MYH10	InfiltrationScore	0.0379438	0.156918	0.599137	4628
KIRP	MYH10	NKT	0.704613	0.157188	0.778279	4628
ESCA	TLN1	Monocyte	-0.247991	0.157262	0.722543	7094
CESC	ACTN4	nTreg	-0.658865	0.157477	0.993129	81
COAD	DSTN	Central_memory	0.626694	0.157503	0.650105	11034
LGG	ACTN4	Gamma_delta	0.825481	0.15763	0.287682	81
SKCM	FLNB	Tr1	0.130384	0.157731	0.999387	2317
HNSC	ACTN4	Monocyte	0.171377	0.158071	0.808839	81
STAD	FLNA	Th17	-0.191584	0.158103	0.650467	2316
CESC	FLNB	CD4_naive		0.158412	0.648908	2317
CESC	INF2	Monocyte	0.314671	0.15858	0.592909	64423
BLCA	ACTB	DC	0.150611	0.158912	0.746259	60
LUSC	MYH10	iTreg	-0.232093	0.158961	0.80368	4628
PRAD	MYH10	Tfh	-0.31784	0.159356	0.659675	4628
ESCA	FLNA	NKT	-0.95446	0.160053	0.686407	2316
STAD	IQGAP1	Neutrophil	0.141099	0.16087	0.829805	8826
STAD	IQGAP1	Th2	-0.115674	0.161151	0.875039	8826
KIRP	FLNB	Bcell	0.292906	0.161251	0.777966	2317
KIRP	ACTB	Effector_memory	0.441167	0.161626	0.594438	60
HNSC	TLN1	Cytotoxic	0.0898265	0.161831	0.708658	7094
PRAD	TLN1	CD8_naive	-1.42016	0.161947	0.524751	7094
HNSC	INF2	Cytotoxic	-0.1786	0.16234	0.708658	64423
STAD	FLNA	CD4_naive		0.162344	0.760481	2316
LUSC	INF2	Effector_memory	-0.639207	0.162442	0.686887	64423
ESCA	MYH9	CD4_T	0.490227	0.16299	0.754797	4627
COAD	ACTB	Th17	-0.23305	0.163036	0.529753	60
STAD	DSTN	Tr1	-0.0868715	0.163186	0.500273	11034
BRCA	ACTB	Th2	-0.0894397	0.163468	0.548744	60
PRAD	MYL6	nTreg	0.317969	0.163569	0.368769	4637
SARC	IQGAP1	Effector_memory	0.84673	0.16373	0.675646	8826
COAD	ACTB	iTreg	0.162968	0.163763	0.476302	60
BLCA	INF2	MAIT	0.236646	0.164067	0.741271	64423
STAD	CD2AP	Effector_memory	0.972066	0.164411	0.391432	23607
GBM	IQGAP1	Neutrophil	-0.592056	0.164502	0.365014	8826
HNSC	IQGAP1	NKT	-0.556441	0.164527	0.63256	8826
ESCA	ACTN4	Effector_memory	0.666288	0.165181	0.662449	81
SKCM	FLNA	InfiltrationScore	0.0249546	0.165377	1	2316
BRCA	CAPZB	NK	-0.596023	0.165836	0.893753	832
ESCA	FLNA	CD8_naive	-1.16538	0.166377	1	2316
HNSC	INF2	CD8_naive	0.405313	0.166552	0.686364	64423
BRCA	PDLIM1	Monocyte	-0.271254	0.166559	0.754089	9124
PRAD	FLNB	DC	-0.308087	0.166593	0.975775	2317
GBM	MYH10	Neutrophil	-0.589	0.167147	0.365014	4628
ACC	FLNA	Th1	-1.05448	0.167501	0.503085	2316
PRAD	MYH10	Central_memory	-0.607761	0.167655	0.80628	4628
LUSC	TLN1	Monocyte	-0.0767872	0.167816	0.790122	7094
KIRP	FLNB	InfiltrationScore	0.104178	0.167921	0.628872	2317
BRCA	MYL6	CD4_T	-0.392954	0.168208	0.720084	4637
COAD	INF2	Tr1	-0.216203	0.16861	0.836788	64423
COAD	ACTB	Neutrophil	-0.234943	0.168845	0.315417	60
SKCM	IQGAP1	Exhausted	0.178645	0.168888	0.832942	8826
HNSC	FLNB	Th1	0.26117	0.169156	0.676729	2317
BRCA	ACTN4	Macrophage	0.143481	0.169233	0.928333	81
BLCA	ACTB	Macrophage	0.153532	0.169234	0.842305	60
HNSC	CAPZB	Effector_memory	0.566439	0.169428	0.830265	832
BRCA	PDLIM1	Th17	-0.499426	0.169514	0.606664	9124
DLBC	ACTB	Exhausted		0.169701	0.561907	60
CESC	ACTN4	Cytotoxic	-0.273051	0.16985	0.869676	81
COAD	MYH10	CD4_T	-0.33524	0.170183	0.634354	4628
BRCA	CD2AP	iTreg	0.439364	0.170243	0.712085	23607
GBM	INF2	Th2	0.433759	0.170303	0.499055	64423
SKCM	CD2AP	MAIT	-0.110849	0.170542	0.801961	23607
STAD	DSTN	CD4_T	-0.320291	0.170749	0.280937	11034
KIRP	MYH9	Cytotoxic	-0.171877	0.170801	0.565552	4627
PRAD	TLN1	CD4_naive		0.170934	0.510846	7094
LGG	FLNA	nTreg	0.325465	0.171093	0.999391	2316
LGG	FLNA	Th1	0.456712	0.171166	0.379774	2316
HNSC	TLN1	Monocyte	-0.106543	0.171222	0.808839	7094
COAD	FLNB	Effector_memory	0.278671	0.171544	0.477059	2317
SARC	ACTN4	Th1	0.513262	0.171555	0.710556	81
BLCA	MYH10	Central_memory	-0.387099	0.171561	0.852579	4628
LUAD	ACTN4	Monocyte	0.157284	0.171773	0.761169	81
UCS	MYH9	CD4_T	-1.1156	0.171858	0.263297	4627
BRCA	TLN1	MAIT	-0.108259	0.172243	0.713614	7094
DLBC	ACTB	NK	-0.182634	0.172412	0.608563	60
LGG	ACTB	Gamma_delta	0.653117	0.17253	0.306241	60
PRAD	MYH10	CD4_naive	0.801195	0.172614	0.510846	4628
HNSC	ACTN4	Exhausted	-0.370335	0.172667	0.702664	81
GBM	MYH9	CD8_T	0.270587	0.172851	0.297965	4627
STAD	FLNA	Effector_memory	0.720181	0.173087	0.400939	2316
CESC	FLNB	CD8_naive	-0.358039	0.173324	0.776624	2317
SKCM	CD2AP	InfiltrationScore	-0.0374995	0.173381	1	23607
HNSC	PDLIM1	Tr1	0.231154	0.17403	0.793298	9124
COAD	ACTN4	Bcell	-0.229844	0.174041	0.608548	81
SKCM	MYH9	nTreg	-0.130294	0.174659	0.95292	4627
SARC	MYH9	DC	0.348559	0.174752	0.93536	4627
SARC	MYH9	Th2	0.230985	0.174759	0.916177	4627
PRAD	MYH9	CD4_T	-0.413073	0.174867	0.444504	4627
ESCA	INF2	Cytotoxic	0.413357	0.175312	0.979806	64423
CESC	ACTN4	Th2	-0.333865	0.175529	0.843261	81
LUAD	CD2AP	Monocyte	0.268192	0.175554	0.76325	23607
STAD	TLN1	InfiltrationScore	0.0400037	0.175674	0.620914	7094
SKCM	PDLIM1	Tfh	0.173619	0.175687	0.612635	9124
CESC	FLNA	CD4_naive	-2.37144	0.175772	0.648908	2316
SARC	MYH10	Monocyte	-0.348957	0.175925	0.911649	4628
HNSC	FLNB	Cytotoxic	0.152999	0.176088	0.713169	2317
COAD	INF2	nTreg	0.195684	0.176124	0.425414	64423
UCEC	CD2AP	iTreg	0.224972	0.176162	0.689622	23607
READ	TLN1	InfiltrationScore	0.156346	0.176357	0.292	7094
COAD	MYH10	Central_memory	-0.698956	0.176534	0.681211	4628
ESCA	FLNA	Gamma_delta	-0.636741	0.177035	0.898414	2316
UCEC	CD2AP	CD8_naive	-0.310847	0.177175	0.495426	23607
SKCM	CD2AP	nTreg	0.154837	0.177277	0.95292	23607
STAD	DSTN	Exhausted	0.295335	0.177327	0.325569	11034
READ	MYH10	Tr1	-0.133382	0.177343	0.675776	4628
BLCA	ACTN4	Th1	0.237236	0.177821	0.680864	81
BLCA	INF2	CD4_T	-0.320013	0.177883	0.747305	64423
UCS	MYH9	Gamma_delta	0.79942	0.178094	0.824491	4627
KIRP	MYH9	Bcell	0.375776	0.178596	0.788476	4627
CESC	IQGAP1	Exhausted	0.423014	0.178614	0.371949	8826
STAD	MYH10	iTreg	0.0752672	0.179103	0.689891	4628
HNSC	MYH9	CD8_T	-0.132736	0.179122	0.685564	4627
BLCA	IQGAP1	Macrophage	-0.220944	0.179297	0.8479	8826
BRCA	MYL6	nTreg	0.588415	0.17995	0.848523	4637
STAD	TLN1	CD4_naive		0.179958	0.760481	7094
LIHC	FLNA	nTreg	-0.328686	0.180065	0.743494	2316
COAD	PDLIM1	Neutrophil	-0.249032	0.180351	0.328841	9124
HNSC	INF2	CD8_T	-0.217527	0.180451	0.687113	64423
LUAD	MYH10	CD8_naive	-0.297962	0.18091	0.652554	4628
READ	MYH9	CD8_T	0.296401	0.18104	0.323323	4627
CESC	CD2AP	Th17	0.435951	0.181246	0.617534	23607
LUAD	ACTN4	nTreg	0.187728	0.181554	0.640978	81
OV	FLNA	CD8_naive	-1.37698	0.181662	0.970875	2316
BRCA	PDLIM1	nTreg	-1.06783	0.181706	0.84855	9124
LGG	FLNB	Central_memory	-0.488799	0.18174	0.374776	2317
READ	FLNA	Neutrophil	0.362862	0.181795	0.305567	2316
PRAD	MYL6	InfiltrationScore	0.106795	0.182168	0.961829	4637
CESC	MYH10	Tr1	-0.248127	0.182305	1	4628
BRCA	FLNA	CD4_T	0.099501	0.182347	0.7321	2316
LIHC	TLN1	Tfh	-0.441369	0.182495	0.695805	7094
COAD	IQGAP1	nTreg	0.306454	0.183099	0.433351	8826
LUAD	FLNB	DC	-0.133933	0.183772	0.729648	2317
LGG	MYH10	NKT	-1.93462	0.184077	0.936669	4628
COAD	ACTN4	Cytotoxic	0.144067	0.184088	0.26889	81
LGG	ACTB	Exhausted	-1.12177	0.184551	0.996512	60
HNSC	ACTB	Monocyte	-0.238942	0.184627	0.818048	60
LUSC	IQGAP1	MAIT	-0.146169	0.184636	0.761426	8826
SARC	MYH10	Exhausted	0.456845	0.184931	0.598131	4628
LUSC	MYH9	NKT	0.203379	0.185285	0.755327	4627
BRCA	TLN1	Gamma_delta	0.114996	0.185613	0.73129	7094
KIRC	ACTN4	Tfh	-0.153949	0.185685	0.877909	81
UCEC	IQGAP1	CD4_T	-0.180871	0.185734	0.726443	8826
LUSC	PDLIM1	Monocyte	0.171158	0.185812	0.80185	9124
ESCA	ACTN4	MAIT	0.298198	0.185973	0.7829	81
BLCA	CD2AP	NKT	-0.530702	0.186017	0.6428	23607
LIHC	MYH10	NKT	0.794539	0.186224	0.753851	4628
HNSC	MYH9	Th17	0.0947288	0.186399	0.72386	4627
GBM	INF2	iTreg	-0.639034	0.186406	0.394081	64423
LUAD	MYH9	DC	0.139391	0.186452	0.730007	4627
BRCA	TLN1	CD8_T	0.089476	0.186607	0.71613	7094
KIRP	TLN1	Th2	0.234121	0.186988	0.734934	7094
UCEC	CD2AP	InfiltrationScore	0.106871	0.187259	0.481434	23607
SARC	INF2	InfiltrationScore	0.143142	0.187545	0.712328	64423
SKCM	IQGAP1	InfiltrationScore	0.0329339	0.187975	1	8826
COAD	PDLIM1	CD4_T	-0.469891	0.188009	0.652166	9124
LGG	MYH10	CD8_T	0.219558	0.188281	0.918663	4628
GBM	MYH9	DC	-0.327067	0.188422	0.446673	4627
BLCA	TLN1	NK	0.181465	0.188728	0.824657	7094
HNSC	ACTB	CD8_T	0.180888	0.188764	0.69122	60
COAD	DSTN	iTreg	0.185754	0.188821	0.497709	11034
COAD	MYH10	InfiltrationScore	0.0794981	0.18888	0.362015	4628
LUAD	INF2	Th1	0.380417	0.189101	0.600247	64423
ESCA	IQGAP1	Monocyte	-0.260497	0.189444	0.741547	8826
CESC	MYH10	Macrophage	0.15559	0.189454	0.527263	4628
LUSC	MYH10	Neutrophil	0.220804	0.190084	0.81394	4628
LUAD	TLN1	Effector_memory	0.474581	0.190293	0.676051	7094
SARC	FLNB	nTreg	0.50688	0.190317	0.762611	2317
UCEC	PDLIM1	NKT	-0.551565	0.190339	0.858224	9124
HNSC	CD2AP	iTreg	0.340577	0.190511	0.820931	23607
BLCA	PDLIM1	Exhausted	0.52506	0.190586	0.655022	9124
COAD	CAPZB	DC	0.25623	0.190593	0.361319	832
PAAD	MYH10	Neutrophil	-0.223886	0.190852	0.309997	4628
COAD	MYH10	Macrophage	0.193181	0.191319	0.359761	4628
UCEC	FLNA	Tr1	-0.153958	0.191367	1	2316
UCEC	CD2AP	CD4_T	-0.231429	0.19138	0.730381	23607
LUSC	FLNB	InfiltrationScore	0.046222	0.191648	0.760456	2317
PRAD	MYH9	Tr1	0.263616	0.191688	0.614092	4627
SARC	MYH9	InfiltrationScore	0.107485	0.191696	0.712328	4627
SKCM	ACTB	Central_memory	0.448973	0.19182	0.460781	60
KIRP	TLN1	CD4_T	-0.137615	0.192189	0.708504	7094
BLCA	IQGAP1	Bcell	0.161307	0.19229	0.779443	8826
CESC	CAPZB	InfiltrationScore	0.187168	0.192368	0.912019	832
LGG	IQGAP1	Monocyte	-0.109239	0.192484	0.920737	8826
UCS	MYH9	Cytotoxic	0.830393	0.193068	0.984786	4627
LIHC	MYH10	Tfh	0.527017	0.193103	0.707152	4628
CESC	IQGAP1	Gamma_delta	0.214106	0.193311	0.986687	8826
COAD	CAPZB	MAIT	0.155171	0.193442	0.978897	832
LIHC	IQGAP1	Effector_memory	1.62846	0.193511	0.644054	8826
PRAD	MYL6	MAIT	-0.24832	0.193682	0.461922	4637
LUSC	ACTB	MAIT	-0.246635	0.193758	0.765801	60
BRCA	FLNA	Gamma_delta	0.170387	0.193862	0.737701	2316
SKCM	ACTN4	Cytotoxic	0.0297266	0.193867	0.960619	81
BRCA	CD2AP	Effector_memory	-1.25419	0.194032	0.935925	23607
COAD	FLNA	MAIT	0.078121	0.194183	0.978897	2316
SARC	MYH10	Cytotoxic	0.241285	0.194207	0.700873	4628
STAD	MYH10	Central_memory	0.210318	0.194469	0.743074	4628
BRCA	INF2	CD8_naive	0.475155	0.19461	0.7733	64423
UCS	FLNA	Central_memory	0.81389	0.194765	0.60797	2316
SKCM	PDLIM1	Neutrophil	-0.124886	0.194802	0.766496	9124
PRAD	TLN1	Th1	0.74849	0.194948	0.427049	7094
OV	MYH9	Central_memory	0.454444	0.195313	0.827079	4627
BRCA	INF2	Tr1	-0.706469	0.195562	0.922337	64423
PAAD	IQGAP1	CD8_naive	-2.25443	0.195744	0.279893	8826
ESCA	MYH10	Th17	0.2671	0.195887	0.820021	4628
BLCA	IQGAP1	Exhausted	-0.310424	0.195921	0.661098	8826
PRAD	FLNB	Tfh	-0.267061	0.196093	0.659675	2317
BRCA	CAPZB	Tr1	-1.34045	0.196207	0.922337	832
KIRC	ACTN4	Tr1	-0.00810716	0.196387	0.811545	81
CESC	ACTB	MAIT	-0.242321	0.196546	0.989199	60
BRCA	IQGAP1	Cytotoxic	-0.101064	0.196546	0.574234	8826
OV	IQGAP1	NK	0.336345	0.196577	0.917979	8826
HNSC	MYH10	Neutrophil	-0.109275	0.196711	0.831079	4628
HNSC	CAPZB	Th1	0.284738	0.196868	0.699883	832
STAD	INF2	Central_memory	0.333307	0.197215	0.744591	64423
HNSC	ACTB	iTreg	0.305479	0.197219	0.821826	60
SKCM	MYH10	Tr1	-0.154	0.197364	0.999387	4628
COAD	CD2AP	CD8_T	0.268614	0.197431	0.373632	23607
HNSC	FLNA	iTreg	-0.178705	0.197661	0.821826	2316
LIHC	FLNA	Central_memory	-0.866525	0.198479	0.699975	2316
LGG	ACTB	Tfh	-1.53232	0.198643	0.85358	60
LUSC	FLNA	Effector_memory	-0.503096	0.198993	0.723215	2316
HNSC	CAPZB	Macrophage	-0.326783	0.199028	0.768364	832
SARC	MYH10	DC	-0.254824	0.199304	0.93536	4628
GBM	ACTN4	Bcell	0.428476	0.199507	0.934761	81
GBM	IQGAP1	DC	-0.38305	0.199667	0.446673	8826
BLCA	MYH9	Effector_memory	0.253227	0.199731	0.818716	4627
SKCM	PDLIM1	NK	0.113051	0.199883	0.955823	9124
BRCA	IQGAP1	Bcell	-0.236421	0.200089	0.93519	8826
SARC	ACTN4	Tfh	0.669323	0.200657	0.989147	81
BRCA	MYH9	CD4_T	0.0941796	0.200662	0.750377	4627
LUSC	FLNB	Cytotoxic	0.140644	0.200723	0.736061	2317
READ	FLNA	Th17	0.269081	0.201103	0.310946	2316
READ	FLNA	CD4_T	-0.185503	0.20111	0.981858	2316
READ	FLNA	InfiltrationScore	-0.134476	0.20114	0.318669	2316
KIRP	MYH9	Central_memory	1.0752	0.201192	0.74002	4627
COAD	CAPZB	CD8_T	0.20247	0.201221	0.377612	832
BLCA	IQGAP1	Central_memory	0.588652	0.201292	0.856735	8826
KIRP	ACTB	Monocyte	-0.157722	0.20147	0.772282	60
SARC	MYH9	CD8_T	-0.242038	0.201891	0.756626	4627
LUSC	ACTN4	Monocyte	0.0949804	0.201926	0.810244	81
HNSC	FLNB	Effector_memory	0.331148	0.202019	0.836165	2317
GBM	ACTN4	Th1	0.444811	0.202282	0.325111	81
ESCA	ACTB	Tfh	-1.02246	0.202292	0.814834	60
LIHC	TLN1	Cytotoxic	-0.299703	0.202397	0.773969	7094
GBM	MYH10	DC	-0.380934	0.202482	0.446673	4628
SKCM	MYH10	NK	0.104843	0.202512	0.955823	4628
BRCA	ACTN4	Effector_memory	0.385909	0.202586	0.935925	81
KIRP	MYH9	CD8_T	-0.365482	0.202795	0.699606	4627
COAD	TLN1	Monocyte	0.118644	0.202916	0.717707	7094
LUAD	CD2AP	iTreg	0.136017	0.202918	0.785018	23607
BLCA	ACTN4	InfiltrationScore	0.0677736	0.203829	0.840494	81
GBM	INF2	DC	-0.28314	0.203853	0.446673	64423
LUAD	CD2AP	Th17	-0.464419	0.204121	0.641469	23607
COAD	FLNA	iTreg	0.0837103	0.204177	0.513921	2316
LGG	CD2AP	CD4_T	-0.187671	0.204835	0.392833	23607
UCEC	DSTN	Th1	0.447158	0.205049	0.231858	11034
SARC	FLNA	InfiltrationScore	-0.0915825	0.205063	0.723912	2316
LIHC	INF2	nTreg	0.310738	0.205278	0.761316	64423
CESC	FLNA	CD4_T	-0.0897609	0.205311	0.762065	2316
SARC	MYH10	Central_memory	0.940313	0.205572	0.873409	4628
STAD	CD2AP	Tr1	-0.105141	0.20576	0.546387	23607
SARC	TLN1	NK	-0.304333	0.205823	0.675302	7094
ESCA	ACTN4	Neutrophil	0.281059	0.20679	0.933326	81
LUSC	CD2AP	Neutrophil	-0.273079	0.206999	0.819823	23607
ESCA	MYH9	DC	-0.398006	0.207103	0.880021	4627
ESCA	MYH9	iTreg	0.334897	0.207105	0.970203	4627
PAAD	INF2	DC	0.21594	0.207211	0.341293	64423
UCEC	TLN1	Central_memory	0.20033	0.207331	0.841094	7094
PRAD	TLN1	Central_memory	0.479053	0.207926	0.828254	7094
UCEC	TLN1	NKT	-0.29968	0.207929	0.858224	7094
GBM	INF2	Tfh	-1.2064	0.20812	0.910968	64423
LGG	ACTB	Bcell	0.229564	0.208147	0.519676	60
HNSC	MYH10	Tfh	0.202804	0.208304	0.848621	4628
BRCA	INF2	Tfh	-0.473564	0.208606	0.639543	64423
CESC	MYH9	DC	0.128769	0.208634	0.998678	4627
SKCM	CD2AP	Neutrophil	0.135048	0.208653	0.775607	23607
PAAD	MYH9	Cytotoxic	0.421573	0.208668	0.287585	4627
UCEC	PDLIM1	DC	0.224203	0.208846	0.421713	9124
SKCM	TLN1	Central_memory	0.283044	0.208894	0.48075	7094
LIHC	TLN1	CD4_T	-0.258533	0.209177	0.691235	7094
BRCA	FLNA	NKT	-0.460014	0.20997	0.566479	2316
BRCA	IQGAP1	Exhausted	0.236448	0.210347	0.521075	8826
CESC	TLN1	DC	0.196426	0.210557	0.998678	7094
KIRC	ACTN4	Cytotoxic	-0.0868257	0.210668	0.69852	81
LIHC	FLNB	InfiltrationScore	-0.0519657	0.210848	0.759923	2317
HNSC	IQGAP1	nTreg	-0.135431	0.211009	0.772521	8826
BRCA	FLNB	Th1	0.129038	0.211165	0.515404	2317
COAD	ACTB	Th2	0.21809	0.211234	0.749409	60
LUAD	FLNB	Th1	0.232934	0.211265	0.622379	2317
STAD	FLNA	CD8_T	0.120847	0.211469	0.802476	2316
SKCM	CD2AP	Gamma_delta	-0.146093	0.211625	0.791257	23607
HNSC	MYH10	DC	-0.0800032	0.211743	0.729624	4628
ESCA	FLNA	Central_memory	0.753365	0.212083	0.7542	2316
BRCA	CD2AP	nTreg	0.368974	0.212161	0.861308	23607
LUAD	ACTN4	CD8_T	-0.111748	0.212164	0.797133	81
GBM	ACTN4	Central_memory		0.21239	0.389076	81
GBM	FLNA	nTreg	-0.664464	0.212631	0.318567	2316
ESCA	ACTN4	Tr1	-0.157312	0.212729	0.835706	81
KIRC	ACTN4	Bcell	-0.247504	0.212923	0.742137	81
LUAD	ACTN4	Bcell	0.156693	0.212979	0.902172	81
LGG	FLNA	Neutrophil	-0.129536	0.213034	0.549353	2316
LGG	ACTB	NK	-0.451789	0.213274	0.981478	60
GBM	ACTN4	iTreg	-0.820325	0.213306	0.394081	81
COAD	INF2	Tfh	0.196701	0.213714	0.715573	64423
BRCA	CAPZB	Cytotoxic	-0.197039	0.213752	0.589439	832
READ	FLNB	DC	0.214926	0.214352	0.462114	2317
GBM	IQGAP1	Central_memory		0.214602	0.389076	8826
ACC	FLNA	NK	-0.759531	0.21462	0.821719	2316
PAAD	FLNA	Bcell	-0.400114	0.215298	0.975846	2316
LUAD	INF2	CD4_T	-0.168424	0.215304	0.540303	64423
UCEC	FLNB	Macrophage	0.136096	0.215368	0.457373	2317
STAD	ACTB	NKT	-0.501584	0.215376	0.398571	60
LUAD	FLNB	Monocyte	-0.149281	0.215413	0.776294	2317
LUSC	PDLIM1	nTreg	-0.330748	0.215634	0.753163	9124
LGG	FLNA	Cytotoxic	0.236344	0.215892	0.467235	2316
COAD	IQGAP1	MAIT	0.117562	0.215927	0.978974	8826
BLCA	ACTN4	Neutrophil	-0.132006	0.215955	0.818919	81
BLCA	CD2AP	iTreg	0.177512	0.215956	0.810838	23607
GBM	IQGAP1	iTreg	-0.816361	0.216192	0.394081	8826
SARC	MYH10	Tr1	-0.670741	0.216505	0.903278	4628
CESC	FLNB	Tr1	-0.134874	0.216599	1	2317
HNSC	FLNA	Tfh	-0.239982	0.216786	0.85165	2316
GBM	MYH10	Central_memory		0.216802	0.389076	4628
ESCA	FLNB	Gamma_delta	0.261098	0.217193	0.898414	2317
LUSC	PDLIM1	InfiltrationScore	0.0879455	0.217204	0.778937	9124
LIHC	CAPZB	Cytotoxic	0.368881	0.217449	0.776943	832
LIHC	MYH10	Neutrophil	-0.293001	0.217452	0.675176	4628
CESC	ACTN4	NKT	-0.740337	0.217477	0.791856	81
UCEC	ACTN4	Macrophage	0.17548	0.217526	0.458599	81
ESCA	MYH10	Th2	-0.430698	0.217895	0.868041	4628
LUAD	ACTN4	Macrophage	0.131674	0.218037	0.789639	81
READ	TLN1	nTreg	-0.748521	0.218211	1	7094
KIRP	FLNB	Central_memory	0.555762	0.218216	0.748299	2317
LIHC	IQGAP1	nTreg	0.438008	0.218231	0.761316	8826
HNSC	TLN1	Macrophage	0.184719	0.218783	0.78059	7094
ESCA	ACTN4	Monocyte	-0.229091	0.218823	0.766037	81
SARC	ACTN4	Effector_memory	0.984409	0.21894	0.737953	81
GBM	MYH10	iTreg	-0.812435	0.219068	0.394081	4628
CESC	IQGAP1	CD4_naive		0.219082	0.648908	8826
COAD	PDLIM1	DC	0.254764	0.219115	0.390985	9124
LUAD	IQGAP1	Effector_memory	-0.672464	0.219384	0.697203	8826
LUSC	MYL6	DC	-0.238068	0.219523	0.779601	4637
LUAD	FLNB	CD8_T	0.093251	0.219636	0.798213	2317
CESC	DSTN	InfiltrationScore	0.120155	0.219854	0.912019	11034
PRAD	TLN1	NKT	-0.758077	0.219984	0.45671	7094
PRAD	MYL6	Bcell	0.247076	0.220151	0.807581	4637
HNSC	ACTN4	iTreg	-0.304675	0.220637	0.831839	81
COAD	ACTB	Macrophage	0.206643	0.220926	0.391292	60
OV	IQGAP1	DC	0.192686	0.221155	0.901669	8826
SARC	INF2	CD4_naive		0.221217	0.577586	64423
SKCM	ACTN4	CD8_naive	-0.31398	0.221344	0.97341	81
SKCM	MYH10	Neutrophil	-0.101077	0.221552	0.784978	4628
GBM	ACTN4	NKT	-1.78614	0.221557	0.377915	81
GBM	TLN1	Neutrophil	-0.237022	0.222088	0.441459	7094
GBM	TLN1	CD8_naive	0.362937	0.222372	0.720854	7094
COAD	ACTN4	iTreg	0.0949419	0.222856	0.532974	81
[truncated: 3,177 more rows]
