# Supplementary material for: Pan-cancer and single-cell analysis of actin cytoskeleton genes related to disulfidptosis
Source: Open Med (Wars). 2024 Mar 30;19(1):20240929. doi: 10.1515/med-2024-0929 (PMC10997004; doi:10.1515/med-2024-0929)
Supplement: Supplementary Table 5 [file Table-S5-ImmuneAndGenesetSnvTable.xlsx]

## Sheet: SheetName
Table S5: presents the detailed information about the difference of immune infiltration between gene set SNV groups in the specific cancers.
cancertype	celltype	p_value	fdr	method_short	1WT	2Mutant	alternative	fc	method	statistic
ACC	CD4_naive	0.671405	1	Wilcoxon	0.0217123	0.013	two.sided	0.598738	Wilcoxon rank sum test with continuity correction	241
ACC	CD8_naive	0.15145	1	Wilcoxon	0.103384	0.141	two.sided	1.36385	Wilcoxon rank sum test with continuity correction	141
ACC	Cytotoxic	0.690711	1	Wilcoxon	0.368219	0.352833	two.sided	0.958216	Wilcoxon rank sum test with continuity correction	241
ACC	Exhausted	0.48507	1	Wilcoxon	0.0555068	0.0383333	two.sided	0.690605	Wilcoxon rank sum test with continuity correction	257
ACC	Tr1	0.0469152	1	Wilcoxon	0.0483151	0.100333	two.sided	2.07665	Wilcoxon rank sum test with continuity correction	111.5
ACC	nTreg	0.232354	1	Wilcoxon	0.0356164	0.018	two.sided	0.505385	Wilcoxon rank sum test with continuity correction	283
ACC	iTreg	0.249495	1	Wilcoxon	0.0611096	0.0445	two.sided	0.7282	Wilcoxon rank sum test with continuity correction	280
ACC	Th1	0.0356814	0.892035	Wilcoxon	0.163027	0.077	two.sided	0.472313	Wilcoxon rank sum test with continuity correction	333
ACC	Th2	0.290832	1	Wilcoxon	0.204425	0.129833	two.sided	0.635116	Wilcoxon rank sum test with continuity correction	276.5
ACC	Th17	0.476115	1	Wilcoxon	0.0963014	0.0751667	two.sided	0.780536	Wilcoxon rank sum test with continuity correction	258
ACC	Tfh	0.133963	1	Wilcoxon	0.113137	0.037	two.sided	0.327037	Wilcoxon rank sum test with continuity correction	300
ACC	Central_memory	0.918155	1	Wilcoxon	0.045863	0.0458333	two.sided	0.999353	Wilcoxon rank sum test with continuity correction	225
ACC	Effector_memory	0.329908	1	Wilcoxon	0.0193425	0.00683333	two.sided	0.353281	Wilcoxon rank sum test with continuity correction	270
ACC	NKT	0.0540822	1	Wilcoxon	0.0726986	0.115167	two.sided	1.58417	Wilcoxon rank sum test with continuity correction	114.5
ACC	MAIT	0.29147	1	Wilcoxon	0.18563	0.139667	two.sided	0.752392	Wilcoxon rank sum test with continuity correction	276.5
ACC	DC	0.623808	1	Wilcoxon	0.140192	0.151333	two.sided	1.07947	Wilcoxon rank sum test with continuity correction	192
ACC	Bcell	0.044622	1	Wilcoxon	0.0664658	0.104667	two.sided	1.57475	Wilcoxon rank sum test with continuity correction	110
ACC	Monocyte	0.115669	1	Wilcoxon	0.0842603	0.109833	two.sided	1.3035	Wilcoxon rank sum test with continuity correction	133.5
ACC	Macrophage	0.33588	1	Wilcoxon	0.151959	0.116	two.sided	0.763364	Wilcoxon rank sum test with continuity correction	271.5
ACC	NK	0.0803162	1	Wilcoxon	0.24889	0.150333	two.sided	0.604014	Wilcoxon rank sum test with continuity correction	314
ACC	Neutrophil	0.345203	1	Wilcoxon	0.113082	0.135667	two.sided	1.19972	Wilcoxon rank sum test with continuity correction	167.5
ACC	Gamma_delta	0.845896	1	Wilcoxon	0.0945342	0.091	two.sided	0.962614	Wilcoxon rank sum test with continuity correction	230
ACC	CD4_T	0.985234	1	Wilcoxon	0.0866438	0.0846667	two.sided	0.977181	Wilcoxon rank sum test with continuity correction	220.5
ACC	CD8_T	0.379361	1	Wilcoxon	0.172247	0.138667	two.sided	0.805047	Wilcoxon rank sum test with continuity correction	267
ACC	InfiltrationScore	0.51713	1	Wilcoxon	0.618123	0.576167	two.sided	0.932123	Wilcoxon rank sum test with continuity correction	254.5
BLCA	CD4_naive	0.19005	1	Wilcoxon	0.00961053	0.00802459	two.sided	0.834979	Wilcoxon rank sum test with continuity correction	18496
BLCA	CD8_naive	0.859982	1	Wilcoxon	0.0491368	0.0478852	two.sided	0.974528	Wilcoxon rank sum test with continuity correction	17576.5
BLCA	Cytotoxic	0.20321	1	Wilcoxon	0.361221	0.376787	two.sided	1.04309	Wilcoxon rank sum test with continuity correction	16001
BLCA	Exhausted	0.0972162	1	Wilcoxon	0.0877228	0.0972869	two.sided	1.10903	Wilcoxon rank sum test with continuity correction	15581.5
BLCA	Tr1	0.717747	1	Wilcoxon	0.134709	0.132934	two.sided	0.986828	Wilcoxon rank sum test with continuity correction	17778.5
BLCA	nTreg	0.812775	1	Wilcoxon	0.143218	0.143713	two.sided	1.00346	Wilcoxon rank sum test with continuity correction	17127
BLCA	iTreg	0.124995	1	Wilcoxon	0.208558	0.220074	two.sided	1.05522	Wilcoxon rank sum test with continuity correction	15716.5
BLCA	Th1	0.11251	1	Wilcoxon	0.162	0.178418	two.sided	1.10135	Wilcoxon rank sum test with continuity correction	15659
BLCA	Th2	0.0893642	1	Wilcoxon	0.298537	0.31468	two.sided	1.05408	Wilcoxon rank sum test with continuity correction	15537.5
BLCA	Th17	0.159906	1	Wilcoxon	0.125481	0.117598	two.sided	0.937183	Wilcoxon rank sum test with continuity correction	18913.5
BLCA	Tfh	0.920846	1	Wilcoxon	0.159432	0.159434	two.sided	1.00002	Wilcoxon rank sum test with continuity correction	17493.5
BLCA	Central_memory	0.134916	1	Wilcoxon	0.0342175	0.0288361	two.sided	0.842728	Wilcoxon rank sum test with continuity correction	18991
BLCA	Effector_memory	0.0942372	1	Wilcoxon	0.0432211	0.0482787	two.sided	1.11702	Wilcoxon rank sum test with continuity correction	15567
BLCA	NKT	0.0307209	0.768023	Wilcoxon	0.0804842	0.0670574	two.sided	0.833174	Wilcoxon rank sum test with continuity correction	19733
BLCA	MAIT	0.711227	1	Wilcoxon	0.128663	0.127426	two.sided	0.990386	Wilcoxon rank sum test with continuity correction	17788
BLCA	DC	0.0463004	0.926008	Wilcoxon	0.180951	0.194131	two.sided	1.07284	Wilcoxon rank sum test with continuity correction	15218
BLCA	Bcell	0.271108	1	Wilcoxon	0.0967333	0.088918	two.sided	0.919208	Wilcoxon rank sum test with continuity correction	18582
BLCA	Monocyte	0.65354	1	Wilcoxon	0.150372	0.153869	two.sided	1.02326	Wilcoxon rank sum test with continuity correction	16896.5
BLCA	Macrophage	0.0378233	0.856036	Wilcoxon	0.2486	0.26982	two.sided	1.08536	Wilcoxon rank sum test with continuity correction	15126.5
BLCA	NK	0.184449	1	Wilcoxon	0.2156	0.229885	two.sided	1.06626	Wilcoxon rank sum test with continuity correction	15941.5
BLCA	Neutrophil	0.300582	1	Wilcoxon	0.167625	0.163008	two.sided	0.97246	Wilcoxon rank sum test with continuity correction	18511
BLCA	Gamma_delta	0.302817	1	Wilcoxon	0.0570561	0.060041	two.sided	1.05231	Wilcoxon rank sum test with continuity correction	16264.5
BLCA	CD4_T	0.0367699	0.856036	Wilcoxon	0.140042	0.128361	two.sided	0.916586	Wilcoxon rank sum test with continuity correction	19656
BLCA	CD8_T	0.0440289	0.924608	Wilcoxon	0.191526	0.20482	two.sided	1.06941	Wilcoxon rank sum test with continuity correction	15195
BLCA	InfiltrationScore	0.0356682	0.856036	Wilcoxon	0.654926	0.674344	two.sided	1.02965	Wilcoxon rank sum test with continuity correction	15100.5
BRCA	CD4_naive	0.734431	1	Wilcoxon	0.000166483	0.000100775	two.sided	0.605319	Wilcoxon rank sum test with continuity correction	58693.5
BRCA	CD8_naive	0.00346936	0.0624486	Wilcoxon	0.0608908	0.0510775	two.sided	0.838837	Wilcoxon rank sum test with continuity correction	67794
BRCA	Cytotoxic	9.86873e-06	0.000226981	Wilcoxon	0.402074	0.431178	two.sided	1.07239	Wilcoxon rank sum test with continuity correction	44446.5
BRCA	Exhausted	2.519e-07	6.29749e-06	Wilcoxon	0.0649768	0.0878915	two.sided	1.35266	Wilcoxon rank sum test with continuity correction	42107
BRCA	Tr1	0.192543	1	Wilcoxon	0.0435006	0.0393256	two.sided	0.904025	Wilcoxon rank sum test with continuity correction	62641.5
BRCA	nTreg	0.096415	0.77132	Wilcoxon	0.0746637	0.0796899	two.sided	1.06732	Wilcoxon rank sum test with continuity correction	53215
BRCA	iTreg	0.00132162	0.027754	Wilcoxon	0.136695	0.157419	two.sided	1.15161	Wilcoxon rank sum test with continuity correction	48290.5
BRCA	Th1	1.41053e-06	3.3853e-05	Wilcoxon	0.222413	0.258326	two.sided	1.16147	Wilcoxon rank sum test with continuity correction	43163.5
BRCA	Th2	0.064337	0.60852	Wilcoxon	0.450178	0.436837	two.sided	0.970367	Wilcoxon rank sum test with continuity correction	64384
BRCA	Th17	0.00117007	0.0257414	Wilcoxon	0.122666	0.107302	two.sided	0.874752	Wilcoxon rank sum test with continuity correction	68823.5
BRCA	Tfh	0.00757065	0.128701	Wilcoxon	0.330749	0.359977	two.sided	1.08837	Wilcoxon rank sum test with continuity correction	50009
BRCA	Central_memory	0.0384742	0.46169	Wilcoxon	0.0851521	0.0946589	two.sided	1.11164	Wilcoxon rank sum test with continuity correction	51921
BRCA	Effector_memory	0.910671	1	Wilcoxon	0.0254068	0.0245426	two.sided	0.965986	Wilcoxon rank sum test with continuity correction	58856.5
BRCA	NKT	0.0543831	0.598214	Wilcoxon	0.0505854	0.0430155	two.sided	0.850353	Wilcoxon rank sum test with continuity correction	64585.5
BRCA	MAIT	0.0111191	0.173255	Wilcoxon	0.179759	0.169504	two.sided	0.942953	Wilcoxon rank sum test with continuity correction	66575
BRCA	DC	0.060852	0.60852	Wilcoxon	0.135143	0.143581	two.sided	1.06244	Wilcoxon rank sum test with continuity correction	52540.5
BRCA	Bcell	0.00319317	0.0606702	Wilcoxon	0.0975513	0.107721	two.sided	1.10425	Wilcoxon rank sum test with continuity correction	49126
BRCA	Monocyte	0.317033	1	Wilcoxon	0.205569	0.199566	two.sided	0.970798	Wilcoxon rank sum test with continuity correction	61683.5
BRCA	Macrophage	0.250946	1	Wilcoxon	0.231826	0.239295	two.sided	1.03222	Wilcoxon rank sum test with continuity correction	54850.5
BRCA	NK	0.0343405	0.446427	Wilcoxon	0.261837	0.276628	two.sided	1.05649	Wilcoxon rank sum test with continuity correction	51772.5
BRCA	Neutrophil	0.00227182	0.0454365	Wilcoxon	0.19777	0.183078	two.sided	0.925711	Wilcoxon rank sum test with continuity correction	68207
BRCA	Gamma_delta	0.553817	1	Wilcoxon	0.0906593	0.0933953	two.sided	1.03018	Wilcoxon rank sum test with continuity correction	56618.5
BRCA	CD4_T	0.665196	1	Wilcoxon	0.137987	0.135326	two.sided	0.980714	Wilcoxon rank sum test with continuity correction	59878
BRCA	CD8_T	0.0134445	0.188222	Wilcoxon	0.208967	0.224403	two.sided	1.07387	Wilcoxon rank sum test with continuity correction	50641.5
BRCA	InfiltrationScore	0.0108285	0.173255	Wilcoxon	0.672824	0.687884	two.sided	1.02238	Wilcoxon rank sum test with continuity correction	50398.5
CESC	CD4_naive	0.386468	1	Wilcoxon	0.00204329	0.000754098	two.sided	0.369061	Wilcoxon rank sum test with continuity correction	7356
CESC	CD8_naive	0.0660385	1	Wilcoxon	0.0637879	0.0552131	two.sided	0.865574	Wilcoxon rank sum test with continuity correction	8124
CESC	Cytotoxic	0.106042	1	Wilcoxon	0.311177	0.32682	two.sided	1.05027	Wilcoxon rank sum test with continuity correction	6097
CESC	Exhausted	0.000670218	0.0167555	Wilcoxon	0.0526061	0.0725902	two.sided	1.37988	Wilcoxon rank sum test with continuity correction	5052.5
CESC	Tr1	0.879359	1	Wilcoxon	0.0817056	0.0830492	two.sided	1.01644	Wilcoxon rank sum test with continuity correction	7135
CESC	nTreg	0.753048	1	Wilcoxon	0.0438182	0.0450492	two.sided	1.02809	Wilcoxon rank sum test with continuity correction	6860.5
CESC	iTreg	0.150164	1	Wilcoxon	0.132134	0.143705	two.sided	1.08757	Wilcoxon rank sum test with continuity correction	6201
CESC	Th1	0.000800269	0.0192064	Wilcoxon	0.176545	0.208377	two.sided	1.1803	Wilcoxon rank sum test with continuity correction	5078.5
CESC	Th2	0.827913	1	Wilcoxon	0.153844	0.15559	two.sided	1.01135	Wilcoxon rank sum test with continuity correction	7173.5
CESC	Th17	0.00163834	0.0376818	Wilcoxon	0.132606	0.106066	two.sided	0.799855	Wilcoxon rank sum test with continuity correction	8893
CESC	Tfh	0.106411	1	Wilcoxon	0.229377	0.251295	two.sided	1.09556	Wilcoxon rank sum test with continuity correction	6098
CESC	Central_memory	0.168814	1	Wilcoxon	0.0709784	0.061541	two.sided	0.867039	Wilcoxon rank sum test with continuity correction	7852.5
CESC	Effector_memory	0.0957804	1	Wilcoxon	0.0321602	0.0377869	two.sided	1.17496	Wilcoxon rank sum test with continuity correction	6071
CESC	NKT	0.0373207	0.746414	Wilcoxon	0.0470649	0.034459	two.sided	0.732159	Wilcoxon rank sum test with continuity correction	8262.5
CESC	MAIT	0.268869	1	Wilcoxon	0.092697	0.0859016	two.sided	0.926693	Wilcoxon rank sum test with continuity correction	7694.5
CESC	DC	0.30754	1	Wilcoxon	0.213684	0.224443	two.sided	1.05035	Wilcoxon rank sum test with continuity correction	6446.5
CESC	Bcell	0.595341	1	Wilcoxon	0.0692251	0.0724262	two.sided	1.04624	Wilcoxon rank sum test with continuity correction	6733.5
CESC	Monocyte	0.455709	1	Wilcoxon	0.0945887	0.100295	two.sided	1.06033	Wilcoxon rank sum test with continuity correction	6607.5
CESC	Macrophage	0.00261269	0.0574792	Wilcoxon	0.232792	0.268148	two.sided	1.15188	Wilcoxon rank sum test with continuity correction	5279.5
CESC	NK	0.581268	1	Wilcoxon	0.25113	0.25018	two.sided	0.996219	Wilcoxon rank sum test with continuity correction	7369.5
CESC	Neutrophil	0.0940834	1	Wilcoxon	0.130974	0.119344	two.sided	0.911206	Wilcoxon rank sum test with continuity correction	8028
CESC	Gamma_delta	0.0386287	0.746414	Wilcoxon	0.134251	0.14359	two.sided	1.06956	Wilcoxon rank sum test with continuity correction	5832
CESC	CD4_T	0.394421	1	Wilcoxon	0.140177	0.136967	two.sided	0.977098	Wilcoxon rank sum test with continuity correction	7545.5
CESC	CD8_T	0.16287	1	Wilcoxon	0.155403	0.166885	two.sided	1.07389	Wilcoxon rank sum test with continuity correction	6226.5
CESC	InfiltrationScore	0.0346552	0.727758	Wilcoxon	0.681913	0.708852	two.sided	1.03951	Wilcoxon rank sum test with continuity correction	5806
CHOL	CD4_naive	0.426426	1	Wilcoxon	0.00184375	0	two.sided	0	Wilcoxon rank sum test with continuity correction	74
CHOL	CD8_naive	0.173424	1	Wilcoxon	0.0400625	0.022	two.sided	0.549142	Wilcoxon rank sum test with continuity correction	91.5
CHOL	Cytotoxic	0.378345	1	Wilcoxon	0.253781	0.213	two.sided	0.839306	Wilcoxon rank sum test with continuity correction	82
CHOL	Exhausted	0.18455	1	Wilcoxon	0.0114687	0	two.sided	0	Wilcoxon rank sum test with continuity correction	86
CHOL	Tr1	0.781784	1	Wilcoxon	0.127344	0.1225	two.sided	0.961963	Wilcoxon rank sum test with continuity correction	70
CHOL	nTreg	0.326189	1	Wilcoxon	0.0496875	0.064	two.sided	1.28805	Wilcoxon rank sum test with continuity correction	44
CHOL	iTreg	0.543604	1	Wilcoxon	0.0646562	0.079	two.sided	1.22185	Wilcoxon rank sum test with continuity correction	51.5
CHOL	Th1	0.166252	1	Wilcoxon	0.150562	0.08175	two.sided	0.542964	Wilcoxon rank sum test with continuity correction	92
CHOL	Th2	0.480847	1	Wilcoxon	0.193188	0.14325	two.sided	0.741508	Wilcoxon rank sum test with continuity correction	78.5
CHOL	Th17	0.0590272	1	Wilcoxon	0.172219	0.23875	two.sided	1.38632	Wilcoxon rank sum test with continuity correction	26
CHOL	Tfh	0.181187	1	Wilcoxon	0.159281	0.08	two.sided	0.502256	Wilcoxon rank sum test with continuity correction	91
CHOL	Central_memory	0.208901	1	Wilcoxon	0.0549687	0.0165	two.sided	0.300171	Wilcoxon rank sum test with continuity correction	89
CHOL	Effector_memory	0.2484	1	Wilcoxon	0.0133125	0.0375	two.sided	2.8169	Wilcoxon rank sum test with continuity correction	41
CHOL	NKT	0.0212732	0.531829	Wilcoxon	0.0493437	0.00275	two.sided	0.0557315	Wilcoxon rank sum test with continuity correction	110
CHOL	MAIT	0.246695	1	Wilcoxon	0.0633125	0.04125	two.sided	0.65153	Wilcoxon rank sum test with continuity correction	87.5
CHOL	DC	0.529186	1	Wilcoxon	0.119281	0.09575	two.sided	0.802725	Wilcoxon rank sum test with continuity correction	77
CHOL	Bcell	0.74343	1	Wilcoxon	0.108063	0.09225	two.sided	0.853673	Wilcoxon rank sum test with continuity correction	71
CHOL	Monocyte	0.0366496	0.879591	Wilcoxon	0.28675	0.35275	two.sided	1.23017	Wilcoxon rank sum test with continuity correction	22
CHOL	Macrophage	0.899844	1	Wilcoxon	0.235656	0.22925	two.sided	0.972815	Wilcoxon rank sum test with continuity correction	67
CHOL	NK	0.762592	1	Wilcoxon	0.177	0.1575	two.sided	0.889831	Wilcoxon rank sum test with continuity correction	70.5
CHOL	Neutrophil	0.496543	1	Wilcoxon	0.173406	0.19925	two.sided	1.14904	Wilcoxon rank sum test with continuity correction	50
CHOL	Gamma_delta	0.524751	1	Wilcoxon	0.0399062	0.02625	two.sided	0.657792	Wilcoxon rank sum test with continuity correction	77
CHOL	CD4_T	0.579562	1	Wilcoxon	0.08925	0.07375	two.sided	0.826331	Wilcoxon rank sum test with continuity correction	75.5
CHOL	CD8_T	0.182117	1	Wilcoxon	0.0985625	0.0515	two.sided	0.522511	Wilcoxon rank sum test with continuity correction	91
CHOL	InfiltrationScore	0.743493	1	Wilcoxon	0.750437	0.72925	two.sided	0.971766	Wilcoxon rank sum test with continuity correction	71
COAD	CD4_naive	0.257662	1	Wilcoxon	5.6338e-05	0	two.sided	0	Wilcoxon rank sum test with continuity correction	7378
COAD	CD8_naive	1.00171e-07	2.20377e-06	Wilcoxon	0.0511831	0.0273382	two.sided	0.534126	Wilcoxon rank sum test with continuity correction	10346.5
COAD	Cytotoxic	4.42074e-10	1.06098e-08	Wilcoxon	0.2537	0.324544	two.sided	1.27925	Wilcoxon rank sum test with continuity correction	3602
COAD	Exhausted	1.49422e-09	3.43669e-08	Wilcoxon	0.108347	0.145824	two.sided	1.34589	Wilcoxon rank sum test with continuity correction	3715
COAD	Tr1	0.445487	1	Wilcoxon	0.0616056	0.0586765	two.sided	0.952453	Wilcoxon rank sum test with continuity correction	7687
COAD	nTreg	0.000763166	0.01177	Wilcoxon	0.100188	0.120926	two.sided	1.207	Wilcoxon rank sum test with continuity correction	5278
COAD	iTreg	0.0114612	0.148996	Wilcoxon	0.262019	0.285676	two.sided	1.09029	Wilcoxon rank sum test with continuity correction	5766.5
COAD	Th1	6.89354e-11	1.72339e-09	Wilcoxon	0.192249	0.263618	two.sided	1.37123	Wilcoxon rank sum test with continuity correction	3436
COAD	Th2	0.754414	1	Wilcoxon	0.241535	0.244853	two.sided	1.01374	Wilcoxon rank sum test with continuity correction	7059
COAD	Th17	0.175133	1	Wilcoxon	0.166268	0.152618	two.sided	0.917904	Wilcoxon rank sum test with continuity correction	8033.5
COAD	Tfh	0.314721	1	Wilcoxon	0.209268	0.22575	two.sided	1.07876	Wilcoxon rank sum test with continuity correction	6655
COAD	Central_memory	0.7972	1	Wilcoxon	0.0197653	0.0191471	two.sided	0.968723	Wilcoxon rank sum test with continuity correction	7098.5
COAD	Effector_memory	0.0162208	0.194649	Wilcoxon	0.0225446	0.0320588	two.sided	1.42202	Wilcoxon rank sum test with continuity correction	5856
COAD	NKT	9.85354e-06	0.000197071	Wilcoxon	0.104009	0.0713676	two.sided	0.686165	Wilcoxon rank sum test with continuity correction	9821
COAD	MAIT	0.494554	1	Wilcoxon	0.189977	0.186824	two.sided	0.983403	Wilcoxon rank sum test with continuity correction	7641
COAD	DC	0.000125848	0.00226526	Wilcoxon	0.162535	0.196824	two.sided	1.21096	Wilcoxon rank sum test with continuity correction	5004.5
COAD	Bcell	0.0208947	0.229841	Wilcoxon	0.0941362	0.0819118	two.sided	0.870141	Wilcoxon rank sum test with continuity correction	8590
COAD	Monocyte	0.595738	1	Wilcoxon	0.175418	0.174647	two.sided	0.995606	Wilcoxon rank sum test with continuity correction	7552
COAD	Macrophage	7.1934e-05	0.00136675	Wilcoxon	0.258869	0.312294	two.sided	1.20638	Wilcoxon rank sum test with continuity correction	4925.5
COAD	NK	2.79331e-06	5.866e-05	Wilcoxon	0.195085	0.240368	two.sided	1.23212	Wilcoxon rank sum test with continuity correction	4508
COAD	Neutrophil	0.000735624	0.01177	Wilcoxon	0.168573	0.144868	two.sided	0.859378	Wilcoxon rank sum test with continuity correction	9212
COAD	Gamma_delta	0.0224045	0.229841	Wilcoxon	0.0329014	0.0410147	two.sided	1.24659	Wilcoxon rank sum test with continuity correction	5912
COAD	CD4_T	0.179822	1	Wilcoxon	0.126131	0.112662	two.sided	0.893209	Wilcoxon rank sum test with continuity correction	8025
COAD	CD8_T	0.00155471	0.0217659	Wilcoxon	0.194779	0.220647	two.sided	1.13281	Wilcoxon rank sum test with continuity correction	5395.5
COAD	InfiltrationScore	0.000237871	0.0040438	Wilcoxon	0.669399	0.722279	two.sided	1.079	Wilcoxon rank sum test with continuity correction	5097.5
DLBC	CD4_naive	0.983019	1	Wilcoxon	0.00671429	0.00622222	two.sided	0.926714	Wilcoxon rank sum test with continuity correction	125
DLBC	CD8_naive	1	1	Wilcoxon	0.0825	0.0847778	two.sided	1.02761	Wilcoxon rank sum test with continuity correction	126.5
DLBC	Cytotoxic	0.55524	1	Wilcoxon	0.0405714	0.046	two.sided	1.1338	Wilcoxon rank sum test with continuity correction	109
DLBC	Exhausted	1	1	Wilcoxon	0.00228571	0.00388889	two.sided	1.70139	Wilcoxon rank sum test with continuity correction	126.5
DLBC	Tr1	0.295865	1	Wilcoxon	0.0904286	0.0755556	two.sided	0.835527	Wilcoxon rank sum test with continuity correction	156
DLBC	nTreg	0.395244	1	Wilcoxon	0.0603214	0.0496667	two.sided	0.823367	Wilcoxon rank sum test with continuity correction	150.5
DLBC	iTreg	0.985866	1	Wilcoxon	0.07075	0.0718889	two.sided	1.0161	Wilcoxon rank sum test with continuity correction	125
DLBC	Th1	0.859436	1	Wilcoxon	0.0563214	0.0532222	two.sided	0.944973	Wilcoxon rank sum test with continuity correction	131.5
DLBC	Th2	0.226367	1	Wilcoxon	0.0513571	0.0624444	two.sided	1.21589	Wilcoxon rank sum test with continuity correction	91.5
DLBC	Th17	0.376077	1	Wilcoxon	0.107143	0.125	two.sided	1.16667	Wilcoxon rank sum test with continuity correction	100.5
DLBC	Tfh	0.366548	1	Wilcoxon	0.1065	0.133667	two.sided	1.25509	Wilcoxon rank sum test with continuity correction	100
DLBC	Central_memory	0.645337	1	Wilcoxon	0.107143	0.125778	two.sided	1.17393	Wilcoxon rank sum test with continuity correction	112.5
DLBC	Effector_memory	0.925081	1	Wilcoxon	0.00407143	0.003	two.sided	0.736842	Wilcoxon rank sum test with continuity correction	128.5
DLBC	NKT	0.346535	1	Wilcoxon	0.0461071	0.0277778	two.sided	0.602461	Wilcoxon rank sum test with continuity correction	153
DLBC	MAIT	0.790542	1	Wilcoxon	0.0816786	0.0864444	two.sided	1.05835	Wilcoxon rank sum test with continuity correction	118
DLBC	DC	0.1235	1	Wilcoxon	0.152607	0.192556	two.sided	1.26177	Wilcoxon rank sum test with continuity correction	82
DLBC	Bcell	0.535519	1	Wilcoxon	0.271464	0.262556	two.sided	0.967183	Wilcoxon rank sum test with continuity correction	144
DLBC	Monocyte	0.723263	1	Wilcoxon	0.134714	0.147111	two.sided	1.09202	Wilcoxon rank sum test with continuity correction	115.5
DLBC	Macrophage	0.736617	1	Wilcoxon	0.2515	0.266222	two.sided	1.05854	Wilcoxon rank sum test with continuity correction	116
DLBC	NK	0.501105	1	Wilcoxon	0.143036	0.156222	two.sided	1.09219	Wilcoxon rank sum test with continuity correction	106.5
DLBC	Neutrophil	0.32145	1	Wilcoxon	0.102	0.0882222	two.sided	0.864924	Wilcoxon rank sum test with continuity correction	154.5
DLBC	Gamma_delta	0.31277	1	Wilcoxon	0.05425	0.0472222	two.sided	0.870456	Wilcoxon rank sum test with continuity correction	155
DLBC	CD4_T	0.985876	1	Wilcoxon	0.153214	0.160222	two.sided	1.04574	Wilcoxon rank sum test with continuity correction	125
DLBC	CD8_T	0.985866	1	Wilcoxon	0.117536	0.123222	two.sided	1.04838	Wilcoxon rank sum test with continuity correction	127
DLBC	InfiltrationScore	0.151638	1	Wilcoxon	0.751429	0.791	two.sided	1.05266	Wilcoxon rank sum test with continuity correction	85
ESCA	CD4_naive	0.71223	1	Wilcoxon	2.4691e-05	0	two.sided	0	Wilcoxon rank sum test with continuity correction	1956
ESCA	CD8_naive	0.865986	1	Wilcoxon	0.0384259	0.040625	two.sided	1.05723	Wilcoxon rank sum test with continuity correction	1902
ESCA	Cytotoxic	0.143019	1	Wilcoxon	0.244648	0.273917	two.sided	1.11964	Wilcoxon rank sum test with continuity correction	1583
ESCA	Exhausted	0.368982	1	Wilcoxon	0.0132531	0.0158333	two.sided	1.19469	Wilcoxon rank sum test with continuity correction	1748
ESCA	Tr1	0.12913	1	Wilcoxon	0.148086	0.140833	two.sided	0.951021	Wilcoxon rank sum test with continuity correction	2318
ESCA	nTreg	0.554415	1	Wilcoxon	0.136451	0.129708	two.sided	0.950588	Wilcoxon rank sum test with continuity correction	2090
ESCA	iTreg	0.532859	1	Wilcoxon	0.178759	0.173583	two.sided	0.971045	Wilcoxon rank sum test with continuity correction	2098
ESCA	Th1	0.536855	1	Wilcoxon	0.101864	0.111458	two.sided	1.09419	Wilcoxon rank sum test with continuity correction	1791.5
ESCA	Th2	0.371346	1	Wilcoxon	0.169802	0.189667	two.sided	1.11698	Wilcoxon rank sum test with continuity correction	1723.5
ESCA	Th17	0.935236	1	Wilcoxon	0.132012	0.13175	two.sided	0.998013	Wilcoxon rank sum test with continuity correction	1923.5
ESCA	Tfh	0.927156	1	Wilcoxon	0.155747	0.152375	two.sided	0.97835	Wilcoxon rank sum test with continuity correction	1967
ESCA	Central_memory	0.662501	1	Wilcoxon	0.0257963	0.0274583	two.sided	1.06443	Wilcoxon rank sum test with continuity correction	1838.5
ESCA	Effector_memory	0.435234	1	Wilcoxon	0.00964198	0.01	two.sided	1.03713	Wilcoxon rank sum test with continuity correction	1768
ESCA	NKT	0.93199	1	Wilcoxon	0.0712531	0.071125	two.sided	0.998202	Wilcoxon rank sum test with continuity correction	1965.5
ESCA	MAIT	0.302079	1	Wilcoxon	0.1965	0.208417	two.sided	1.06064	Wilcoxon rank sum test with continuity correction	1689.5
ESCA	DC	0.186691	1	Wilcoxon	0.194772	0.213	two.sided	1.09359	Wilcoxon rank sum test with continuity correction	1618.5
ESCA	Bcell	0.151507	1	Wilcoxon	0.0893148	0.0745417	two.sided	0.834595	Wilcoxon rank sum test with continuity correction	2297.5
ESCA	Monocyte	0.668189	1	Wilcoxon	0.171062	0.168417	two.sided	0.984537	Wilcoxon rank sum test with continuity correction	2050
ESCA	Macrophage	0.565374	1	Wilcoxon	0.218556	0.231583	two.sided	1.05961	Wilcoxon rank sum test with continuity correction	1802
ESCA	NK	0.449841	1	Wilcoxon	0.206469	0.222	two.sided	1.07522	Wilcoxon rank sum test with continuity correction	1757.5
ESCA	Neutrophil	0.982172	1	Wilcoxon	0.164988	0.165375	two.sided	1.00235	Wilcoxon rank sum test with continuity correction	1950
ESCA	Gamma_delta	0.241124	1	Wilcoxon	0.0881049	0.093625	two.sided	1.06265	Wilcoxon rank sum test with continuity correction	1655
ESCA	CD4_T	0.722212	1	Wilcoxon	0.135123	0.131625	two.sided	0.974109	Wilcoxon rank sum test with continuity correction	2032
ESCA	CD8_T	0.749777	1	Wilcoxon	0.202648	0.199833	two.sided	0.98611	Wilcoxon rank sum test with continuity correction	2023
ESCA	InfiltrationScore	0.516977	1	Wilcoxon	0.709142	0.721	two.sided	1.01672	Wilcoxon rank sum test with continuity correction	1784
GBM	CD4_naive	0.691266	1	Wilcoxon	7.8313e-05	0	two.sided	0	Wilcoxon rank sum test with continuity correction	1176
GBM	CD8_naive	0.449806	1	Wilcoxon	0.041759	0.0465714	two.sided	1.11524	Wilcoxon rank sum test with continuity correction	1020.5
GBM	Cytotoxic	0.266561	1	Wilcoxon	0.239952	0.209786	two.sided	0.874283	Wilcoxon rank sum test with continuity correction	1370.5
GBM	Exhausted	0.768061	1	Wilcoxon	0.0225843	0.0215	two.sided	0.951987	Wilcoxon rank sum test with continuity correction	1217
GBM	Tr1	0.519797	1	Wilcoxon	0.15147	0.14	two.sided	0.924276	Wilcoxon rank sum test with continuity correction	1283
GBM	nTreg	0.704465	1	Wilcoxon	0.0850181	0.0785714	two.sided	0.924173	Wilcoxon rank sum test with continuity correction	1233.5
GBM	iTreg	0.942498	1	Wilcoxon	0.112048	0.116214	two.sided	1.03718	Wilcoxon rank sum test with continuity correction	1176
GBM	Th1	0.925527	1	Wilcoxon	0.165265	0.168429	two.sided	1.01914	Wilcoxon rank sum test with continuity correction	1144
GBM	Th2	0.925526	1	Wilcoxon	0.294199	0.3025	two.sided	1.02822	Wilcoxon rank sum test with continuity correction	1180
GBM	Th17	0.556802	1	Wilcoxon	0.0609819	0.0586429	two.sided	0.961643	Wilcoxon rank sum test with continuity correction	1272.5
GBM	Tfh	0.667028	1	Wilcoxon	0.119482	0.101071	two.sided	0.845914	Wilcoxon rank sum test with continuity correction	1243
GBM	Central_memory	0.94282	1	Wilcoxon	0.0161988	0.0155714	two.sided	0.961271	Wilcoxon rank sum test with continuity correction	1149
GBM	Effector_memory	0.502211	1	Wilcoxon	0.0414398	0.0342857	two.sided	0.827363	Wilcoxon rank sum test with continuity correction	1287
GBM	NKT	0.844504	1	Wilcoxon	0.030488	0.0312857	two.sided	1.02617	Wilcoxon rank sum test with continuity correction	1125
GBM	MAIT	0.271175	1	Wilcoxon	0.240247	0.230857	two.sided	0.960916	Wilcoxon rank sum test with continuity correction	1368.5
GBM	DC	0.642124	1	Wilcoxon	0.128307	0.129571	two.sided	1.00985	Wilcoxon rank sum test with continuity correction	1074.5
GBM	Bcell	0.208375	1	Wilcoxon	0.0656566	0.0733571	two.sided	1.11728	Wilcoxon rank sum test with continuity correction	926
GBM	Monocyte	0.516328	1	Wilcoxon	0.197187	0.190429	two.sided	0.965727	Wilcoxon rank sum test with continuity correction	1284
GBM	Macrophage	0.500941	1	Wilcoxon	0.23509	0.217857	two.sided	0.926695	Wilcoxon rank sum test with continuity correction	1288.5
GBM	NK	0.750626	1	Wilcoxon	0.256355	0.250286	two.sided	0.976323	Wilcoxon rank sum test with continuity correction	1222
GBM	Neutrophil	0.803825	1	Wilcoxon	0.0760904	0.0799286	two.sided	1.05044	Wilcoxon rank sum test with continuity correction	1115
GBM	Gamma_delta	0.878834	1	Wilcoxon	0.0345	0.033	two.sided	0.956522	Wilcoxon rank sum test with continuity correction	1191
GBM	CD4_T	0.424517	1	Wilcoxon	0.089753	0.083	two.sided	0.92476	Wilcoxon rank sum test with continuity correction	1312
GBM	CD8_T	0.692635	1	Wilcoxon	0.123831	0.116714	two.sided	0.942526	Wilcoxon rank sum test with continuity correction	1236.5
GBM	InfiltrationScore	0.443389	1	Wilcoxon	0.680693	0.662857	two.sided	0.973798	Wilcoxon rank sum test with continuity correction	1306
HNSC	CD4_naive	0.149334	1	Wilcoxon	0.0018396	0.000971698	two.sided	0.528212	Wilcoxon rank sum test with continuity correction	22118
HNSC	CD8_naive	0.0646743	1	Wilcoxon	0.0661003	0.0581132	two.sided	0.879168	Wilcoxon rank sum test with continuity correction	23614.5
HNSC	Cytotoxic	0.0786396	1	Wilcoxon	0.337737	0.350519	two.sided	1.03785	Wilcoxon rank sum test with continuity correction	18798
HNSC	Exhausted	0.0192942	0.433621	Wilcoxon	0.0838897	0.0925472	two.sided	1.1032	Wilcoxon rank sum test with continuity correction	18022
HNSC	Tr1	0.0188531	0.433621	Wilcoxon	0.154952	0.143943	two.sided	0.928952	Wilcoxon rank sum test with continuity correction	24283.5
HNSC	nTreg	0.696416	1	Wilcoxon	0.0892506	0.0910189	two.sided	1.01981	Wilcoxon rank sum test with continuity correction	20625.5
HNSC	iTreg	0.46646	1	Wilcoxon	0.152226	0.156943	two.sided	1.03099	Wilcoxon rank sum test with continuity correction	20174
HNSC	Th1	0.00574365	0.143591	Wilcoxon	0.175459	0.199028	two.sided	1.13433	Wilcoxon rank sum test with continuity correction	17458
HNSC	Th2	0.0457632	0.915264	Wilcoxon	0.162539	0.174698	two.sided	1.07481	Wilcoxon rank sum test with continuity correction	18479
HNSC	Th17	0.180105	1	Wilcoxon	0.145857	0.137415	two.sided	0.942121	Wilcoxon rank sum test with continuity correction	22937.5
HNSC	Tfh	0.275011	1	Wilcoxon	0.179677	0.192745	two.sided	1.07273	Wilcoxon rank sum test with continuity correction	19689
HNSC	Central_memory	0.795799	1	Wilcoxon	0.0671805	0.0655189	two.sided	0.975267	Wilcoxon rank sum test with continuity correction	21493
HNSC	Effector_memory	0.0305192	0.640903	Wilcoxon	0.0262456	0.0327642	two.sided	1.24837	Wilcoxon rank sum test with continuity correction	18290
HNSC	NKT	0.363013	1	Wilcoxon	0.0670175	0.0621604	two.sided	0.927524	Wilcoxon rank sum test with continuity correction	22360
HNSC	MAIT	0.128837	1	Wilcoxon	0.21201	0.206066	two.sided	0.971964	Wilcoxon rank sum test with continuity correction	23175.5
HNSC	DC	0.251596	1	Wilcoxon	0.198145	0.192226	two.sided	0.970128	Wilcoxon rank sum test with continuity correction	22678.5
HNSC	Bcell	0.488261	1	Wilcoxon	0.0862431	0.0882453	two.sided	1.02322	Wilcoxon rank sum test with continuity correction	20221
HNSC	Monocyte	0.0517575	0.983392	Wilcoxon	0.150053	0.140491	two.sided	0.936275	Wilcoxon rank sum test with continuity correction	23745
HNSC	Macrophage	0.400803	1	Wilcoxon	0.194288	0.187142	two.sided	0.963216	Wilcoxon rank sum test with continuity correction	22269.5
HNSC	NK	0.166406	1	Wilcoxon	0.20982	0.217491	two.sided	1.03656	Wilcoxon rank sum test with continuity correction	19298.5
HNSC	Neutrophil	0.984765	1	Wilcoxon	0.149719	0.149575	two.sided	0.999039	Wilcoxon rank sum test with continuity correction	21173
HNSC	Gamma_delta	0.392032	1	Wilcoxon	0.0881604	0.090783	two.sided	1.02975	Wilcoxon rank sum test with continuity correction	20003.5
HNSC	CD4_T	0.152525	1	Wilcoxon	0.124845	0.119623	two.sided	0.958172	Wilcoxon rank sum test with continuity correction	23058
HNSC	CD8_T	0.0100276	0.240662	Wilcoxon	0.244414	0.259745	two.sided	1.06273	Wilcoxon rank sum test with continuity correction	17708
HNSC	InfiltrationScore	0.794407	1	Wilcoxon	0.712118	0.710566	two.sided	0.997821	Wilcoxon rank sum test with continuity correction	21495.5
KICH	CD4_naive	0.298309	1	Wilcoxon	0.00579365	0	two.sided	0	Wilcoxon rank sum test with continuity correction	121.5
KICH	CD8_naive	0.632759	1	Wilcoxon	0.0466508	0.0396667	two.sided	0.850289	Wilcoxon rank sum test with continuity correction	110.5
KICH	Cytotoxic	0.242043	1	Wilcoxon	0.186238	0.232667	two.sided	1.2493	Wilcoxon rank sum test with continuity correction	56
KICH	Exhausted	0.597564	1	Wilcoxon	0.0454444	0.0563333	two.sided	1.23961	Wilcoxon rank sum test with continuity correction	77
KICH	Tr1	0.877639	1	Wilcoxon	0.109095	0.109	two.sided	0.999127	Wilcoxon rank sum test with continuity correction	100
KICH	nTreg	0.468953	1	Wilcoxon	0.0538095	0.0696667	two.sided	1.29469	Wilcoxon rank sum test with continuity correction	70.5
KICH	iTreg	0.143561	1	Wilcoxon	0.10581	0.153	two.sided	1.44599	Wilcoxon rank sum test with continuity correction	46.5
KICH	Th1	0.143607	1	Wilcoxon	0.108825	0.172	two.sided	1.58051	Wilcoxon rank sum test with continuity correction	46.5
KICH	Th2	0.841364	1	Wilcoxon	0.197587	0.223667	two.sided	1.13199	Wilcoxon rank sum test with continuity correction	87.5
KICH	Th17	0.147785	1	Wilcoxon	0.0586349	0.0253333	two.sided	0.432052	Wilcoxon rank sum test with continuity correction	142
KICH	Tfh	0.0904111	1	Wilcoxon	0.16146	0.256	two.sided	1.58553	Wilcoxon rank sum test with continuity correction	39
KICH	Central_memory	0.487688	1	Wilcoxon	0.046873	0.073	two.sided	1.5574	Wilcoxon rank sum test with continuity correction	71.5
KICH	Effector_memory	0.44122	1	Wilcoxon	0.056254	0.0703333	two.sided	1.25028	Wilcoxon rank sum test with continuity correction	69
KICH	NKT	1	1	Wilcoxon	0.0402381	0.0383333	two.sided	0.952663	Wilcoxon rank sum test with continuity correction	95
KICH	MAIT	0.195978	1	Wilcoxon	0.199746	0.241	two.sided	1.20653	Wilcoxon rank sum test with continuity correction	52
KICH	DC	0.793567	1	Wilcoxon	0.187714	0.199667	two.sided	1.06367	Wilcoxon rank sum test with continuity correction	85.5
KICH	Bcell	0.0236321	0.590802	Wilcoxon	0.0966032	0.0553333	two.sided	0.57279	Wilcoxon rank sum test with continuity correction	168.5
KICH	Monocyte	0.841377	1	Wilcoxon	0.109984	0.108	two.sided	0.98196	Wilcoxon rank sum test with continuity correction	87.5
KICH	Macrophage	0.769929	1	Wilcoxon	0.266111	0.28	two.sided	1.05219	Wilcoxon rank sum test with continuity correction	84.5
KICH	NK	0.459984	1	Wilcoxon	0.196921	0.243667	two.sided	1.23739	Wilcoxon rank sum test with continuity correction	70
KICH	Neutrophil	0.781716	1	Wilcoxon	0.0897778	0.0816667	two.sided	0.909653	Wilcoxon rank sum test with continuity correction	104
KICH	Gamma_delta	0.127273	1	Wilcoxon	0.0458889	0.0746667	two.sided	1.62712	Wilcoxon rank sum test with continuity correction	44.5
KICH	CD4_T	0.309643	1	Wilcoxon	0.062254	0.0806667	two.sided	1.29577	Wilcoxon rank sum test with continuity correction	61
KICH	CD8_T	0.10939	1	Wilcoxon	0.140889	0.183333	two.sided	1.30126	Wilcoxon rank sum test with continuity correction	42
KICH	InfiltrationScore	0.317046	1	Wilcoxon	0.646063	0.692667	two.sided	1.07213	Wilcoxon rank sum test with continuity correction	61.5
KIRC	CD4_naive	0.52851	1	Wilcoxon	0.000345506	0	two.sided	0	Wilcoxon rank sum test with continuity correction	2562
KIRC	CD8_naive	0.721965	1	Wilcoxon	0.0183258	0.0165	two.sided	0.900368	Wilcoxon rank sum test with continuity correction	2628.5
KIRC	Cytotoxic	0.476416	1	Wilcoxon	0.22702	0.217286	two.sided	0.957123	Wilcoxon rank sum test with continuity correction	2772
KIRC	Exhausted	0.513451	1	Wilcoxon	0.0795787	0.0754286	two.sided	0.947849	Wilcoxon rank sum test with continuity correction	2749
KIRC	Tr1	0.611247	1	Wilcoxon	0.145551	0.144357	two.sided	0.991801	Wilcoxon rank sum test with continuity correction	2292
KIRC	nTreg	0.839492	1	Wilcoxon	0.191556	0.191357	two.sided	0.998961	Wilcoxon rank sum test with continuity correction	2412
KIRC	iTreg	0.550235	1	Wilcoxon	0.203722	0.217071	two.sided	1.06553	Wilcoxon rank sum test with continuity correction	2257
KIRC	Th1	0.874496	1	Wilcoxon	0.153989	0.156714	two.sided	1.0177	Wilcoxon rank sum test with continuity correction	2429.5
KIRC	Th2	0.870478	1	Wilcoxon	0.372767	0.375	two.sided	1.00599	Wilcoxon rank sum test with continuity correction	2556.5
KIRC	Th17	0.481949	1	Wilcoxon	0.139022	0.1275	two.sided	0.917118	Wilcoxon rank sum test with continuity correction	2768.5
KIRC	Tfh	0.625645	1	Wilcoxon	0.27102	0.277429	two.sided	1.02365	Wilcoxon rank sum test with continuity correction	2300
KIRC	Central_memory	0.0406458	1	Wilcoxon	0.136399	0.152286	two.sided	1.11647	Wilcoxon rank sum test with continuity correction	1688
KIRC	Effector_memory	0.356389	1	Wilcoxon	0.00233146	0.00121429	two.sided	0.520826	Wilcoxon rank sum test with continuity correction	2728
KIRC	NKT	0.152573	1	Wilcoxon	0.111542	0.0968571	two.sided	0.868346	Wilcoxon rank sum test with continuity correction	3054
KIRC	MAIT	0.78417	1	Wilcoxon	0.133806	0.138214	two.sided	1.03294	Wilcoxon rank sum test with continuity correction	2384
KIRC	DC	0.581248	1	Wilcoxon	0.199272	0.195786	two.sided	0.982503	Wilcoxon rank sum test with continuity correction	2275
KIRC	Bcell	0.21606	1	Wilcoxon	0.0732781	0.0761429	two.sided	1.03909	Wilcoxon rank sum test with continuity correction	2006
KIRC	Monocyte	0.174484	1	Wilcoxon	0.102343	0.0885714	two.sided	0.86544	Wilcoxon rank sum test with continuity correction	3025.5
KIRC	Macrophage	0.874496	1	Wilcoxon	0.250711	0.240929	two.sided	0.960983	Wilcoxon rank sum test with continuity correction	2554.5
KIRC	NK	0.968501	1	Wilcoxon	0.30416	0.301429	two.sided	0.991019	Wilcoxon rank sum test with continuity correction	2476
KIRC	Neutrophil	0.769537	1	Wilcoxon	0.0928652	0.0891429	two.sided	0.959917	Wilcoxon rank sum test with continuity correction	2607.5
KIRC	Gamma_delta	0.891575	1	Wilcoxon	0.0685506	0.0700714	two.sided	1.02219	Wilcoxon rank sum test with continuity correction	2438
KIRC	CD4_T	0.943131	1	Wilcoxon	0.18691	0.190071	two.sided	1.01691	Wilcoxon rank sum test with continuity correction	2463.5
KIRC	CD8_T	0.423004	1	Wilcoxon	0.153374	0.165571	two.sided	1.07953	Wilcoxon rank sum test with continuity correction	2177
KIRC	InfiltrationScore	0.840496	1	Wilcoxon	0.726615	0.7185	two.sided	0.988832	Wilcoxon rank sum test with continuity correction	2412.5
KIRP	CD4_naive	0.466001	1	Wilcoxon	0.00259761	0.00065625	two.sided	0.252636	Wilcoxon rank sum test with continuity correction	4200.5
KIRP	CD8_naive	0.857956	1	Wilcoxon	0.0566175	0.0582812	two.sided	1.02939	Wilcoxon rank sum test with continuity correction	3937.5
KIRP	Cytotoxic	0.633299	1	Wilcoxon	0.329801	0.333875	two.sided	1.01235	Wilcoxon rank sum test with continuity correction	3807.5
KIRP	Exhausted	0.185221	1	Wilcoxon	0.0566574	0.0485312	two.sided	0.856574	Wilcoxon rank sum test with continuity correction	4594
KIRP	Tr1	0.922341	1	Wilcoxon	0.159757	0.160156	two.sided	1.0025	Wilcoxon rank sum test with continuity correction	3973
KIRP	nTreg	0.508739	1	Wilcoxon	0.0606414	0.0661875	two.sided	1.09146	Wilcoxon rank sum test with continuity correction	3727.5
KIRP	iTreg	0.204102	1	Wilcoxon	0.0975976	0.111406	two.sided	1.14149	Wilcoxon rank sum test with continuity correction	3462
KIRP	Th1	0.827502	1	Wilcoxon	0.105231	0.09925	two.sided	0.943162	Wilcoxon rank sum test with continuity correction	4111.5
KIRP	Th2	0.962496	1	Wilcoxon	0.134239	0.132656	two.sided	0.988209	Wilcoxon rank sum test with continuity correction	4037
KIRP	Th17	0.518483	1	Wilcoxon	0.122865	0.12775	two.sided	1.03976	Wilcoxon rank sum test with continuity correction	3734
KIRP	Tfh	0.918703	1	Wilcoxon	0.26345	0.266469	two.sided	1.01146	Wilcoxon rank sum test with continuity correction	4061
KIRP	Central_memory	0.132161	1	Wilcoxon	0.0386892	0.0498125	two.sided	1.2875	Wilcoxon rank sum test with continuity correction	3364.5
KIRP	Effector_memory	0.131607	1	Wilcoxon	0.0276653	0.021625	two.sided	0.781664	Wilcoxon rank sum test with continuity correction	4665.5
KIRP	NKT	0.906863	1	Wilcoxon	0.0814462	0.08275	two.sided	1.01601	Wilcoxon rank sum test with continuity correction	3964.5
KIRP	MAIT	0.492821	1	Wilcoxon	0.218845	0.219062	two.sided	1.001	Wilcoxon rank sum test with continuity correction	4315.5
KIRP	DC	0.699987	1	Wilcoxon	0.211542	0.218438	two.sided	1.0326	Wilcoxon rank sum test with continuity correction	3847.5
KIRP	Bcell	0.133225	1	Wilcoxon	0.0450916	0.051625	two.sided	1.14489	Wilcoxon rank sum test with continuity correction	3361
KIRP	Monocyte	0.952444	1	Wilcoxon	0.134701	0.135656	two.sided	1.00709	Wilcoxon rank sum test with continuity correction	3989.5
KIRP	Macrophage	0.564037	1	Wilcoxon	0.33904	0.351719	two.sided	1.0374	Wilcoxon rank sum test with continuity correction	3764
KIRP	NK	0.163842	1	Wilcoxon	0.186861	0.165719	two.sided	0.886858	Wilcoxon rank sum test with continuity correction	4623.5
KIRP	Neutrophil	0.965238	1	Wilcoxon	0.151363	0.151969	two.sided	1.004	Wilcoxon rank sum test with continuity correction	3996.5
KIRP	Gamma_delta	0.884193	1	Wilcoxon	0.100482	0.0980625	two.sided	0.97592	Wilcoxon rank sum test with continuity correction	4080
KIRP	CD4_T	0.358288	1	Wilcoxon	0.209036	0.202969	two.sided	0.970976	Wilcoxon rank sum test with continuity correction	4417
KIRP	CD8_T	0.698275	1	Wilcoxon	0.11912	0.114812	two.sided	0.963843	Wilcoxon rank sum test with continuity correction	4185.5
KIRP	InfiltrationScore	0.818584	1	Wilcoxon	0.666709	0.664719	two.sided	0.997015	Wilcoxon rank sum test with continuity correction	3915.5
LGG	CD4_naive	0.621515	1	Wilcoxon	0.00111864	0.00103226	two.sided	0.922776	Wilcoxon rank sum test with continuity correction	8004.5
LGG	CD8_naive	0.162444	1	Wilcoxon	0.073226	0.0821935	two.sided	1.12246	Wilcoxon rank sum test with continuity correction	7002.5
LGG	Cytotoxic	0.685821	1	Wilcoxon	0.219143	0.227935	two.sided	1.04012	Wilcoxon rank sum test with continuity correction	7874.5
LGG	Exhausted	0.785084	1	Wilcoxon	0.059838	0.062	two.sided	1.03613	Wilcoxon rank sum test with continuity correction	7990.5
LGG	Tr1	0.495308	1	Wilcoxon	0.109966	0.117645	two.sided	1.06983	Wilcoxon rank sum test with continuity correction	7631
LGG	nTreg	0.0628737	1	Wilcoxon	0.070177	0.0817419	two.sided	1.1648	Wilcoxon rank sum test with continuity correction	6595.5
LGG	iTreg	0.119265	1	Wilcoxon	0.13023	0.142258	two.sided	1.09236	Wilcoxon rank sum test with continuity correction	6861
LGG	Th1	0.22215	1	Wilcoxon	0.0697156	0.0940645	two.sided	1.34926	Wilcoxon rank sum test with continuity correction	7160
LGG	Th2	0.713558	1	Wilcoxon	0.170066	0.185677	two.sided	1.0918	Wilcoxon rank sum test with continuity correction	7907.5
LGG	Th17	0.959155	1	Wilcoxon	0.0535744	0.0520323	two.sided	0.971215	Wilcoxon rank sum test with continuity correction	8185
LGG	Tfh	0.915647	1	Wilcoxon	0.0771808	0.0832903	two.sided	1.07916	Wilcoxon rank sum test with continuity correction	8137
LGG	Central_memory	0.232769	1	Wilcoxon	0.030467	0.025871	two.sided	0.849146	Wilcoxon rank sum test with continuity correction	9273.5
LGG	Effector_memory	0.598942	1	Wilcoxon	0.0237119	0.0298065	two.sided	1.25703	Wilcoxon rank sum test with continuity correction	7777
LGG	NKT	0.891329	1	Wilcoxon	0.0250301	0.0262903	two.sided	1.05035	Wilcoxon rank sum test with continuity correction	8350
LGG	MAIT	0.411958	1	Wilcoxon	0.270226	0.279677	two.sided	1.03498	Wilcoxon rank sum test with continuity correction	7509
LGG	DC	0.595521	1	Wilcoxon	0.201384	0.195548	two.sided	0.971022	Wilcoxon rank sum test with continuity correction	8697.5
LGG	Bcell	0.985473	1	Wilcoxon	0.0992768	0.10071	two.sided	1.01443	Wilcoxon rank sum test with continuity correction	8214
LGG	Monocyte	0.264029	1	Wilcoxon	0.151516	0.141	two.sided	0.930595	Wilcoxon rank sum test with continuity correction	9212.5
LGG	Macrophage	0.74097	1	Wilcoxon	0.261282	0.253129	two.sided	0.968794	Wilcoxon rank sum test with continuity correction	8521.5
LGG	NK	0.76733	1	Wilcoxon	0.148772	0.145323	two.sided	0.976813	Wilcoxon rank sum test with continuity correction	8491
LGG	Neutrophil	0.178202	1	Wilcoxon	0.136271	0.128677	two.sided	0.944275	Wilcoxon rank sum test with continuity correction	9414
LGG	Gamma_delta	0.91162	1	Wilcoxon	0.0384313	0.0388065	two.sided	1.00976	Wilcoxon rank sum test with continuity correction	8328.5
LGG	CD4_T	0.677448	1	Wilcoxon	0.169842	0.166516	two.sided	0.980419	Wilcoxon rank sum test with continuity correction	8596.5
LGG	CD8_T	0.420421	1	Wilcoxon	0.139612	0.14629	two.sided	1.04783	Wilcoxon rank sum test with continuity correction	7522
LGG	InfiltrationScore	0.357859	1	Wilcoxon	0.67754	0.661645	two.sided	0.97654	Wilcoxon rank sum test with continuity correction	9039
LIHC	CD4_naive	0.666084	1	Wilcoxon	0.0211217	0.0194828	two.sided	0.922407	Wilcoxon rank sum test with continuity correction	5116.5
LIHC	CD8_naive	0.415109	1	Wilcoxon	0.0983027	0.102759	two.sided	1.04533	Wilcoxon rank sum test with continuity correction	4440.5
LIHC	Cytotoxic	0.627852	1	Wilcoxon	0.133279	0.126069	two.sided	0.945903	Wilcoxon rank sum test with continuity correction	5152
LIHC	Exhausted	0.959453	1	Wilcoxon	0.0338516	0.0334483	two.sided	0.988085	Wilcoxon rank sum test with continuity correction	4858.5
LIHC	Tr1	0.563229	1	Wilcoxon	0.208979	0.219931	two.sided	1.05241	Wilcoxon rank sum test with continuity correction	4570
LIHC	nTreg	0.994892	1	Wilcoxon	0.0892522	0.0908276	two.sided	1.01765	Wilcoxon rank sum test with continuity correction	4890.5
LIHC	iTreg	0.780985	1	Wilcoxon	0.167389	0.175138	two.sided	1.04629	Wilcoxon rank sum test with continuity correction	4734
LIHC	Th1	0.805662	1	Wilcoxon	0.191935	0.187172	two.sided	0.975188	Wilcoxon rank sum test with continuity correction	5021.5
LIHC	Th2	0.465489	1	Wilcoxon	0.333279	0.344517	two.sided	1.03372	Wilcoxon rank sum test with continuity correction	4487
LIHC	Th17	0.745419	1	Wilcoxon	0.171264	0.171448	two.sided	1.00108	Wilcoxon rank sum test with continuity correction	5064.5
LIHC	Tfh	0.961339	1	Wilcoxon	0.213691	0.216655	two.sided	1.01387	Wilcoxon rank sum test with continuity correction	4859.5
LIHC	Central_memory	0.651616	1	Wilcoxon	0.0481335	0.0445862	two.sided	0.926302	Wilcoxon rank sum test with continuity correction	5132.5
LIHC	Effector_memory	0.334469	1	Wilcoxon	0.00250445	0.00382759	two.sided	1.52831	Wilcoxon rank sum test with continuity correction	4534.5
LIHC	NKT	0.379921	1	Wilcoxon	0.0391424	0.0492414	two.sided	1.25801	Wilcoxon rank sum test with continuity correction	4408.5
LIHC	MAIT	0.270419	1	Wilcoxon	0.266136	0.252897	two.sided	0.950251	Wilcoxon rank sum test with continuity correction	5489.5
LIHC	DC	0.210537	1	Wilcoxon	0.17511	0.164621	two.sided	0.9401	Wilcoxon rank sum test with continuity correction	5571.5
LIHC	Bcell	0.00841265	0.210316	Wilcoxon	0.0906231	0.104276	two.sided	1.15065	Wilcoxon rank sum test with continuity correction	3445.5
LIHC	Monocyte	0.445582	1	Wilcoxon	0.166131	0.163552	two.sided	0.984477	Wilcoxon rank sum test with continuity correction	5304
LIHC	Macrophage	0.571926	1	Wilcoxon	0.21384	0.20169	two.sided	0.943181	Wilcoxon rank sum test with continuity correction	5196
LIHC	NK	0.152598	1	Wilcoxon	0.198119	0.214241	two.sided	1.08138	Wilcoxon rank sum test with continuity correction	4104
LIHC	Neutrophil	0.730239	1	Wilcoxon	0.182398	0.181241	two.sided	0.993661	Wilcoxon rank sum test with continuity correction	5075.5
LIHC	Gamma_delta	0.689555	1	Wilcoxon	0.029095	0.0276897	two.sided	0.9517	Wilcoxon rank sum test with continuity correction	5104
LIHC	CD4_T	0.355137	1	Wilcoxon	0.115522	0.108345	two.sided	0.93787	Wilcoxon rank sum test with continuity correction	5392.5
LIHC	CD8_T	0.711076	1	Wilcoxon	0.182392	0.184483	two.sided	1.01146	Wilcoxon rank sum test with continuity correction	4683.5
LIHC	InfiltrationScore	0.809915	1	Wilcoxon	0.698205	0.697103	two.sided	0.998423	Wilcoxon rank sum test with continuity correction	5018.5
LUAD	CD4_naive	0.103385	1	Wilcoxon	0.000944175	0.000590476	two.sided	0.625389	Wilcoxon rank sum test with continuity correction	22573.5
LUAD	CD8_naive	0.182012	1	Wilcoxon	0.0608908	0.0566381	two.sided	0.930159	Wilcoxon rank sum test with continuity correction	23454
LUAD	Cytotoxic	0.0777288	1	Wilcoxon	0.168083	0.17899	two.sided	1.0649	Wilcoxon rank sum test with continuity correction	19219
LUAD	Exhausted	0.00227835	0.0546803	Wilcoxon	0.0829223	0.0953238	two.sided	1.14956	Wilcoxon rank sum test with continuity correction	17460
LUAD	Tr1	0.218479	1	Wilcoxon	0.0910194	0.0861524	two.sided	0.946527	Wilcoxon rank sum test with continuity correction	23312
LUAD	nTreg	0.00974268	0.204596	Wilcoxon	0.105262	0.116514	two.sided	1.1069	Wilcoxon rank sum test with continuity correction	18097.5
LUAD	iTreg	0.729232	1	Wilcoxon	0.275286	0.277543	two.sided	1.0082	Wilcoxon rank sum test with continuity correction	21156.5
LUAD	Th1	9.9531e-05	0.00248828	Wilcoxon	0.118473	0.145276	two.sided	1.22624	Wilcoxon rank sum test with continuity correction	16311.5
LUAD	Th2	0.174107	1	Wilcoxon	0.085017	0.0787905	two.sided	0.926762	Wilcoxon rank sum test with continuity correction	23487.5
LUAD	Th17	0.210789	1	Wilcoxon	0.146612	0.14039	two.sided	0.957567	Wilcoxon rank sum test with continuity correction	23340.5
LUAD	Tfh	0.516744	1	Wilcoxon	0.324328	0.31859	two.sided	0.982311	Wilcoxon rank sum test with continuity correction	22516.5
LUAD	Central_memory	0.808597	1	Wilcoxon	0.090932	0.090419	two.sided	0.994359	Wilcoxon rank sum test with continuity correction	21961.5
LUAD	Effector_memory	0.035617	0.712341	Wilcoxon	0.0272427	0.0339619	two.sided	1.24664	Wilcoxon rank sum test with continuity correction	18769
LUAD	NKT	0.00527366	0.121294	Wilcoxon	0.0625874	0.0481714	two.sided	0.769667	Wilcoxon rank sum test with continuity correction	25438
LUAD	MAIT	0.00683374	0.150342	Wilcoxon	0.0950801	0.0824952	two.sided	0.867639	Wilcoxon rank sum test with continuity correction	25326.5
LUAD	DC	0.0721693	1	Wilcoxon	0.189119	0.177619	two.sided	0.939192	Wilcoxon rank sum test with continuity correction	24087.5
LUAD	Bcell	0.308164	1	Wilcoxon	0.109796	0.1116	two.sided	1.01643	Wilcoxon rank sum test with continuity correction	20237
LUAD	Monocyte	0.824515	1	Wilcoxon	0.137214	0.138448	two.sided	1.00899	Wilcoxon rank sum test with continuity correction	21326.5
LUAD	Macrophage	0.37138	1	Wilcoxon	0.224146	0.216486	two.sided	0.965826	Wilcoxon rank sum test with continuity correction	22852
LUAD	NK	0.40064	1	Wilcoxon	0.288951	0.292695	two.sided	1.01296	Wilcoxon rank sum test with continuity correction	20481
LUAD	Neutrophil	0.85053	1	Wilcoxon	0.12709	0.13001	two.sided	1.02297	Wilcoxon rank sum test with continuity correction	21372
LUAD	Gamma_delta	0.767477	1	Wilcoxon	0.0558811	0.0551143	two.sided	0.986278	Wilcoxon rank sum test with continuity correction	22034.5
LUAD	CD4_T	0.0733952	1	Wilcoxon	0.180507	0.171448	two.sided	0.94981	Wilcoxon rank sum test with continuity correction	24077
LUAD	CD8_T	0.115289	1	Wilcoxon	0.196112	0.204981	two.sided	1.04523	Wilcoxon rank sum test with continuity correction	19477.5
LUAD	InfiltrationScore	0.648453	1	Wilcoxon	0.726699	0.721867	two.sided	0.99335	Wilcoxon rank sum test with continuity correction	22253.5
LUSC	CD4_naive	0.425121	1	Wilcoxon	0.000432432	0.000504425	two.sided	1.16648	Wilcoxon rank sum test with continuity correction	21206.5
LUSC	CD8_naive	0.279239	1	Wilcoxon	0.0880027	0.0850354	two.sided	0.966282	Wilcoxon rank sum test with continuity correction	22310.5
LUSC	Cytotoxic	0.431942	1	Wilcoxon	0.182868	0.186938	two.sided	1.02226	Wilcoxon rank sum test with continuity correction	19884
LUSC	Exhausted	0.416517	1	Wilcoxon	0.0597216	0.0633097	two.sided	1.06008	Wilcoxon rank sum test with continuity correction	19849.5
LUSC	Tr1	0.729498	1	Wilcoxon	0.0993135	0.0979911	two.sided	0.986685	Wilcoxon rank sum test with continuity correction	21354.5
LUSC	nTreg	0.755698	1	Wilcoxon	0.0770297	0.077177	two.sided	1.00191	Wilcoxon rank sum test with continuity correction	20500.5
LUSC	iTreg	0.945664	1	Wilcoxon	0.17217	0.171115	two.sided	0.993871	Wilcoxon rank sum test with continuity correction	20994
LUSC	Th1	0.427892	1	Wilcoxon	0.202411	0.209018	two.sided	1.03264	Wilcoxon rank sum test with continuity correction	19875
LUSC	Th2	0.0991959	1	Wilcoxon	0.231008	0.219398	two.sided	0.949743	Wilcoxon rank sum test with continuity correction	23046.5
LUSC	Th17	0.449278	1	Wilcoxon	0.112849	0.108867	two.sided	0.964719	Wilcoxon rank sum test with continuity correction	21888
LUSC	Tfh	0.706781	1	Wilcoxon	0.229559	0.224221	two.sided	0.976746	Wilcoxon rank sum test with continuity correction	21394
LUSC	Central_memory	0.196324	1	Wilcoxon	0.0638973	0.0600089	two.sided	0.939145	Wilcoxon rank sum test with continuity correction	22583
LUSC	Effector_memory	0.680643	1	Wilcoxon	0.0158541	0.015469	two.sided	0.975714	Wilcoxon rank sum test with continuity correction	21415.5
LUSC	NKT	0.0650153	1	Wilcoxon	0.123976	0.135602	two.sided	1.09378	Wilcoxon rank sum test with continuity correction	18508.5
LUSC	MAIT	0.307175	1	Wilcoxon	0.0950054	0.0920973	two.sided	0.969391	Wilcoxon rank sum test with continuity correction	22231.5
LUSC	DC	0.0934911	1	Wilcoxon	0.195051	0.205929	two.sided	1.05577	Wilcoxon rank sum test with continuity correction	18726.5
LUSC	Bcell	0.333984	1	Wilcoxon	0.129554	0.124965	two.sided	0.964575	Wilcoxon rank sum test with continuity correction	22160
LUSC	Monocyte	0.140691	1	Wilcoxon	0.179776	0.186027	two.sided	1.03477	Wilcoxon rank sum test with continuity correction	18991.5
LUSC	Macrophage	0.103945	1	Wilcoxon	0.231181	0.245159	two.sided	1.06046	Wilcoxon rank sum test with continuity correction	18793
LUSC	NK	0.968365	1	Wilcoxon	0.304916	0.303575	two.sided	0.995602	Wilcoxon rank sum test with continuity correction	20853
LUSC	Neutrophil	0.870617	1	Wilcoxon	0.13843	0.139965	two.sided	1.01109	Wilcoxon rank sum test with continuity correction	20693
LUSC	Gamma_delta	0.225008	1	Wilcoxon	0.0889162	0.0851416	two.sided	0.957549	Wilcoxon rank sum test with continuity correction	22481
LUSC	CD4_T	0.376447	1	Wilcoxon	0.129303	0.132212	two.sided	1.0225	Wilcoxon rank sum test with continuity correction	19756
LUSC	CD8_T	0.351029	1	Wilcoxon	0.182995	0.181221	two.sided	0.990309	Wilcoxon rank sum test with continuity correction	22116.5
LUSC	InfiltrationScore	0.0712431	1	Wilcoxon	0.736454	0.750142	two.sided	1.01859	Wilcoxon rank sum test with continuity correction	18562
MESO	CD4_naive	0.923556	1	Wilcoxon	0.00759494	0.00866667	two.sided	1.14111	Wilcoxon rank sum test with continuity correction	122.5
MESO	CD8_naive	0.428356	1	Wilcoxon	0.042962	0.0206667	two.sided	0.481045	Wilcoxon rank sum test with continuity correction	151
MESO	Cytotoxic	0.656571	1	Wilcoxon	0.112532	0.13	two.sided	1.15523	Wilcoxon rank sum test with continuity correction	100
MESO	Exhausted	0.406876	1	Wilcoxon	0.0171139	0.0286667	two.sided	1.67505	Wilcoxon rank sum test with continuity correction	86
MESO	Tr1	0.311099	1	Wilcoxon	0.0820759	0.0736667	two.sided	0.897543	Wilcoxon rank sum test with continuity correction	160
MESO	nTreg	0.104577	1	Wilcoxon	0.0298608	0.0573333	two.sided	1.92002	Wilcoxon rank sum test with continuity correction	52.5
MESO	iTreg	0.207612	1	Wilcoxon	0.0672152	0.115333	two.sided	1.71588	Wilcoxon rank sum test with continuity correction	67
MESO	Th1	0.0604113	1	Wilcoxon	0.115975	0.194333	two.sided	1.67565	Wilcoxon rank sum test with continuity correction	42
MESO	Th2	1	1	Wilcoxon	0.132228	0.133667	two.sided	1.01088	Wilcoxon rank sum test with continuity correction	119
MESO	Th17	0.862721	1	Wilcoxon	0.122076	0.118	two.sided	0.966611	Wilcoxon rank sum test with continuity correction	126
MESO	Tfh	0.221478	1	Wilcoxon	0.244089	0.321	two.sided	1.3151	Wilcoxon rank sum test with continuity correction	68.5
MESO	Central_memory	0.107275	1	Wilcoxon	0.0589494	0.106667	two.sided	1.80946	Wilcoxon rank sum test with continuity correction	53
MESO	Effector_memory	1	1	Wilcoxon	0.0318734	0.031	two.sided	0.972597	Wilcoxon rank sum test with continuity correction	118.5
MESO	NKT	0.0133868	0.33467	Wilcoxon	0.0478101	0.00133333	two.sided	0.0278881	Wilcoxon rank sum test with continuity correction	219
MESO	MAIT	0.0279101	0.669842	Wilcoxon	0.0853797	0.0363333	two.sided	0.42555	Wilcoxon rank sum test with continuity correction	208
MESO	DC	0.757463	1	Wilcoxon	0.12019	0.112667	two.sided	0.937406	Wilcoxon rank sum test with continuity correction	131.5
MESO	Bcell	0.311159	1	Wilcoxon	0.0757848	0.048	two.sided	0.633372	Wilcoxon rank sum test with continuity correction	160
MESO	Monocyte	0.235712	1	Wilcoxon	0.0920886	0.0593333	two.sided	0.644307	Wilcoxon rank sum test with continuity correction	167
MESO	Macrophage	0.931104	1	Wilcoxon	0.202709	0.199	two.sided	0.981704	Wilcoxon rank sum test with continuity correction	114.5
MESO	NK	0.901706	1	Wilcoxon	0.154481	0.147667	two.sided	0.955889	Wilcoxon rank sum test with continuity correction	124
MESO	Neutrophil	0.166551	1	Wilcoxon	0.0822405	0.0616667	two.sided	0.749833	Wilcoxon rank sum test with continuity correction	175
MESO	Gamma_delta	0.843158	1	Wilcoxon	0.0409367	0.0426667	two.sided	1.04226	Wilcoxon rank sum test with continuity correction	110
MESO	CD4_T	0.630038	1	Wilcoxon	0.0956582	0.105333	two.sided	1.10114	Wilcoxon rank sum test with continuity correction	98.5
MESO	CD8_T	0.0953949	1	Wilcoxon	0.119456	0.145	two.sided	1.21384	Wilcoxon rank sum test with continuity correction	50.5
MESO	InfiltrationScore	0.288194	1	Wilcoxon	0.705367	0.657	two.sided	0.93143	Wilcoxon rank sum test with continuity correction	162
OV	CD4_naive	0.518674	1	Wilcoxon	0.000115789	0	two.sided	0	Wilcoxon rank sum test with continuity correction	1940
OV	CD8_naive	0.253714	1	Wilcoxon	0.0588053	0.0439	two.sided	0.746532	Wilcoxon rank sum test with continuity correction	2195
OV	Cytotoxic	0.600125	1	Wilcoxon	0.325453	0.3379	two.sided	1.03825	Wilcoxon rank sum test with continuity correction	1764
OV	Exhausted	0.265975	1	Wilcoxon	0.0797211	0.06875	two.sided	0.862382	Wilcoxon rank sum test with continuity correction	2188
OV	Tr1	0.153975	1	Wilcoxon	0.0525895	0.06575	two.sided	1.25025	Wilcoxon rank sum test with continuity correction	1531.5
OV	nTreg	0.297036	1	Wilcoxon	0.0627474	0.07115	two.sided	1.13391	Wilcoxon rank sum test with continuity correction	1630
OV	iTreg	0.13483	1	Wilcoxon	0.165032	0.186	two.sided	1.12706	Wilcoxon rank sum test with continuity correction	1513
OV	Th1	0.970681	1	Wilcoxon	0.170868	0.17395	two.sided	1.01803	Wilcoxon rank sum test with continuity correction	1890
OV	Th2	0.761359	1	Wilcoxon	0.3966	0.39675	two.sided	1.00038	Wilcoxon rank sum test with continuity correction	1821
OV	Th17	0.641076	1	Wilcoxon	0.109705	0.10115	two.sided	0.922016	Wilcoxon rank sum test with continuity correction	2021
OV	Tfh	0.487394	1	Wilcoxon	0.200916	0.21675	two.sided	1.07881	Wilcoxon rank sum test with continuity correction	1720
OV	Central_memory	0.789833	1	Wilcoxon	0.0403211	0.0406	two.sided	1.00692	Wilcoxon rank sum test with continuity correction	1831.5
OV	Effector_memory	0.808171	1	Wilcoxon	0.0386474	0.0351	two.sided	0.908212	Wilcoxon rank sum test with continuity correction	1963
OV	NKT	0.000959334	0.023024	Wilcoxon	0.0832579	0.1252	two.sided	1.50376	Wilcoxon rank sum test with continuity correction	1046
OV	MAIT	0.320063	1	Wilcoxon	0.253984	0.24955	two.sided	0.982541	Wilcoxon rank sum test with continuity correction	2157.5
OV	DC	0.000342654	0.00856634	Wilcoxon	0.161332	0.19555	two.sided	1.2121	Wilcoxon rank sum test with continuity correction	974
OV	Bcell	0.378754	1	Wilcoxon	0.0888526	0.08035	two.sided	0.904306	Wilcoxon rank sum test with continuity correction	2128
OV	Monocyte	0.22813	1	Wilcoxon	0.104779	0.11535	two.sided	1.10089	Wilcoxon rank sum test with continuity correction	1588
OV	Macrophage	0.194962	1	Wilcoxon	0.228926	0.2519	two.sided	1.10035	Wilcoxon rank sum test with continuity correction	1564.5
OV	NK	0.71178	1	Wilcoxon	0.221789	0.22725	two.sided	1.02462	Wilcoxon rank sum test with continuity correction	1804
OV	Neutrophil	0.659172	1	Wilcoxon	0.102416	0.09705	two.sided	0.947608	Wilcoxon rank sum test with continuity correction	2014.5
OV	Gamma_delta	0.219239	1	Wilcoxon	0.0560474	0.06655	two.sided	1.18739	Wilcoxon rank sum test with continuity correction	1582
OV	CD4_T	0.47894	1	Wilcoxon	0.114505	0.123	two.sided	1.07419	Wilcoxon rank sum test with continuity correction	1716.5
OV	CD8_T	0.527025	1	Wilcoxon	0.146237	0.14065	two.sided	0.961796	Wilcoxon rank sum test with continuity correction	2064
OV	InfiltrationScore	0.107953	1	Wilcoxon	0.687916	0.72465	two.sided	1.0534	Wilcoxon rank sum test with continuity correction	1484
PAAD	CD4_naive	0.607407	1	Wilcoxon	0.000382716	0	two.sided	0	Wilcoxon rank sum test with continuity correction	913
PAAD	CD8_naive	0.201725	1	Wilcoxon	0.0209321	0.0289091	two.sided	1.38109	Wilcoxon rank sum test with continuity correction	686.5
PAAD	Cytotoxic	0.940486	1	Wilcoxon	0.119926	0.122909	two.sided	1.02488	Wilcoxon rank sum test with continuity correction	878.5
PAAD	Exhausted	0.549638	1	Wilcoxon	0.00780864	0.0110909	two.sided	1.42034	Wilcoxon rank sum test with continuity correction	812
PAAD	Tr1	0.373629	1	Wilcoxon	0.333988	0.347	two.sided	1.03896	Wilcoxon rank sum test with continuity correction	747.5
PAAD	nTreg	0.00207432	0.0518581	Wilcoxon	0.043537	0.0744545	two.sided	1.71014	Wilcoxon rank sum test with continuity correction	396
PAAD	iTreg	0.0482246	1	Wilcoxon	0.126846	0.166364	two.sided	1.31154	Wilcoxon rank sum test with continuity correction	573
PAAD	Th1	0.603374	1	Wilcoxon	0.0694198	0.0640909	two.sided	0.923237	Wilcoxon rank sum test with continuity correction	975
PAAD	Th2	0.14452	1	Wilcoxon	0.0524753	0.0643636	two.sided	1.22655	Wilcoxon rank sum test with continuity correction	656
PAAD	Th17	0.930592	1	Wilcoxon	0.202309	0.202545	two.sided	1.00117	Wilcoxon rank sum test with continuity correction	876.5
PAAD	Tfh	0.149807	1	Wilcoxon	0.251333	0.204818	two.sided	0.814926	Wilcoxon rank sum test with continuity correction	1123
PAAD	Central_memory	0.424013	1	Wilcoxon	0.0928457	0.0813636	two.sided	0.876332	Wilcoxon rank sum test with continuity correction	1020
PAAD	Effector_memory	0.827614	1	Wilcoxon	0.0022963	0.000818182	two.sided	0.356305	Wilcoxon rank sum test with continuity correction	910.5
PAAD	NKT	0.338009	1	Wilcoxon	0.113395	0.101818	two.sided	0.897907	Wilcoxon rank sum test with continuity correction	1045.5
PAAD	MAIT	0.777125	1	Wilcoxon	0.124358	0.118545	two.sided	0.953259	Wilcoxon rank sum test with continuity correction	937
PAAD	DC	0.175009	1	Wilcoxon	0.190716	0.212818	two.sided	1.11589	Wilcoxon rank sum test with continuity correction	672.5
PAAD	Bcell	0.157848	1	Wilcoxon	0.101556	0.0753636	two.sided	0.742093	Wilcoxon rank sum test with continuity correction	1118.5
PAAD	Monocyte	0.186149	1	Wilcoxon	0.220926	0.235545	two.sided	1.06617	Wilcoxon rank sum test with continuity correction	678
PAAD	Macrophage	0.385462	1	Wilcoxon	0.254809	0.274909	two.sided	1.07888	Wilcoxon rank sum test with continuity correction	751
PAAD	NK	0.820363	1	Wilcoxon	0.256148	0.26	two.sided	1.01504	Wilcoxon rank sum test with continuity correction	928
PAAD	Neutrophil	0.592613	1	Wilcoxon	0.165512	0.160091	two.sided	0.967245	Wilcoxon rank sum test with continuity correction	977.5
PAAD	Gamma_delta	0.873887	1	Wilcoxon	0.0556111	0.0554545	two.sided	0.997185	Wilcoxon rank sum test with continuity correction	865
PAAD	CD4_T	0.48983	1	Wilcoxon	0.205593	0.200909	two.sided	0.97722	Wilcoxon rank sum test with continuity correction	1002.5
PAAD	CD8_T	0.517611	1	Wilcoxon	0.118278	0.108545	two.sided	0.917716	Wilcoxon rank sum test with continuity correction	995.5
PAAD	InfiltrationScore	0.704316	1	Wilcoxon	0.711037	0.718091	two.sided	1.00992	Wilcoxon rank sum test with continuity correction	829.5
PCPG	CD4_naive	0.792643	1	Wilcoxon	0.000466321	0	two.sided	0	Wilcoxon rank sum test with continuity correction	297
PCPG	CD8_naive	0.520148	1	Wilcoxon	0.0306528	0.0276667	two.sided	0.902581	Wilcoxon rank sum test with continuity correction	352
PCPG	Cytotoxic	0.120188	1	Wilcoxon	0.24456	0.329667	two.sided	1.348	Wilcoxon rank sum test with continuity correction	137.5
PCPG	Exhausted	0.800671	1	Wilcoxon	0.0340518	0.0306667	two.sided	0.900588	Wilcoxon rank sum test with continuity correction	314.5
PCPG	Tr1	0.0975927	1	Wilcoxon	0.160249	0.209	two.sided	1.30422	Wilcoxon rank sum test with continuity correction	127.5
PCPG	nTreg	0.302197	1	Wilcoxon	0.0662332	0.089	two.sided	1.34374	Wilcoxon rank sum test with continuity correction	188.5
PCPG	iTreg	0.309872	1	Wilcoxon	0.133326	0.174	two.sided	1.30507	Wilcoxon rank sum test with continuity correction	190
PCPG	Th1	0.39452	1	Wilcoxon	0.124881	0.165667	two.sided	1.3266	Wilcoxon rank sum test with continuity correction	206
PCPG	Th2	0.541649	1	Wilcoxon	0.265959	0.212	two.sided	0.797117	Wilcoxon rank sum test with continuity correction	349.5
PCPG	Th17	0.238071	1	Wilcoxon	0.0621658	0.0416667	two.sided	0.670251	Wilcoxon rank sum test with continuity correction	405
PCPG	Tfh	0.565682	1	Wilcoxon	0.156627	0.190667	two.sided	1.21733	Wilcoxon rank sum test with continuity correction	233
PCPG	Central_memory	0.237003	1	Wilcoxon	0.0331969	0.0503333	two.sided	1.51621	Wilcoxon rank sum test with continuity correction	175
PCPG	Effector_memory	0.551212	1	Wilcoxon	0.0172176	0.0236667	two.sided	1.37456	Wilcoxon rank sum test with continuity correction	233.5
PCPG	NKT	0.885785	1	Wilcoxon	0.0617358	0.0706667	two.sided	1.14466	Wilcoxon rank sum test with continuity correction	304
PCPG	MAIT	0.950925	1	Wilcoxon	0.217798	0.228333	two.sided	1.04837	Wilcoxon rank sum test with continuity correction	283
PCPG	DC	0.444748	1	Wilcoxon	0.14256	0.165	two.sided	1.15741	Wilcoxon rank sum test with continuity correction	214.5
PCPG	Bcell	0.738836	1	Wilcoxon	0.0764352	0.0693333	two.sided	0.907086	Wilcoxon rank sum test with continuity correction	322.5
PCPG	Monocyte	0.276895	1	Wilcoxon	0.0995855	0.0796667	two.sided	0.799983	Wilcoxon rank sum test with continuity correction	396
PCPG	Macrophage	0.615237	1	Wilcoxon	0.160337	0.181	two.sided	1.12887	Wilcoxon rank sum test with continuity correction	240
PCPG	NK	0.817479	1	Wilcoxon	0.151953	0.162667	two.sided	1.0705	Wilcoxon rank sum test with continuity correction	266.5
PCPG	Neutrophil	0.518118	1	Wilcoxon	0.11057	0.0953333	two.sided	0.862199	Wilcoxon rank sum test with continuity correction	353
PCPG	Gamma_delta	0.781733	1	Wilcoxon	0.0498394	0.0523333	two.sided	1.05004	Wilcoxon rank sum test with continuity correction	262
PCPG	CD4_T	0.0768161	1	Wilcoxon	0.129337	0.17	two.sided	1.3144	Wilcoxon rank sum test with continuity correction	116.5
PCPG	CD8_T	0.93052	1	Wilcoxon	0.136119	0.132	two.sided	0.969738	Wilcoxon rank sum test with continuity correction	298.5
PCPG	InfiltrationScore	0.491923	1	Wilcoxon	0.566358	0.593333	two.sided	1.04763	Wilcoxon rank sum test with continuity correction	222
PRAD	CD4_naive	0.195358	1	Wilcoxon	0.00409812	0.00615	two.sided	1.50069	Wilcoxon rank sum test with continuity correction	4105
PRAD	CD8_naive	0.577561	1	Wilcoxon	0.0215428	0.01885	two.sided	0.875002	Wilcoxon rank sum test with continuity correction	5139.5
PRAD	Cytotoxic	0.974114	1	Wilcoxon	0.238196	0.2417	two.sided	1.01471	Wilcoxon rank sum test with continuity correction	4769
PRAD	Exhausted	0.417675	1	Wilcoxon	0.0675595	0.07495	two.sided	1.10939	Wilcoxon rank sum test with continuity correction	4277.5
PRAD	Tr1	0.0716278	1	Wilcoxon	0.100802	0.11555	two.sided	1.14631	Wilcoxon rank sum test with continuity correction	3651.5
PRAD	nTreg	0.159831	1	Wilcoxon	0.0912443	0.10015	two.sided	1.0976	Wilcoxon rank sum test with continuity correction	3901.5
PRAD	iTreg	0.97159	1	Wilcoxon	0.162215	0.16475	two.sided	1.01563	Wilcoxon rank sum test with continuity correction	4813
PRAD	Th1	0.833261	1	Wilcoxon	0.117192	0.1299	two.sided	1.10844	Wilcoxon rank sum test with continuity correction	4923.5
PRAD	Th2	0.652471	1	Wilcoxon	0.272234	0.2685	two.sided	0.986285	Wilcoxon rank sum test with continuity correction	5075
PRAD	Th17	0.976638	1	Wilcoxon	0.13491	0.1375	two.sided	1.0192	Wilcoxon rank sum test with continuity correction	4809
PRAD	Tfh	0.217277	1	Wilcoxon	0.235073	0.21455	two.sided	0.912695	Wilcoxon rank sum test with continuity correction	5570
PRAD	Central_memory	0.528236	1	Wilcoxon	0.0595699	0.0655	two.sided	1.09955	Wilcoxon rank sum test with continuity correction	4391.5
PRAD	Effector_memory	0.35886	1	Wilcoxon	0.0266701	0.0309	two.sided	1.1586	Wilcoxon rank sum test with continuity correction	4211.5
PRAD	NKT	0.500125	1	Wilcoxon	0.115382	0.1063	two.sided	0.921287	Wilcoxon rank sum test with continuity correction	5216.5
PRAD	MAIT	0.388318	1	Wilcoxon	0.187848	0.1829	two.sided	0.973662	Wilcoxon rank sum test with continuity correction	5335.5
PRAD	DC	0.394007	1	Wilcoxon	0.112363	0.11995	two.sided	1.06752	Wilcoxon rank sum test with continuity correction	4251
PRAD	Bcell	0.237642	1	Wilcoxon	0.071334	0.06215	two.sided	0.871253	Wilcoxon rank sum test with continuity correction	5536.5
PRAD	Monocyte	0.724692	1	Wilcoxon	0.101127	0.1036	two.sided	1.02445	Wilcoxon rank sum test with continuity correction	4567
PRAD	Macrophage	0.824629	1	Wilcoxon	0.158505	0.16205	two.sided	1.02236	Wilcoxon rank sum test with continuity correction	4649.5
PRAD	NK	0.725299	1	Wilcoxon	0.277539	0.27495	two.sided	0.990673	Wilcoxon rank sum test with continuity correction	5012.5
PRAD	Neutrophil	0.89047	1	Wilcoxon	0.120033	0.12055	two.sided	1.0043	Wilcoxon rank sum test with continuity correction	4877.5
PRAD	Gamma_delta	0.46265	1	Wilcoxon	0.0574113	0.05485	two.sided	0.955387	Wilcoxon rank sum test with continuity correction	5254.5
PRAD	CD4_T	0.749768	1	Wilcoxon	0.140061	0.13625	two.sided	0.972794	Wilcoxon rank sum test with continuity correction	4992
PRAD	CD8_T	0.763001	1	Wilcoxon	0.148401	0.1478	two.sided	0.995951	Wilcoxon rank sum test with continuity correction	4981
PRAD	InfiltrationScore	0.940698	1	Wilcoxon	0.678407	0.67755	two.sided	0.998737	Wilcoxon rank sum test with continuity correction	4742.5
READ	CD4_naive	0.772397	1	Wilcoxon	0.000352941	0	two.sided	0	Wilcoxon rank sum test with continuity correction	387
READ	CD8_naive	0.475582	1	Wilcoxon	0.0544353	0.0607778	two.sided	1.11651	Wilcoxon rank sum test with continuity correction	326.5
READ	Cytotoxic	0.389227	1	Wilcoxon	0.214835	0.234	two.sided	1.08921	Wilcoxon rank sum test with continuity correction	315
READ	Exhausted	0.142863	1	Wilcoxon	0.0542824	0.0705556	two.sided	1.29979	Wilcoxon rank sum test with continuity correction	268
READ	Tr1	0.175116	1	Wilcoxon	0.152871	0.177222	two.sided	1.1593	Wilcoxon rank sum test with continuity correction	276.5
READ	nTreg	0.452115	1	Wilcoxon	0.0655882	0.0702222	two.sided	1.07065	Wilcoxon rank sum test with continuity correction	323.5
READ	iTreg	0.0547067	1	Wilcoxon	0.152718	0.190222	two.sided	1.24558	Wilcoxon rank sum test with continuity correction	232.5
READ	Th1	0.491607	1	Wilcoxon	0.105553	0.129	two.sided	1.22214	Wilcoxon rank sum test with continuity correction	328.5
READ	Th2	0.237096	1	Wilcoxon	0.185565	0.155	two.sided	0.835288	Wilcoxon rank sum test with continuity correction	475
READ	Th17	0.817049	1	Wilcoxon	0.0936824	0.0866667	two.sided	0.925112	Wilcoxon rank sum test with continuity correction	364
READ	Tfh	0.533106	1	Wilcoxon	0.199329	0.178444	two.sided	0.895224	Wilcoxon rank sum test with continuity correction	431.5
READ	Central_memory	0.487226	1	Wilcoxon	0.0578471	0.0648889	two.sided	1.12173	Wilcoxon rank sum test with continuity correction	328
READ	Effector_memory	0.91025	1	Wilcoxon	0.0214	0.0181111	two.sided	0.846314	Wilcoxon rank sum test with continuity correction	391.5
READ	NKT	0.0459402	1	Wilcoxon	0.0637529	0.0327778	two.sided	0.514138	Wilcoxon rank sum test with continuity correction	538
READ	MAIT	0.54158	1	Wilcoxon	0.227706	0.221444	two.sided	0.972502	Wilcoxon rank sum test with continuity correction	430.5
READ	DC	0.0761654	1	Wilcoxon	0.163329	0.200444	two.sided	1.22724	Wilcoxon rank sum test with continuity correction	244
READ	Bcell	0.857205	1	Wilcoxon	0.0716941	0.0675556	two.sided	0.942275	Wilcoxon rank sum test with continuity correction	368
READ	Monocyte	0.237034	1	Wilcoxon	0.156788	0.17	two.sided	1.08427	Wilcoxon rank sum test with continuity correction	290
READ	Macrophage	0.179304	1	Wilcoxon	0.241929	0.291667	two.sided	1.20559	Wilcoxon rank sum test with continuity correction	277.5
READ	NK	0.685631	1	Wilcoxon	0.173176	0.164222	two.sided	0.948294	Wilcoxon rank sum test with continuity correction	414.5
READ	Neutrophil	0.471698	1	Wilcoxon	0.0949412	0.0848889	two.sided	0.894121	Wilcoxon rank sum test with continuity correction	439
READ	Gamma_delta	0.892623	1	Wilcoxon	0.0532	0.0537778	two.sided	1.01086	Wilcoxon rank sum test with continuity correction	371.5
READ	CD4_T	0.994873	1	Wilcoxon	0.141906	0.144222	two.sided	1.01632	Wilcoxon rank sum test with continuity correction	383.5
READ	CD8_T	0.837091	1	Wilcoxon	0.180624	0.177556	two.sided	0.983015	Wilcoxon rank sum test with continuity correction	399
READ	InfiltrationScore	0.255415	1	Wilcoxon	0.660882	0.702	two.sided	1.06222	Wilcoxon rank sum test with continuity correction	293.5
SARC	CD4_naive	0.00930193	0.232548	Wilcoxon	0.0130372	0.00182143	two.sided	0.13971	Wilcoxon rank sum test with continuity correction	3782.5
SARC	CD8_naive	0.877267	1	Wilcoxon	0.0646326	0.0640714	two.sided	0.991318	Wilcoxon rank sum test with continuity correction	3064.5
SARC	Cytotoxic	0.201364	1	Wilcoxon	0.275637	0.303893	two.sided	1.10251	Wilcoxon rank sum test with continuity correction	2562.5
SARC	Exhausted	0.308243	1	Wilcoxon	0.0378233	0.0454286	two.sided	1.20108	Wilcoxon rank sum test with continuity correction	2657.5
SARC	Tr1	0.179084	1	Wilcoxon	0.0661907	0.0540357	two.sided	0.816364	Wilcoxon rank sum test with continuity correction	3480.5
SARC	nTreg	0.146825	1	Wilcoxon	0.0769116	0.0896071	two.sided	1.16507	Wilcoxon rank sum test with continuity correction	2502
SARC	iTreg	0.0105215	0.252517	Wilcoxon	0.17094	0.209929	two.sided	1.22809	Wilcoxon rank sum test with continuity correction	2114.5
SARC	Th1	0.0419826	0.965599	Wilcoxon	0.20173	0.239036	two.sided	1.18493	Wilcoxon rank sum test with continuity correction	2298
SARC	Th2	0.276777	1	Wilcoxon	0.294288	0.32325	two.sided	1.09841	Wilcoxon rank sum test with continuity correction	2629
SARC	Th17	0.611894	1	Wilcoxon	0.126065	0.1205	two.sided	0.955855	Wilcoxon rank sum test with continuity correction	3188
SARC	Tfh	0.292688	1	Wilcoxon	0.198047	0.226393	two.sided	1.14313	Wilcoxon rank sum test with continuity correction	2641.5
SARC	Central_memory	0.653144	1	Wilcoxon	0.0361488	0.0416071	two.sided	1.151	Wilcoxon rank sum test with continuity correction	2855
SARC	Effector_memory	0.280286	1	Wilcoxon	0.0188093	0.0217857	two.sided	1.15824	Wilcoxon rank sum test with continuity correction	2641.5
SARC	NKT	0.479054	1	Wilcoxon	0.0777209	0.0706071	two.sided	0.90847	Wilcoxon rank sum test with continuity correction	3258
SARC	MAIT	0.483737	1	Wilcoxon	0.24213	0.247607	two.sided	1.02262	Wilcoxon rank sum test with continuity correction	3255.5
SARC	DC	0.710201	1	Wilcoxon	0.164121	0.169321	two.sided	1.03169	Wilcoxon rank sum test with continuity correction	2879.5
SARC	Bcell	0.150485	1	Wilcoxon	0.0982233	0.0885	two.sided	0.901009	Wilcoxon rank sum test with continuity correction	3513.5
SARC	Monocyte	0.377112	1	Wilcoxon	0.158535	0.165393	two.sided	1.04326	Wilcoxon rank sum test with continuity correction	2700.5
SARC	Macrophage	0.333995	1	Wilcoxon	0.265544	0.285286	two.sided	1.07434	Wilcoxon rank sum test with continuity correction	2671.5
SARC	NK	0.713399	1	Wilcoxon	0.229795	0.236679	two.sided	1.02995	Wilcoxon rank sum test with continuity correction	2881
SARC	Neutrophil	0.223341	1	Wilcoxon	0.147247	0.137679	two.sided	0.935021	Wilcoxon rank sum test with continuity correction	3436.5
SARC	Gamma_delta	0.513659	1	Wilcoxon	0.0915116	0.0957143	two.sided	1.04592	Wilcoxon rank sum test with continuity correction	2781
SARC	CD4_T	0.754286	1	Wilcoxon	0.132763	0.129536	two.sided	0.975693	Wilcoxon rank sum test with continuity correction	3120
SARC	CD8_T	0.393536	1	Wilcoxon	0.247963	0.259893	two.sided	1.04811	Wilcoxon rank sum test with continuity correction	2711
SARC	InfiltrationScore	0.431846	1	Wilcoxon	0.677056	0.690143	two.sided	1.01933	Wilcoxon rank sum test with continuity correction	2734.5
SKCM	CD4_naive	0.509996	1	Wilcoxon	0.00390672	0.00436275	two.sided	1.11673	Wilcoxon rank sum test with continuity correction	27987.5
SKCM	CD8_naive	0.13187	1	Wilcoxon	0.0646269	0.0581667	two.sided	0.900038	Wilcoxon rank sum test with continuity correction	29547.5
SKCM	Cytotoxic	0.11487	1	Wilcoxon	0.349582	0.357029	two.sided	1.0213	Wilcoxon rank sum test with continuity correction	25021
SKCM	Exhausted	0.437787	1	Wilcoxon	0.073653	0.0772304	two.sided	1.04857	Wilcoxon rank sum test with continuity correction	26197
SKCM	Tr1	0.388061	1	Wilcoxon	0.0504851	0.0481176	two.sided	0.953106	Wilcoxon rank sum test with continuity correction	28602.5
SKCM	nTreg	0.631509	1	Wilcoxon	0.0850522	0.0862647	two.sided	1.01426	Wilcoxon rank sum test with continuity correction	26631.5
SKCM	iTreg	0.215415	1	Wilcoxon	0.176175	0.18023	two.sided	1.02302	Wilcoxon rank sum test with continuity correction	25517
SKCM	Th1	0.0460496	1	Wilcoxon	0.207396	0.223745	two.sided	1.07883	Wilcoxon rank sum test with continuity correction	24407
SKCM	Th2	0.555688	1	Wilcoxon	0.247119	0.249289	two.sided	1.00878	Wilcoxon rank sum test with continuity correction	26470.5
SKCM	Th17	0.190424	1	Wilcoxon	0.130108	0.125348	two.sided	0.963414	Wilcoxon rank sum test with continuity correction	29258.5
SKCM	Tfh	0.320418	1	Wilcoxon	0.203601	0.212225	two.sided	1.04236	Wilcoxon rank sum test with continuity correction	25877
SKCM	Central_memory	0.00267959	0.0669897	Wilcoxon	0.0308246	0.0396912	two.sided	1.28764	Wilcoxon rank sum test with continuity correction	23005.5
SKCM	Effector_memory	0.865583	1	Wilcoxon	0.0488209	0.0496373	two.sided	1.01672	Wilcoxon rank sum test with continuity correction	27087.5
SKCM	NKT	0.06293	1	Wilcoxon	0.0127649	0.0104559	two.sided	0.81911	Wilcoxon rank sum test with continuity correction	29729
SKCM	MAIT	0.181138	1	Wilcoxon	0.193388	0.187936	two.sided	0.971809	Wilcoxon rank sum test with continuity correction	29299.5
SKCM	DC	0.638806	1	Wilcoxon	0.152892	0.154946	two.sided	1.01344	Wilcoxon rank sum test with continuity correction	26646.5
SKCM	Bcell	0.167422	1	Wilcoxon	0.113802	0.118152	two.sided	1.03822	Wilcoxon rank sum test with continuity correction	25309
SKCM	Monocyte	0.288218	1	Wilcoxon	0.176366	0.172426	two.sided	0.977665	Wilcoxon rank sum test with continuity correction	28895.5
SKCM	Macrophage	0.756855	1	Wilcoxon	0.263493	0.265623	two.sided	1.00808	Wilcoxon rank sum test with continuity correction	26881
SKCM	NK	0.804954	1	Wilcoxon	0.245552	0.247142	two.sided	1.00647	Wilcoxon rank sum test with continuity correction	26973
SKCM	Neutrophil	0.38248	1	Wilcoxon	0.160407	0.15723	two.sided	0.980198	Wilcoxon rank sum test with continuity correction	28618.5
SKCM	Gamma_delta	0.555902	1	Wilcoxon	0.122276	0.124088	two.sided	1.01482	Wilcoxon rank sum test with continuity correction	26471
SKCM	CD4_T	0.476114	1	Wilcoxon	0.133877	0.137441	two.sided	1.02662	Wilcoxon rank sum test with continuity correction	26289.5
SKCM	CD8_T	0.938912	1	Wilcoxon	0.197649	0.197691	two.sided	1.00021	Wilcoxon rank sum test with continuity correction	27223
SKCM	InfiltrationScore	0.642223	1	Wilcoxon	0.631146	0.634054	two.sided	1.00461	Wilcoxon rank sum test with continuity correction	26653.5
STAD	CD4_naive	0.166688	1	Wilcoxon	0.000670139	0.000193548	two.sided	0.288818	Wilcoxon rank sum test with continuity correction	18466.5
STAD	CD8_naive	6.1391e-05	0.00110503	Wilcoxon	0.0871701	0.0721129	two.sided	0.827266	Wilcoxon rank sum test with continuity correction	22299
STAD	Cytotoxic	6.90318e-08	1.58773e-06	Wilcoxon	0.156483	0.190177	two.sided	1.21533	Wilcoxon rank sum test with continuity correction	11876
STAD	Exhausted	7.56662e-10	1.89165e-08	Wilcoxon	0.102045	0.133282	two.sided	1.30611	Wilcoxon rank sum test with continuity correction	11033.5
STAD	Tr1	0.000185314	0.00296503	Wilcoxon	0.299972	0.287798	two.sided	0.959417	Wilcoxon rank sum test with continuity correction	22000.5
STAD	nTreg	2.8283e-05	0.000537383	Wilcoxon	0.185747	0.203444	two.sided	1.09528	Wilcoxon rank sum test with continuity correction	13214
STAD	iTreg	0.190275	1	Wilcoxon	0.194135	0.202	two.sided	1.04051	Wilcoxon rank sum test with continuity correction	16403.5
STAD	Th1	5.85552e-09	1.40533e-07	Wilcoxon	0.0973819	0.143573	two.sided	1.47432	Wilcoxon rank sum test with continuity correction	11403
STAD	Th2	0.160583	1	Wilcoxon	0.187243	0.176516	two.sided	0.942711	Wilcoxon rank sum test with continuity correction	19412
STAD	Th17	0.204064	1	Wilcoxon	0.12091	0.113169	two.sided	0.935982	Wilcoxon rank sum test with continuity correction	19264.5
STAD	Tfh	0.167976	1	Wilcoxon	0.286674	0.27571	two.sided	0.961755	Wilcoxon rank sum test with continuity correction	19385
STAD	Central_memory	0.376767	1	Wilcoxon	0.042625	0.0456935	two.sided	1.07199	Wilcoxon rank sum test with continuity correction	16877.5
STAD	Effector_memory	0.00839908	0.117587	Wilcoxon	0.00504861	0.00726613	two.sided	1.43923	Wilcoxon rank sum test with continuity correction	15531
STAD	NKT	1.93575e-07	4.06507e-06	Wilcoxon	0.0899271	0.0602661	two.sided	0.670167	Wilcoxon rank sum test with continuity correction	23623.5
STAD	MAIT	0.00914824	0.118927	Wilcoxon	0.154934	0.142202	two.sided	0.91782	Wilcoxon rank sum test with continuity correction	20746
STAD	DC	3.93525e-06	7.8705e-05	Wilcoxon	0.160747	0.190097	two.sided	1.18259	Wilcoxon rank sum test with continuity correction	12739.5
STAD	Bcell	0.000146915	0.00249755	Wilcoxon	0.132628	0.108871	two.sided	0.820872	Wilcoxon rank sum test with continuity correction	22065
STAD	Monocyte	0.0887288	0.887288	Wilcoxon	0.219399	0.229306	two.sided	1.04516	Wilcoxon rank sum test with continuity correction	15968.5
STAD	Macrophage	0.00499929	0.0749894	Wilcoxon	0.233208	0.259911	two.sided	1.1145	Wilcoxon rank sum test with continuity correction	14743.5
STAD	NK	0.200871	1	Wilcoxon	0.231792	0.240782	two.sided	1.03879	Wilcoxon rank sum test with continuity correction	16437.5
STAD	Neutrophil	0.436569	1	Wilcoxon	0.158938	0.16346	two.sided	1.02845	Wilcoxon rank sum test with continuity correction	16993
STAD	Gamma_delta	0.0737965	0.811761	Wilcoxon	0.0817847	0.0889839	two.sided	1.08803	Wilcoxon rank sum test with continuity correction	15873.5
STAD	CD4_T	9.04037e-08	1.98888e-06	Wilcoxon	0.156243	0.12625	two.sided	0.808036	Wilcoxon rank sum test with continuity correction	23782
STAD	CD8_T	0.141721	1	Wilcoxon	0.140076	0.148371	two.sided	1.05921	Wilcoxon rank sum test with continuity correction	16226.5
STAD	InfiltrationScore	0.0262444	0.314933	Wilcoxon	0.691816	0.708258	two.sided	1.02377	Wilcoxon rank sum test with continuity correction	15391.5
TGCT	CD4_naive	0.522192	1	Wilcoxon	0.00512025	0.0108	two.sided	2.10927	Wilcoxon rank sum test with continuity correction	339.5
TGCT	CD8_naive	0.344896	1	Wilcoxon	0.0547468	0.086	two.sided	1.57087	Wilcoxon rank sum test with continuity correction	296.5
TGCT	Cytotoxic	0.296356	1	Wilcoxon	0.170671	0.128	two.sided	0.749981	Wilcoxon rank sum test with continuity correction	504
TGCT	Exhausted	0.816488	1	Wilcoxon	0.0387658	0.0362	two.sided	0.933812	Wilcoxon rank sum test with continuity correction	419.5
TGCT	Tr1	0.290454	1	Wilcoxon	0.00201266	0.0062	two.sided	3.0805	Wilcoxon rank sum test with continuity correction	316.5
TGCT	nTreg	0.335387	1	Wilcoxon	0.039057	0.03	two.sided	0.768109	Wilcoxon rank sum test with continuity correction	495.5
TGCT	iTreg	0.413119	1	Wilcoxon	0.0737722	0.0586	two.sided	0.794338	Wilcoxon rank sum test with continuity correction	480.5
TGCT	Th1	0.140839	1	Wilcoxon	0.211734	0.1334	two.sided	0.630035	Wilcoxon rank sum test with continuity correction	548.5
TGCT	Th2	0.298586	1	Wilcoxon	0.251804	0.2706	two.sided	1.07465	Wilcoxon rank sum test with continuity correction	286.5
TGCT	Th17	0.976964	1	Wilcoxon	0.079019	0.0864	two.sided	1.09341	Wilcoxon rank sum test with continuity correction	398.5
TGCT	Tfh	0.0417893	1	Wilcoxon	0.328259	0.1954	two.sided	0.595261	Wilcoxon rank sum test with continuity correction	607
TGCT	Central_memory	0.148787	1	Wilcoxon	0.115203	0.0702	two.sided	0.609362	Wilcoxon rank sum test with continuity correction	545.5
TGCT	Effector_memory	0.547167	1	Wilcoxon	0.0299051	0.0238	two.sided	0.795852	Wilcoxon rank sum test with continuity correction	458
TGCT	NKT	0.290514	1	Wilcoxon	0.0371519	0.0618	two.sided	1.66344	Wilcoxon rank sum test with continuity correction	286
TGCT	MAIT	0.721744	1	Wilcoxon	0.0725696	0.0632	two.sided	0.870888	Wilcoxon rank sum test with continuity correction	432.5
TGCT	DC	0.185697	1	Wilcoxon	0.162044	0.1254	two.sided	0.773862	Wilcoxon rank sum test with continuity correction	533
TGCT	Bcell	0.331004	1	Wilcoxon	0.118671	0.0928	two.sided	0.781995	Wilcoxon rank sum test with continuity correction	496.5
TGCT	Monocyte	0.12834	1	Wilcoxon	0.151994	0.207	two.sided	1.3619	Wilcoxon rank sum test with continuity correction	236.5
TGCT	Macrophage	0.410561	1	Wilcoxon	0.170506	0.1514	two.sided	0.887944	Wilcoxon rank sum test with continuity correction	481
TGCT	NK	0.225243	1	Wilcoxon	0.189943	0.138	two.sided	0.726534	Wilcoxon rank sum test with continuity correction	521.5
TGCT	Neutrophil	0.283178	1	Wilcoxon	0.108076	0.128	two.sided	1.18435	Wilcoxon rank sum test with continuity correction	283
TGCT	Gamma_delta	0.780118	1	Wilcoxon	0.0178608	0.0148	two.sided	0.828632	Wilcoxon rank sum test with continuity correction	424
TGCT	CD4_T	0.794953	1	Wilcoxon	0.0614494	0.0592	two.sided	0.963395	Wilcoxon rank sum test with continuity correction	422.5
TGCT	CD8_T	0.363058	1	Wilcoxon	0.117418	0.0894	two.sided	0.761384	Wilcoxon rank sum test with continuity correction	490
TGCT	InfiltrationScore	0.158546	1	Wilcoxon	0.646266	0.5928	two.sided	0.91727	Wilcoxon rank sum test with continuity correction	542
THCA	CD4_naive	0.707401	1	Wilcoxon	0.00093083	0.000125	two.sided	0.134289	Wilcoxon rank sum test with continuity correction	1950
THCA	CD8_naive	0.223522	1	Wilcoxon	0.0374822	0.02525	two.sided	0.673653	Wilcoxon rank sum test with continuity correction	2530
THCA	Cytotoxic	0.081115	1	Wilcoxon	0.367233	0.40925	two.sided	1.11441	Wilcoxon rank sum test with continuity correction	1296.5
THCA	Exhausted	0.206243	1	Wilcoxon	0.037996	0.061125	two.sided	1.60872	Wilcoxon rank sum test with continuity correction	1499.5
THCA	Tr1	0.36571	1	Wilcoxon	0.14265	0.161375	two.sided	1.13126	Wilcoxon rank sum test with continuity correction	1646.5
THCA	nTreg	0.934005	1	Wilcoxon	0.0662075	0.068625	two.sided	1.03651	Wilcoxon rank sum test with continuity correction	2059
THCA	iTreg	0.84497	1	Wilcoxon	0.166047	0.167125	two.sided	1.00649	Wilcoxon rank sum test with continuity correction	1942
THCA	Th1	0.0708176	1	Wilcoxon	0.257123	0.3105	two.sided	1.2076	Wilcoxon rank sum test with continuity correction	1270.5
THCA	Th2	0.0418926	1	Wilcoxon	0.197429	0.24175	two.sided	1.22449	Wilcoxon rank sum test with continuity correction	1175.5
THCA	Th17	0.246018	1	Wilcoxon	0.161789	0.139625	two.sided	0.863009	Wilcoxon rank sum test with continuity correction	2508
THCA	Tfh	0.207382	1	Wilcoxon	0.243538	0.301125	two.sided	1.23646	Wilcoxon rank sum test with continuity correction	1498
THCA	Central_memory	0.25793	1	Wilcoxon	0.0465553	0.06175	two.sided	1.32638	Wilcoxon rank sum test with continuity correction	1554
THCA	Effector_memory	0.644482	1	Wilcoxon	0.0338972	0.037625	two.sided	1.10997	Wilcoxon rank sum test with continuity correction	1832
THCA	NKT	0.139657	1	Wilcoxon	0.0643794	0.044875	two.sided	0.697039	Wilcoxon rank sum test with continuity correction	2640
THCA	MAIT	0.878906	1	Wilcoxon	0.140854	0.142625	two.sided	1.01258	Wilcoxon rank sum test with continuity correction	1960
THCA	DC	0.992343	1	Wilcoxon	0.197528	0.190875	two.sided	0.96632	Wilcoxon rank sum test with continuity correction	2028.5
THCA	Bcell	0.0563002	1	Wilcoxon	0.0730988	0.0945	two.sided	1.29277	Wilcoxon rank sum test with continuity correction	1228
THCA	Monocyte	0.710863	1	Wilcoxon	0.192915	0.194	two.sided	1.00562	Wilcoxon rank sum test with continuity correction	1869
THCA	Macrophage	0.870401	1	Wilcoxon	0.211006	0.216375	two.sided	1.02545	Wilcoxon rank sum test with continuity correction	1955.5
THCA	NK	0.0750368	1	Wilcoxon	0.245957	0.2905	two.sided	1.1811	Wilcoxon rank sum test with continuity correction	1281.5
THCA	Neutrophil	0.134355	1	Wilcoxon	0.159775	0.131	two.sided	0.819905	Wilcoxon rank sum test with continuity correction	2648.5
THCA	Gamma_delta	0.104037	1	Wilcoxon	0.0412016	0.05775	two.sided	1.40165	Wilcoxon rank sum test with continuity correction	1346.5
THCA	CD4_T	0.407114	1	Wilcoxon	0.114087	0.10075	two.sided	0.883098	Wilcoxon rank sum test with continuity correction	2370
THCA	CD8_T	0.0925879	1	Wilcoxon	0.122941	0.157875	two.sided	1.28416	Wilcoxon rank sum test with continuity correction	1322.5
THCA	InfiltrationScore	0.180253	1	Wilcoxon	0.685231	0.715375	two.sided	1.04399	Wilcoxon rank sum test with continuity correction	1465
THYM	CD4_naive	0.0318998	0.733696	Wilcoxon	0.0442155	0.0146667	two.sided	0.331709	Wilcoxon rank sum test with continuity correction	301
THYM	CD8_naive	0.1168	1	Wilcoxon	0.0839828	0.042	two.sided	0.500103	Wilcoxon rank sum test with continuity correction	267
THYM	Cytotoxic	0.104016	1	Wilcoxon	0.0466207	0.118667	two.sided	2.54536	Wilcoxon rank sum test with continuity correction	78
THYM	Exhausted	0.692482	1	Wilcoxon	0.0209483	0.0423333	two.sided	2.02085	Wilcoxon rank sum test with continuity correction	151
THYM	Tr1	0.517783	1	Wilcoxon	0.00277586	0	two.sided	0	Wilcoxon rank sum test with continuity correction	196.5
THYM	nTreg	0.587483	1	Wilcoxon	0.125879	0.148333	two.sided	1.17838	Wilcoxon rank sum test with continuity correction	141.5
THYM	iTreg	0.677882	1	Wilcoxon	0.123845	0.145	two.sided	1.17082	Wilcoxon rank sum test with continuity correction	149
THYM	Th1	0.664781	1	Wilcoxon	0.0505	0.0703333	two.sided	1.39274	Wilcoxon rank sum test with continuity correction	148
THYM	Th2	0.00684458	0.171115	Wilcoxon	0.109336	0.168667	two.sided	1.54264	Wilcoxon rank sum test with continuity correction	14
THYM	Th17	0.87873	1	Wilcoxon	0.21869	0.193333	two.sided	0.884053	Wilcoxon rank sum test with continuity correction	183.5
THYM	Tfh	0.325461	1	Wilcoxon	0.280517	0.274	two.sided	0.976767	Wilcoxon rank sum test with continuity correction	232.5
THYM	Central_memory	0.110968	1	Wilcoxon	0.0867759	0.054	two.sided	0.622293	Wilcoxon rank sum test with continuity correction	268.5
THYM	Effector_memory	0.367001	1	Wilcoxon	0.0137155	0.00166667	two.sided	0.121517	Wilcoxon rank sum test with continuity correction	224
THYM	NKT	0.732506	1	Wilcoxon	0.0711293	0.074	two.sided	1.04036	Wilcoxon rank sum test with continuity correction	153.5
THYM	MAIT	0.575835	1	Wilcoxon	0.0727414	0.0893333	two.sided	1.2281	Wilcoxon rank sum test with continuity correction	140.5
THYM	DC	0.647137	1	Wilcoxon	0.113595	0.1	two.sided	0.880322	Wilcoxon rank sum test with continuity correction	201.5
THYM	Bcell	0.232009	1	Wilcoxon	0.118948	0.082	two.sided	0.689375	Wilcoxon rank sum test with continuity correction	245
THYM	Monocyte	0.0671113	1	Wilcoxon	0.0998707	0.170333	two.sided	1.70554	Wilcoxon rank sum test with continuity correction	65.5
THYM	Macrophage	0.100094	1	Wilcoxon	0.191836	0.289667	two.sided	1.50997	Wilcoxon rank sum test with continuity correction	76.5
THYM	NK	0.0671162	1	Wilcoxon	0.163517	0.223667	two.sided	1.36785	Wilcoxon rank sum test with continuity correction	65.5
THYM	Neutrophil	0.471177	1	Wilcoxon	0.0965	0.106667	two.sided	1.10535	Wilcoxon rank sum test with continuity correction	131
THYM	Gamma_delta	0.0966075	1	Wilcoxon	0.0632241	0.0913333	two.sided	1.4446	Wilcoxon rank sum test with continuity correction	75.5
THYM	CD4_T	0.0966117	1	Wilcoxon	0.105233	0.056	two.sided	0.532154	Wilcoxon rank sum test with continuity correction	272.5
THYM	CD8_T	0.665526	1	Wilcoxon	0.146328	0.144667	two.sided	0.988649	Wilcoxon rank sum test with continuity correction	200
THYM	InfiltrationScore	0.0252408	0.605779	Wilcoxon	0.615259	0.697	two.sided	1.13286	Wilcoxon rank sum test with continuity correction	41.5
UCEC	CD4_naive	0.499055	1	Wilcoxon	3.252e-05	0.000102041	two.sided	3.13776	Wilcoxon rank sum test with continuity correction	2976
UCEC	CD8_naive	0.101995	1	Wilcoxon	0.119244	0.101837	two.sided	0.85402	Wilcoxon rank sum test with continuity correction	3496
UCEC	Cytotoxic	0.063246	1	Wilcoxon	0.235122	0.258367	two.sided	1.09887	Wilcoxon rank sum test with continuity correction	2465.5
UCEC	Exhausted	3.06208e-06	7.6552e-05	Wilcoxon	0.129463	0.169694	two.sided	1.31075	Wilcoxon rank sum test with continuity correction	1637.5
UCEC	Tr1	0.481131	1	Wilcoxon	0.0648943	0.0613673	two.sided	0.945651	Wilcoxon rank sum test with continuity correction	3221.5
UCEC	nTreg	0.0345386	0.626677	Wilcoxon	0.0841707	0.0982653	two.sided	1.16745	Wilcoxon rank sum test with continuity correction	2390
UCEC	iTreg	0.0537485	0.913725	Wilcoxon	0.146886	0.166224	two.sided	1.13166	Wilcoxon rank sum test with continuity correction	2444.5
UCEC	Th1	3.6463e-05	0.00087511	Wilcoxon	0.16726	0.235612	two.sided	1.40866	Wilcoxon rank sum test with continuity correction	1796
UCEC	Th2	0.011769	0.24715	Wilcoxon	0.26352	0.235327	two.sided	0.893011	Wilcoxon rank sum test with continuity correction	3756.5
UCEC	Th17	0.318549	1	Wilcoxon	0.199569	0.187694	two.sided	0.940496	Wilcoxon rank sum test with continuity correction	3308
UCEC	Tfh	0.10116	1	Wilcoxon	0.177065	0.212388	two.sided	1.19949	Wilcoxon rank sum test with continuity correction	2530
UCEC	Central_memory	0.272859	1	Wilcoxon	0.0549837	0.0626327	two.sided	1.13911	Wilcoxon rank sum test with continuity correction	2690.5
UCEC	Effector_memory	0.00160363	0.0368836	Wilcoxon	0.0351707	0.0511429	two.sided	1.45413	Wilcoxon rank sum test with continuity correction	2086
UCEC	NKT	0.3368	1	Wilcoxon	0.0427561	0.0497143	two.sided	1.16274	Wilcoxon rank sum test with continuity correction	2730.5
UCEC	MAIT	0.0100705	0.221552	Wilcoxon	0.223577	0.206449	two.sided	0.92339	Wilcoxon rank sum test with continuity correction	3772.5
UCEC	DC	0.108545	1	Wilcoxon	0.144098	0.156878	two.sided	1.08869	Wilcoxon rank sum test with continuity correction	2540
UCEC	Bcell	0.483529	1	Wilcoxon	0.0877886	0.0836939	two.sided	0.953357	Wilcoxon rank sum test with continuity correction	3220.5
UCEC	Monocyte	0.223221	1	Wilcoxon	0.113756	0.103	two.sided	0.905446	Wilcoxon rank sum test with continuity correction	3373
UCEC	Macrophage	0.249413	1	Wilcoxon	0.198976	0.212878	two.sided	1.06987	Wilcoxon rank sum test with continuity correction	2673.5
UCEC	NK	0.522494	1	Wilcoxon	0.217472	0.226918	two.sided	1.04344	Wilcoxon rank sum test with continuity correction	2824.5
UCEC	Neutrophil	0.0210513	0.421026	Wilcoxon	0.107789	0.0902857	two.sided	0.837618	Wilcoxon rank sum test with continuity correction	3694
UCEC	Gamma_delta	0.0998527	1	Wilcoxon	0.0681545	0.0783878	two.sided	1.15015	Wilcoxon rank sum test with continuity correction	2528
UCEC	CD4_T	0.0674492	1	Wilcoxon	0.123333	0.109592	two.sided	0.888582	Wilcoxon rank sum test with continuity correction	3553
UCEC	CD8_T	0.032983	0.626677	Wilcoxon	0.170496	0.189714	two.sided	1.11272	Wilcoxon rank sum test with continuity correction	2384.5
UCEC	InfiltrationScore	0.800464	1	Wilcoxon	0.640976	0.646082	two.sided	1.00797	Wilcoxon rank sum test with continuity correction	2938.5
UCS	CD4_naive	0.700311	1	Wilcoxon	0.000145833	0	two.sided	0	Wilcoxon rank sum test with continuity correction	220.5
UCS	CD8_naive	0.161231	1	Wilcoxon	0.109583	0.0783333	two.sided	0.714829	Wilcoxon rank sum test with continuity correction	280.5
UCS	Cytotoxic	0.726128	1	Wilcoxon	0.141125	0.141889	two.sided	1.00541	Wilcoxon rank sum test with continuity correction	232.5
UCS	Exhausted	0.807305	1	Wilcoxon	0.00989583	0.026	two.sided	2.62737	Wilcoxon rank sum test with continuity correction	206
UCS	Tr1	0.813606	1	Wilcoxon	0.0357292	0.0318889	two.sided	0.892517	Wilcoxon rank sum test with continuity correction	227
UCS	nTreg	0.456608	1	Wilcoxon	0.0621667	0.0541111	two.sided	0.87042	Wilcoxon rank sum test with continuity correction	250.5
UCS	iTreg	0.278623	1	Wilcoxon	0.167708	0.142778	two.sided	0.851346	Wilcoxon rank sum test with continuity correction	266
UCS	Th1	0.973801	1	Wilcoxon	0.143458	0.164333	two.sided	1.14551	Wilcoxon rank sum test with continuity correction	218
UCS	Th2	0.843844	1	Wilcoxon	0.289333	0.284	two.sided	0.981567	Wilcoxon rank sum test with continuity correction	225.5
UCS	Th17	0.1101	1	Wilcoxon	0.09575	0.124222	two.sided	1.29736	Wilcoxon rank sum test with continuity correction	142.5
UCS	Tfh	0.938942	1	Wilcoxon	0.220708	0.211111	two.sided	0.956516	Wilcoxon rank sum test with continuity correction	220
UCS	Central_memory	0.435965	1	Wilcoxon	0.006	0.00711111	two.sided	1.18519	Wilcoxon rank sum test with continuity correction	194
UCS	Effector_memory	0.973131	1	Wilcoxon	0.0189375	0.0292222	two.sided	1.54309	Wilcoxon rank sum test with continuity correction	214
UCS	NKT	0.37965	1	Wilcoxon	0.0337083	0.0247778	two.sided	0.735064	Wilcoxon rank sum test with continuity correction	256
UCS	MAIT	0.539961	1	Wilcoxon	0.0880417	0.0773333	two.sided	0.878372	Wilcoxon rank sum test with continuity correction	244.5
UCS	DC	0.653667	1	Wilcoxon	0.136333	0.129889	two.sided	0.95273	Wilcoxon rank sum test with continuity correction	237
UCS	Bcell	0.0961454	1	Wilcoxon	0.0421875	0.0637778	two.sided	1.51177	Wilcoxon rank sum test with continuity correction	139.5
UCS	Monocyte	0.637922	1	Wilcoxon	0.06975	0.0602222	two.sided	0.863401	Wilcoxon rank sum test with continuity correction	238
UCS	Macrophage	0.86962	1	Wilcoxon	0.168104	0.171333	two.sided	1.01921	Wilcoxon rank sum test with continuity correction	208
UCS	NK	0.497438	1	Wilcoxon	0.19175	0.209556	two.sided	1.09286	Wilcoxon rank sum test with continuity correction	184.5
UCS	Neutrophil	0.767556	1	Wilcoxon	0.07925	0.0833333	two.sided	1.05152	Wilcoxon rank sum test with continuity correction	202
UCS	Gamma_delta	0.669054	1	Wilcoxon	0.0452292	0.0536667	two.sided	1.18655	Wilcoxon rank sum test with continuity correction	196
UCS	CD4_T	0.930237	1	Wilcoxon	0.0975	0.0925556	two.sided	0.949288	Wilcoxon rank sum test with continuity correction	220.5
UCS	CD8_T	0.569297	1	Wilcoxon	0.0948958	0.0915556	two.sided	0.964801	Wilcoxon rank sum test with continuity correction	242.5
UCS	InfiltrationScore	0.80976	1	Wilcoxon	0.613458	0.629111	two.sided	1.02552	Wilcoxon rank sum test with continuity correction	204.5
UVM	CD4_naive	0.132235	1	Wilcoxon	0.00725974	0.0183333	two.sided	2.52534	Wilcoxon rank sum test with continuity correction	69
UVM	CD8_naive	0.919261	1	Wilcoxon	0.0596623	0.055	two.sided	0.921855	Wilcoxon rank sum test with continuity correction	120
UVM	Cytotoxic	0.259724	1	Wilcoxon	0.260961	0.178	two.sided	0.682094	Wilcoxon rank sum test with continuity correction	160.5
UVM	Exhausted	0.34638	1	Wilcoxon	0.069039	0.0406667	two.sided	0.589039	Wilcoxon rank sum test with continuity correction	153
UVM	Tr1	1	1	Wilcoxon	0.119	0.123333	two.sided	1.03641	Wilcoxon rank sum test with continuity correction	115.5
UVM	nTreg	0.878115	1	Wilcoxon	0.0246104	0.0313333	two.sided	1.27318	Wilcoxon rank sum test with continuity correction	109
UVM	iTreg	0.838532	1	Wilcoxon	0.0555325	0.0516667	two.sided	0.930387	Wilcoxon rank sum test with continuity correction	124
UVM	Th1	0.800059	1	Wilcoxon	0.17939	0.171667	two.sided	0.956949	Wilcoxon rank sum test with continuity correction	126
UVM	Th2	0.551742	1	Wilcoxon	0.249506	0.169667	two.sided	0.680009	Wilcoxon rank sum test with continuity correction	139.5
UVM	Th17	0.148832	1	Wilcoxon	0.105338	0.165667	two.sided	1.57272	Wilcoxon rank sum test with continuity correction	58
UVM	Tfh	0.809793	1	Wilcoxon	0.112364	0.0793333	two.sided	0.706041	Wilcoxon rank sum test with continuity correction	125.5
UVM	Central_memory	0.433046	1	Wilcoxon	0.00396104	0	two.sided	0	Wilcoxon rank sum test with continuity correction	136.5
UVM	Effector_memory	0.316931	1	Wilcoxon	0.0814935	0.113333	two.sided	1.3907	Wilcoxon rank sum test with continuity correction	75.5
UVM	NKT	0.761898	1	Wilcoxon	0.0152857	0.00733333	two.sided	0.479751	Wilcoxon rank sum test with continuity correction	126.5
UVM	MAIT	0.329511	1	Wilcoxon	0.282429	0.182	two.sided	0.644411	Wilcoxon rank sum test with continuity correction	154.5
UVM	DC	0.259699	1	Wilcoxon	0.129727	0.0886667	two.sided	0.683485	Wilcoxon rank sum test with continuity correction	160.5
UVM	Bcell	0.909246	1	Wilcoxon	0.0858961	0.083	two.sided	0.966284	Wilcoxon rank sum test with continuity correction	110.5
UVM	Monocyte	0.243959	1	Wilcoxon	0.074026	0.0926667	two.sided	1.25181	Wilcoxon rank sum test with continuity correction	69
UVM	Macrophage	0.293219	1	Wilcoxon	0.13026	0.107333	two.sided	0.823995	Wilcoxon rank sum test with continuity correction	157.5
UVM	NK	0.131838	1	Wilcoxon	0.181377	0.11	two.sided	0.606473	Wilcoxon rank sum test with continuity correction	175.5
UVM	Neutrophil	0.403273	1	Wilcoxon	0.138299	0.160333	two.sided	1.15933	Wilcoxon rank sum test with continuity correction	82
UVM	Gamma_delta	0.286805	1	Wilcoxon	0.0502338	0.028	two.sided	0.557394	Wilcoxon rank sum test with continuity correction	158
UVM	CD4_T	0.152409	1	Wilcoxon	0.159961	0.195333	two.sided	1.22113	Wilcoxon rank sum test with continuity correction	58.5
UVM	CD8_T	0.281773	1	Wilcoxon	0.183273	0.115667	two.sided	0.631118	Wilcoxon rank sum test with continuity correction	158.5
UVM	InfiltrationScore	0.187869	1	Wilcoxon	0.627987	0.552	two.sided	0.878999	Wilcoxon rank sum test with continuity correction	168
