# Supplementary material for: Pan-cancer and single-cell analysis of actin cytoskeleton genes related to disulfidptosis
Source: Open Med (Wars). 2024 Mar 30;19(1):20240929. doi: 10.1515/med-2024-0929 (PMC10997004; doi:10.1515/med-2024-0929)
Supplement: Supplementary Table 6 [file Table-S6-SnvAndSurvivalTable.xlsx]

## Sheet: SheetName
Table S6: provides the detailed information of survival difference between mutant (deleterious) and wide type in the selected cancers.
cancertype	symbol	sur_type	log_rank_p	cox_p	hr	higher_risk_of_death	Mutant	WT	entrez
ACC	FLNA	OS	0.236089	0.250363	2.32434	Mutant	3	89	2316
ACC	FLNA	PFS	0.00464017	0.00966646	4.88255	Mutant	3	89	2316
ACC	FLNA	DSS	0.225806	0.240652	2.37127	Mutant	3	85	2316
BLCA	ACTB	OS	0.0812318	0.0936673	0.376668	WT	18	391	60
BLCA	ACTB	PFS	0.184896	0.190221	0.581507	WT	18	393	60
BLCA	ACTB	DSS	0.214843	0.224414	0.491414	WT	18	335	60
BLCA	ACTB	DFI	0.306219	0.99726	3.86566e-08	WT	7	155	60
BLCA	ACTN4	OS	0.00136875	0.00212454	2.72795	Mutant	13	396	81
BLCA	ACTN4	PFS	0.00326428	0.00434538	2.42262	Mutant	13	398	81
BLCA	ACTN4	DSS	0.015334	0.0196313	2.66183	Mutant	9	344	81
BLCA	CD2AP	OS	0.919517	0.918737	1.04756	Mutant	9	400	23607
BLCA	CD2AP	PFS	0.874714	0.876149	0.936213	WT	9	402	23607
BLCA	CD2AP	DSS	0.766819	0.765491	1.16439	Mutant	8	345	23607
BLCA	CD2AP	DFI	0.349048	0.99747	3.94489e-08	WT	3	159	23607
BLCA	FLNA	OS	0.75262	0.753563	1.13963	Mutant	13	396	2316
BLCA	FLNA	PFS	0.405217	0.407724	1.32654	Mutant	13	398	2316
BLCA	FLNA	DSS	0.816516	0.817008	1.14503	Mutant	10	343	2316
BLCA	FLNA	DFI	0.324987	0.334992	2.0284	Mutant	4	158	2316
BLCA	FLNB	OS	0.296933	0.300295	0.670578	WT	22	387	2317
BLCA	FLNB	PFS	0.788761	0.788369	0.923443	WT	22	389	2317
BLCA	FLNB	DSS	0.191889	0.199909	0.521065	WT	19	334	2317
BLCA	FLNB	DFI	0.806107	0.806282	1.16055	Mutant	12	150	2317
BLCA	INF2	OS	0.710859	0.711274	0.829156	WT	9	400	64423
BLCA	INF2	PFS	0.824301	0.823667	0.91035	WT	9	402	64423
BLCA	INF2	DSS	0.821347	0.821899	0.876568	WT	8	345	64423
BLCA	INF2	DFI	0.850754	0.850978	1.21066	Mutant	3	159	64423
BLCA	IQGAP1	OS	0.0653432	0.077777	0.357745	WT	12	397	8826
BLCA	IQGAP1	PFS	0.0356088	0.0442035	0.361961	WT	12	399	8826
BLCA	IQGAP1	DSS	0.192549	0.203109	0.474772	WT	12	341	8826
BLCA	IQGAP1	DFI	0.855327	0.855433	0.87492	WT	8	154	8826
BLCA	MYH10	OS	0.944077	0.944414	1.02296	Mutant	23	386	4628
BLCA	MYH10	PFS	0.724136	0.722844	1.10665	Mutant	23	388	4628
BLCA	MYH10	DSS	0.943918	0.943919	0.972975	WT	20	333	4628
BLCA	MYH10	DFI	0.501226	0.509178	0.510839	WT	9	153	4628
BLCA	MYH9	OS	0.225997	0.228733	0.675652	WT	29	380	4627
BLCA	MYH9	PFS	0.242087	0.244219	0.725168	WT	29	382	4627
BLCA	MYH9	DSS	0.246823	0.251434	0.618491	WT	25	328	4627
BLCA	MYH9	DFI	0.104596	0.997288	1.33399e-08	WT	12	150	4627
BLCA	PDLIM1	OS	0.34266	0.993753	3.02267e-07	WT	3	406	9124
BLCA	PDLIM1	PFS	0.232462	0.992144	3.01836e-07	WT	3	408	9124
BLCA	PDLIM1	DSS	0.40926	0.99457	3.01859e-07	WT	3	350	9124
BLCA	PDLIM1	DFI	0.582908	0.997676	1.09543e-07	WT	3	159	9124
BLCA	TLN1	OS	0.762127	0.761053	1.11678	Mutant	20	389	7094
BLCA	TLN1	PFS	0.662232	0.662529	0.861747	WT	20	391	7094
BLCA	TLN1	DSS	0.467628	0.468212	1.32783	Mutant	19	334	7094
BLCA	TLN1	DFI	0.555753	0.561473	0.553169	WT	10	152	7094
BRCA	ACTB	OS	0.607577	0.611559	1.66664	Mutant	7	1018	60
BRCA	ACTB	PFS	0.995215	0.994852	1.0065	Mutant	7	1018	60
BRCA	ACTB	DSS	0.300209	0.320402	2.72739	Mutant	7	952	60
BRCA	ACTB	DFI	0.4688	0.995235	3.0152e-07	WT	6	844	60
BRCA	ACTN4	OS	0.400925	0.404055	1.62941	Mutant	13	1012	81
BRCA	ACTN4	PFS	0.0131447	0.0178538	2.93223	Mutant	13	1012	81
BRCA	ACTN4	DSS	0.924843	0.925043	1.09957	Mutant	11	948	81
BRCA	ACTN4	DFI	0.00188772	0.00538309	5.17914	Mutant	9	841	81
BRCA	CD2AP	OS	0.888309	0.994966	1.6673e-05	WT	3	1022	23607
BRCA	CD2AP	PFS	0.8404	0.995224	6.13356e-06	WT	3	1022	23607
BRCA	CD2AP	DSS	0.905163	0.99573	1.667e-05	WT	3	956	23607
BRCA	FLNA	OS	0.751045	0.751636	1.20332	Mutant	21	1004	2316
BRCA	FLNA	PFS	0.94092	0.940943	1.03819	Mutant	21	1004	2316
BRCA	FLNA	DSS	0.627943	0.629918	1.41344	Mutant	20	939	2316
BRCA	FLNA	DFI	0.217599	0.994796	1.08843e-07	WT	15	835	2316
BRCA	FLNB	OS	0.304749	0.309355	1.59047	Mutant	23	1002	2317
BRCA	FLNB	PFS	0.82136	0.821558	1.10778	Mutant	23	1002	2317
BRCA	FLNB	DSS	0.324721	0.331582	1.77466	Mutant	21	938	2317
BRCA	FLNB	DFI	0.615236	0.61891	0.605929	WT	18	832	2317
BRCA	INF2	OS	0.593361	0.994578	8.25458e-07	WT	5	1020	64423
BRCA	INF2	PFS	0.481355	0.992852	8.25198e-07	WT	5	1020	64423
BRCA	INF2	DSS	0.648269	0.99537	8.24925e-07	WT	5	954	64423
BRCA	INF2	DFI	0.606544	0.994774	8.24022e-07	WT	5	845	64423
BRCA	IQGAP1	OS	0.00321769	0.010237	6.29877	Mutant	6	1019	8826
BRCA	IQGAP1	PFS	0.000458553	0.00210602	6.03788	Mutant	6	1019	8826
BRCA	IQGAP1	DSS	0.000136882	0.001854	9.50452	Mutant	6	953	8826
BRCA	IQGAP1	DFI	0.000889638	0.00487321	7.60166	Mutant	5	845	8826
BRCA	MYH10	OS	0.917875	0.918138	1.07612	Mutant	16	1009	4628
BRCA	MYH10	PFS	0.751577	0.752153	0.798764	WT	16	1009	4628
BRCA	MYH10	DSS	0.901231	0.901525	1.13292	Mutant	15	944	4628
BRCA	MYH10	DFI	0.977567	0.977568	1.02873	Mutant	13	837	4628
BRCA	MYH9	OS	0.508812	0.511288	0.680462	WT	31	994	4627
BRCA	MYH9	PFS	0.470794	0.472327	1.32088	Mutant	31	994	4627
BRCA	MYH9	DSS	0.393215	0.406809	0.432881	WT	29	930	4627
BRCA	MYH9	DFI	0.943665	0.943671	1.05205	Mutant	25	825	4627
BRCA	MYL6	OS	0.715718	0.994332	2.25003e-06	WT	3	1022	4637
BRCA	MYL6	PFS	9.049e-05	0.00147972	9.79706	Mutant	3	1022	4637
BRCA	MYL6	DSS	0.747658	0.994993	2.24917e-06	WT	3	956	4637
BRCA	TLN1	OS	0.918469	0.916378	1.05478	Mutant	26	999	7094
BRCA	TLN1	PFS	0.907973	0.905939	1.05039	Mutant	26	999	7094
BRCA	TLN1	DSS	0.588498	0.586644	1.37876	Mutant	25	934	7094
BRCA	TLN1	DFI	0.57944	0.584213	0.575712	WT	16	834	7094
CESC	ACTB	OS	0.892727	0.892481	0.907338	WT	9	282	60
CESC	ACTB	PFS	0.609191	0.610892	1.34956	Mutant	9	282	60
CESC	ACTB	DSS	0.940613	0.940858	1.05508	Mutant	9	265	60
CESC	ACTB	DFI	0.0611613	0.080752	3.65886	Mutant	6	154	60
CESC	ACTN4	OS	1.2163e-05	0.00018409	7.16078	Mutant	6	285	81
CESC	ACTN4	PFS	0.000459198	0.00168959	5.14229	Mutant	6	285	81
CESC	ACTN4	DSS	2.88596e-06	8.6406e-05	8.06894	Mutant	6	268	81
CESC	FLNA	OS	0.135913	0.14789	0.424982	WT	18	273	2316
CESC	FLNA	PFS	0.064613	0.0771426	0.353136	WT	18	273	2316
CESC	FLNA	DSS	0.321573	0.328305	0.558519	WT	18	256	2316
CESC	FLNA	DFI	0.550026	0.553044	0.645516	WT	15	145	2316
CESC	FLNB	OS	0.121	0.995827	3.90989e-08	WT	8	283	2317
CESC	FLNB	PFS	0.0773289	0.995255	3.89505e-08	WT	8	283	2317
CESC	FLNB	DSS	0.175319	0.996353	3.91004e-08	WT	8	266	2317
CESC	FLNB	DFI	0.294827	0.997196	3.86302e-08	WT	6	154	2317
CESC	INF2	OS	0.541942	0.995999	2.99665e-07	WT	3	288	64423
CESC	INF2	PFS	0.411323	0.994614	2.99225e-07	WT	3	288	64423
CESC	INF2	DSS	0.551723	0.996099	2.99096e-07	WT	3	271	64423
CESC	INF2	DFI	0.592816	0.997743	1.08959e-07	WT	3	157	64423
CESC	IQGAP1	OS	0.175123	0.996334	3.95149e-08	WT	8	283	8826
CESC	IQGAP1	PFS	0.465554	0.475762	0.487708	WT	8	283	8826
CESC	IQGAP1	DSS	0.236063	0.996793	3.96114e-08	WT	8	266	8826
CESC	IQGAP1	DFI	0.813633	0.811058	1.27655	Mutant	6	154	8826
CESC	MYH10	OS	0.247282	0.271396	0.330133	WT	11	280	4628
CESC	MYH10	PFS	0.13939	0.171449	0.252564	WT	11	280	4628
CESC	MYH10	DSS	0.360538	0.376341	0.409127	WT	11	263	4628
CESC	MYH10	DFI	0.247852	0.996927	3.80718e-08	WT	8	152	4628
CESC	MYH9	OS	0.837581	0.838126	1.09993	Mutant	12	279	4627
CESC	MYH9	PFS	0.938723	0.939221	1.03594	Mutant	12	279	4627
CESC	MYH9	DSS	0.970653	0.970462	0.978145	WT	10	264	4627
CESC	MYH9	DFI	0.822665	0.823141	1.1795	Mutant	9	151	4627
CESC	TLN1	OS	0.479563	0.488363	0.496922	WT	5	286	7094
CESC	TLN1	PFS	0.394025	0.407554	0.434118	WT	5	286	7094
CESC	TLN1	DSS	0.696022	0.697791	0.675291	WT	5	269	7094
CESC	TLN1	DFI	0.361888	0.378359	2.46581	Mutant	3	157	7094
COAD	ACTB	OS	0.891167	0.89164	1.1024	Mutant	7	397	60
COAD	ACTB	PFS	0.0918004	0.101647	2.30205	Mutant	7	397	60
COAD	ACTB	DSS	0.861205	0.86209	1.19178	Mutant	6	362	60
COAD	ACTB	DFI	0.651674	0.998086	1.10027e-07	WT	3	155	60
COAD	ACTN4	OS	0.160217	0.16937	2.0213	Mutant	11	393	81
COAD	ACTN4	PFS	0.403191	0.406623	1.52546	Mutant	11	393	81
COAD	ACTN4	DSS	0.992691	0.993371	1.00843	Mutant	8	360	81
COAD	CAPZB	OS	0.538051	0.544215	0.543223	WT	7	397	832
COAD	CAPZB	PFS	0.233839	0.258858	0.321814	WT	7	397	832
COAD	CAPZB	DSS	0.864605	0.864386	0.841571	WT	7	361	832
COAD	CAPZB	DFI	0.382368	0.997664	3.85178e-08	WT	3	155	832
COAD	CD2AP	OS	0.299604	0.995608	1.09708e-07	WT	6	398	23607
COAD	CD2AP	PFS	0.148622	0.993893	1.09369e-07	WT	6	398	23607
COAD	CD2AP	DSS	0.361322	0.996139	1.09443e-07	WT	6	362	23607
COAD	CD2AP	DFI	0.479524	0.997031	1.0761e-07	WT	4	154	23607
COAD	DSTN	OS	0.159544	0.171204	2.23625	Mutant	5	399	11034
COAD	DSTN	PFS	0.195112	0.204676	2.09988	Mutant	5	399	11034
COAD	DSTN	DSS	0.0495408	0.0678519	3.73765	Mutant	4	364	11034
COAD	FLNA	OS	0.891874	0.891843	1.04908	Mutant	33	371	2316
COAD	FLNA	PFS	0.779653	0.781893	1.08419	Mutant	33	371	2316
COAD	FLNA	DSS	0.808993	0.809061	1.12009	Mutant	29	339	2316
COAD	FLNA	DFI	0.581929	0.584136	1.40931	Mutant	12	146	2316
COAD	FLNB	OS	0.352528	0.355517	1.38394	Mutant	33	371	2317
COAD	FLNB	PFS	0.823554	0.822736	1.07316	Mutant	33	371	2317
COAD	FLNB	DSS	0.876158	0.877547	1.08358	Mutant	28	340	2317
COAD	FLNB	DFI	0.490324	0.498851	0.499518	WT	14	144	2317
COAD	INF2	OS	0.145854	0.162775	0.367454	WT	15	389	64423
COAD	INF2	PFS	0.252569	0.258985	0.563017	WT	15	389	64423
COAD	INF2	DSS	0.25473	0.278295	0.33403	WT	14	354	64423
COAD	INF2	DFI	0.218306	0.997926	1.35903e-08	WT	8	150	64423
COAD	IQGAP1	OS	0.0458278	0.055483	2.69143	Mutant	14	390	8826
COAD	IQGAP1	PFS	0.152322	0.160328	1.90262	Mutant	14	390	8826
COAD	IQGAP1	DSS	0.0871422	0.100903	2.66646	Mutant	13	355	8826
COAD	IQGAP1	DFI	0.469064	0.996971	1.06705e-07	WT	6	152	8826
COAD	MYH10	OS	0.366063	0.368515	1.58514	Mutant	16	388	4628
COAD	MYH10	PFS	0.246128	0.250987	1.61696	Mutant	16	388	4628
COAD	MYH10	DSS	0.193378	0.202361	2.14123	Mutant	15	353	4628
COAD	MYH10	DFI	0.116947	0.136508	3.04166	Mutant	7	151	4628
COAD	MYH9	OS	0.747655	0.7471	0.880849	WT	35	369	4627
COAD	MYH9	PFS	0.492746	0.494182	0.798916	WT	35	369	4627
COAD	MYH9	DSS	0.21241	0.226763	0.418697	WT	30	338	4627
COAD	MYH9	DFI	0.097848	0.997308	1.25349e-08	WT	16	142	4627
COAD	PDLIM1	OS	0.951018	0.952857	0.942163	WT	8	396	9124
COAD	PDLIM1	PFS	0.90741	0.907377	1.08653	Mutant	8	396	9124
COAD	PDLIM1	DSS	0.845813	0.843812	1.22039	Mutant	8	360	9124
COAD	PDLIM1	DFI	0.294359	0.316107	2.8099	Mutant	4	154	9124
COAD	TLN1	OS	0.795913	0.797167	0.896681	WT	25	379	7094
COAD	TLN1	PFS	0.407304	0.410683	0.726337	WT	25	379	7094
COAD	TLN1	DSS	0.512322	0.517699	0.627285	WT	21	347	7094
COAD	TLN1	DFI	0.964243	0.96452	1.03382	Mutant	12	146	7094
DLBC	ACTB	OS	0.309075	0.332514	2.9584	Mutant	4	33	60
DLBC	ACTB	PFS	0.730583	0.732002	1.4386	Mutant	4	33	60
DLBC	ACTB	DSS	0.682832	0.999316	1.34024e-08	WT	3	31	60
DLBC	TLN1	OS	0.456901	0.998777	1.28548e-08	WT	3	34	7094
DLBC	TLN1	PFS	0.258144	0.998176	1.22711e-08	WT	3	34	7094
DLBC	TLN1	DSS	0.609189	0.99917	1.25124e-08	WT	3	31	7094
ESCA	ACTN4	OS	3.63691e-08	9.97231e-06	11.0557	Mutant	4	181	81
ESCA	ACTN4	PFS	0.000113885	0.000588601	6.06453	Mutant	4	181	81
ESCA	FLNA	OS	0.676834	0.679541	1.52004	Mutant	3	182	2316
ESCA	FLNA	PFS	0.774982	0.775216	0.750078	WT	3	182	2316
ESCA	FLNB	OS	0.775608	0.776288	1.22679	Mutant	4	181	2317
ESCA	FLNB	PFS	0.70162	0.702085	0.760602	WT	4	181	2317
ESCA	FLNB	DSS	0.91891	0.918882	0.901867	WT	3	156	2317
ESCA	INF2	OS	0.970984	0.971144	1.0372	Mutant	3	182	64423
ESCA	INF2	PFS	0.269282	0.281997	2.16096	Mutant	3	182	64423
ESCA	INF2	DSS	0.773183	0.774089	1.33813	Mutant	3	156	64423
ESCA	IQGAP1	OS	0.330858	0.340741	1.98562	Mutant	3	182	8826
ESCA	IQGAP1	PFS	0.289121	0.297887	1.84645	Mutant	3	182	8826
ESCA	IQGAP1	DSS	0.150028	0.167516	2.72775	Mutant	3	156	8826
ESCA	MYH10	OS	0.24136	0.995057	1.08807e-07	WT	3	182	4628
ESCA	MYH10	PFS	0.347811	0.364293	0.401799	WT	3	182	4628
ESCA	MYH10	DSS	0.304312	0.995676	1.08206e-07	WT	3	156	4628
ESCA	TLN1	OS	0.427922	0.440394	0.459017	WT	4	181	7094
ESCA	TLN1	PFS	0.913335	0.91262	0.937562	WT	4	181	7094
ESCA	TLN1	DSS	0.205849	0.996617	3.84885e-08	WT	3	156	7094
GBM	ACTN4	OS	0.61343	0.611741	1.34393	Mutant	5	392	81
GBM	ACTN4	PFS	0.824028	0.822059	0.892909	WT	5	395	81
GBM	ACTN4	DSS	0.492728	0.493195	1.49141	Mutant	5	353	81
GBM	FLNA	OS	0.930552	0.928213	0.969926	WT	12	385	2316
GBM	FLNA	PFS	0.793179	0.793186	0.919207	WT	12	388	2316
GBM	FLNA	DSS	0.766225	0.763722	0.89752	WT	11	347	2316
GBM	FLNB	OS	0.918313	0.918031	0.963734	WT	8	389	2317
GBM	FLNB	PFS	0.983783	0.98574	0.993607	WT	8	392	2317
GBM	FLNB	DSS	0.985068	0.985711	1.00646	Mutant	8	350	2317
GBM	INF2	OS	0.0978031	0.121393	0.331345	WT	3	394	64423
GBM	INF2	PFS	0.107303	0.127883	0.339011	WT	3	397	64423
GBM	INF2	DSS	0.0970463	0.121967	0.331158	WT	3	355	64423
GBM	MYH10	OS	0.154948	0.165916	0.443733	WT	4	393	4628
GBM	MYH10	PFS	0.103393	0.115676	0.399296	WT	4	396	4628
GBM	MYH10	DSS	0.145887	0.156537	0.431778	WT	4	354	4628
GBM	MYH9	OS	0.991057	0.992871	1.00451	Mutant	6	391	4627
GBM	MYH9	PFS	0.487076	0.489091	1.36616	Mutant	6	394	4627
GBM	MYH9	DSS	0.679125	0.678574	0.78593	WT	5	353	4627
GBM	PDLIM1	OS	0.527104	0.529501	1.56363	Mutant	3	394	9124
GBM	PDLIM1	PFS	0.519042	0.52152	1.57729	Mutant	3	397	9124
GBM	TLN1	OS	0.71249	0.712131	0.83032	WT	7	390	7094
GBM	TLN1	PFS	0.318973	0.322246	0.639949	WT	7	393	7094
GBM	TLN1	DSS	0.796022	0.795172	0.877244	WT	7	351	7094
HNSC	ACTB	OS	0.747259	0.748204	0.724714	WT	4	504	60
HNSC	ACTB	PFS	0.515146	0.522607	0.526883	WT	4	505	60
HNSC	ACTB	DSS	0.993718	0.993854	1.00777	Mutant	4	415	60
HNSC	ACTN4	OS	0.365565	0.373463	0.531116	WT	7	501	81
HNSC	ACTN4	PFS	0.652086	0.65331	1.25427	Mutant	7	502	81
HNSC	ACTN4	DSS	0.528988	0.535528	0.536693	WT	6	413	81
HNSC	CAPZB	OS	0.0707693	0.99242	1.0726e-07	WT	4	504	832
HNSC	CAPZB	PFS	0.156111	0.186876	0.265678	WT	4	505	832
HNSC	CAPZB	DSS	0.148563	0.993946	1.06935e-07	WT	4	415	832
HNSC	CD2AP	OS	0.234143	0.243439	1.972	Mutant	4	504	23607
HNSC	CD2AP	PFS	0.28712	0.294299	1.83988	Mutant	4	505	23607
HNSC	CD2AP	DSS	0.316632	0.326717	2.01298	Mutant	3	416	23607
HNSC	FLNA	OS	0.495346	0.496288	0.76987	WT	22	486	2316
HNSC	FLNA	PFS	0.879483	0.880144	1.04761	Mutant	22	487	2316
HNSC	FLNA	DSS	0.335848	0.341949	0.573808	WT	18	401	2316
HNSC	FLNA	DFI	0.631895	0.635224	1.62518	Mutant	3	112	2316
HNSC	FLNB	OS	0.503733	0.505562	0.712369	WT	10	498	2317
HNSC	FLNB	PFS	0.700965	0.701412	1.16006	Mutant	10	499	2317
HNSC	FLNB	DSS	0.747597	0.747961	0.795246	WT	8	411	2317
HNSC	FLNB	DFI	0.993141	0.993141	0.991256	WT	4	111	2317
HNSC	INF2	OS	0.331059	0.993595	3.02889e-07	WT	3	505	64423
HNSC	INF2	PFS	0.226583	0.992036	3.02506e-07	WT	3	506	64423
HNSC	INF2	DSS	0.401989	0.994481	3.02385e-07	WT	3	416	64423
HNSC	IQGAP1	OS	0.651024	0.651823	1.19179	Mutant	11	497	8826
HNSC	IQGAP1	PFS	0.864406	0.864309	0.936189	WT	11	498	8826
HNSC	IQGAP1	DSS	0.194267	0.199864	1.70985	Mutant	10	409	8826
HNSC	MYH10	OS	0.549605	0.550492	1.21361	Mutant	19	489	4628
HNSC	MYH10	PFS	0.671763	0.671483	1.13358	Mutant	19	490	4628
HNSC	MYH10	DSS	0.987021	0.98686	1.00754	Mutant	14	405	4628
HNSC	MYH10	DFI	0.422039	0.434305	2.22694	Mutant	3	112	4628
HNSC	MYH9	OS	0.984967	0.984418	0.99395	WT	22	486	4627
HNSC	MYH9	PFS	0.824588	0.825543	1.06262	Mutant	22	487	4627
HNSC	MYH9	DSS	0.469561	0.47129	1.30108	Mutant	19	400	4627
HNSC	MYH9	DFI	0.267041	0.275937	1.954	Mutant	7	108	4627
HNSC	TLN1	OS	0.21185	0.214928	1.49658	Mutant	19	489	7094
HNSC	TLN1	PFS	0.254971	0.25678	1.39959	Mutant	19	490	7094
HNSC	TLN1	DSS	0.155008	0.160168	1.72919	Mutant	16	403	7094
HNSC	TLN1	DFI	0.878657	0.878778	0.855688	WT	6	109	7094
KIRC	ACTN4	OS	0.297664	0.995587	1.09801e-07	WT	4	366	81
KIRC	ACTN4	PFS	0.52529	0.531942	0.531917	WT	4	364	81
KIRC	ACTN4	DSS	0.42206	0.996588	1.10588e-07	WT	4	328	81
KIRC	ACTN4	DFI	0.518036	0.525485	1.97399	Mutant	3	96	81
KIRC	TLN1	OS	0.953177	0.953271	1.06079	Mutant	4	366	7094
KIRC	TLN1	PFS	0.736131	0.73723	0.713745	WT	4	364	7094
KIRC	TLN1	DSS	0.479336	0.995351	3.00995e-07	WT	3	329	7094
KIRP	ACTB	OS	0.272504	0.997039	3.93306e-08	WT	6	275	60
KIRP	ACTB	PFS	0.128243	0.995946	3.81577e-08	WT	6	274	60
KIRP	ACTB	DSS	0.390407	0.997677	3.95634e-08	WT	6	260	60
KIRP	ACTB	DFI	0.491086	0.997106	1.07824e-07	WT	4	167	60
KIRP	FLNB	OS	0.627533	0.996809	3.0126e-07	WT	3	278	2317
KIRP	FLNB	PFS	0.507492	0.995642	3.01286e-07	WT	3	277	2317
KIRP	FLNB	DSS	0.644646	0.996969	3.00877e-07	WT	3	263	2317
KIRP	MYH10	OS	4.5218e-05	0.000602388	7.9705	Mutant	3	278	4628
KIRP	MYH9	OS	0.14399	0.161644	2.7775	Mutant	4	277	4627
KIRP	MYH9	PFS	0.340874	0.349995	1.9589	Mutant	4	276	4627
KIRP	MYH9	DSS	0.0431886	0.0614951	3.98777	Mutant	4	262	4627
KIRP	TLN1	OS	0.24723	0.996885	3.91328e-08	WT	7	274	7094
KIRP	TLN1	PFS	0.403805	0.416792	0.440919	WT	7	273	7094
KIRP	TLN1	DSS	0.377481	0.997616	3.9418e-08	WT	7	259	7094
KIRP	TLN1	DFI	0.982791	0.982949	1.02214	Mutant	5	166	7094
LGG	ACTB	OS	0.812331	0.827239	0.854944	WT	3	521	60
LGG	ACTB	PFS	0.325122	0.343037	0.507481	WT	3	521	60
LGG	ACTB	DSS	0.878724	0.895599	0.909885	WT	3	508	60
LGG	FLNA	OS	0.0905133	0.124603	0.213101	WT	8	516	2316
LGG	FLNA	PFS	0.790219	0.789317	1.12871	Mutant	8	516	2316
LGG	FLNA	DSS	0.11291	0.146308	0.231406	WT	8	503	2316
LGG	FLNA	DFI	0.154201	0.160094	2.84743	Mutant	3	131	2316
LGG	FLNB	OS	0.0756544	0.992684	1.02754e-07	WT	6	518	2317
LGG	FLNB	PFS	0.761492	0.760879	1.19388	Mutant	6	518	2317
LGG	FLNB	DSS	0.0870318	0.992963	1.02416e-07	WT	6	505	2317
LGG	IQGAP1	OS	0.481982	0.487967	0.607084	WT	5	519	8826
LGG	IQGAP1	PFS	0.763475	0.76144	1.19331	Mutant	5	519	8826
LGG	IQGAP1	DSS	0.563042	0.567437	0.662069	WT	5	506	8826
LGG	TLN1	OS	0.474494	0.484163	2.02105	Mutant	3	521	7094
LGG	TLN1	PFS	0.00112017	0.00378714	5.46164	Mutant	3	521	7094
LGG	TLN1	DSS	0.42143	0.433994	2.1975	Mutant	3	508	7094
LIHC	FLNA	OS	1.8688e-05	0.000151656	5.74619	Mutant	6	358	2316
LIHC	FLNA	PFS	0.00451412	0.00764653	3.39261	Mutant	6	358	2316
LIHC	FLNA	DSS	1.21664e-07	1.4613e-05	9.57263	Mutant	5	311	2316
LIHC	FLNA	DFI	0.00318611	0.00777767	4.85721	Mutant	4	272	2316
LIHC	FLNB	OS	0.945485	0.945767	1.03545	Mutant	10	354	2317
LIHC	FLNB	PFS	0.753405	0.754866	1.13859	Mutant	10	354	2317
LIHC	FLNB	DSS	0.323955	0.342163	0.382421	WT	7	309	2317
LIHC	FLNB	DFI	0.801129	0.80058	0.862403	WT	6	270	2317
LIHC	INF2	OS	0.502965	0.507278	1.60588	Mutant	4	360	64423
LIHC	INF2	PFS	0.658174	0.66008	1.29189	Mutant	4	360	64423
LIHC	INF2	DSS	0.167781	0.184282	2.59861	Mutant	4	312	64423
LIHC	INF2	DFI	0.912909	0.913689	1.08039	Mutant	3	273	64423
LIHC	IQGAP1	OS	0.287216	0.295112	1.84665	Mutant	5	359	8826
LIHC	IQGAP1	PFS	0.919633	0.920804	1.05957	Mutant	5	359	8826
LIHC	IQGAP1	DSS	0.403584	0.410784	1.80587	Mutant	4	312	8826
LIHC	TLN1	OS	0.123042	0.134953	2.41431	Mutant	8	356	7094
LIHC	TLN1	PFS	0.113153	0.120712	2.02587	Mutant	8	356	7094
LIHC	TLN1	DSS	0.674283	0.674767	1.52985	Mutant	6	310	7094
LIHC	TLN1	DFI	0.410602	0.414116	1.61482	Mutant	6	270	7094
LUAD	ACTB	OS	0.870403	0.870918	0.890686	WT	10	498	60
LUAD	ACTB	PFS	0.682083	0.682828	1.22909	Mutant	10	498	60
LUAD	ACTB	DSS	0.761295	0.761	1.24306	Mutant	10	429	60
LUAD	ACTB	DFI	0.358786	0.36749	1.90682	Mutant	6	271	60
LUAD	ACTN4	OS	0.524954	0.52664	1.33363	Mutant	8	500	81
LUAD	ACTN4	PFS	0.874847	0.875009	0.931274	WT	8	500	81
LUAD	ACTN4	DSS	0.413667	0.417283	1.51365	Mutant	7	432	81
LUAD	ACTN4	DFI	0.200013	0.209668	2.09092	Mutant	4	273	81
LUAD	CD2AP	OS	0.701205	0.703107	1.46633	Mutant	4	504	23607
LUAD	CD2AP	PFS	0.748575	0.749377	0.725974	WT	4	504	23607
LUAD	CD2AP	DSS	0.478078	0.995325	3.02766e-07	WT	3	436	23607
LUAD	CD2AP	DFI	0.39115	0.994364	3.01025e-07	WT	3	274	23607
LUAD	FLNA	OS	0.425332	0.426141	1.2322	Mutant	33	475	2316
LUAD	FLNA	PFS	0.338674	0.340042	1.24293	Mutant	33	475	2316
LUAD	FLNA	DSS	0.237113	0.240141	1.45265	Mutant	28	411	2316
LUAD	FLNA	DFI	0.491973	0.493839	1.31098	Mutant	14	263	2316
LUAD	FLNB	OS	0.53997	0.541962	0.700992	WT	12	496	2317
LUAD	FLNB	PFS	0.350522	0.354633	0.627115	WT	12	496	2317
LUAD	FLNB	DSS	0.162699	0.994103	1.09087e-07	WT	9	430	2317
LUAD	FLNB	DFI	0.122918	0.993525	1.0753e-07	WT	7	270	2317
LUAD	INF2	OS	0.838577	0.838947	1.15567	Mutant	5	503	64423
LUAD	INF2	PFS	0.635397	0.636681	0.714994	WT	5	503	64423
LUAD	INF2	DSS	0.516303	0.520241	1.58321	Mutant	5	434	64423
LUAD	INF2	DFI	0.696228	0.697577	1.32083	Mutant	5	272	64423
LUAD	IQGAP1	OS	0.697579	0.698346	1.21668	Mutant	7	501	8826
LUAD	IQGAP1	PFS	0.910059	0.909403	0.949838	WT	7	501	8826
LUAD	IQGAP1	DSS	0.316822	0.323853	1.78397	Mutant	6	433	8826
LUAD	MYH10	OS	0.378579	0.386045	0.539635	WT	8	500	4628
LUAD	MYH10	PFS	0.254512	0.263193	0.521765	WT	8	500	4628
LUAD	MYH10	DSS	0.683301	0.68421	0.747865	WT	8	431	4628
LUAD	MYH10	DFI	0.7051	0.704894	1.31153	Mutant	4	273	4628
LUAD	MYH9	OS	0.766471	0.766614	1.11369	Mutant	17	491	4627
LUAD	MYH9	PFS	0.0416291	0.0443686	1.77393	Mutant	17	491	4627
LUAD	MYH9	DSS	0.417482	0.421664	0.624106	WT	12	427	4627
LUAD	MYH9	DFI	0.811625	0.812194	1.18555	Mutant	4	273	4627
LUAD	TLN1	OS	0.226614	0.229792	1.54479	Mutant	13	495	7094
LUAD	TLN1	PFS	0.00757894	0.00934584	2.23	Mutant	13	495	7094
LUAD	TLN1	DSS	0.454367	0.455351	1.40809	Mutant	10	429	7094
LUAD	TLN1	DFI	0.00536452	0.00963662	3.77594	Mutant	5	272	7094
LUSC	ACTB	OS	0.204061	0.231336	0.300854	WT	6	473	60
LUSC	ACTB	PFS	0.113343	0.146462	0.232603	WT	6	474	60
LUSC	ACTB	DSS	0.250327	0.995155	1.08468e-07	WT	5	352	60
LUSC	ACTB	DFI	0.272703	0.995385	1.08052e-07	WT	4	238	60
LUSC	ACTN4	OS	0.293655	0.300869	0.547127	WT	9	470	81
LUSC	ACTN4	PFS	0.757584	0.758277	0.870046	WT	9	471	81
LUSC	ACTN4	DSS	0.307369	0.326787	0.371778	WT	7	350	81
LUSC	ACTN4	DFI	0.649683	0.651347	1.38521	Mutant	5	237	81
LUSC	CD2AP	OS	0.785392	0.785925	0.761498	WT	3	476	23607
LUSC	CD2AP	PFS	0.668851	0.671011	0.653105	WT	3	477	23607
LUSC	FLNA	OS	0.728376	0.729024	1.09744	Mutant	31	448	2316
LUSC	FLNA	PFS	0.919013	0.918851	1.02673	Mutant	31	449	2316
LUSC	FLNA	DSS	0.910422	0.909977	0.953227	WT	22	335	2316
LUSC	FLNA	DFI	0.360126	0.368405	0.523512	WT	14	228	2316
LUSC	FLNB	OS	0.120608	0.138141	0.347607	WT	11	468	2317
LUSC	FLNB	PFS	0.0450653	0.0619923	0.264211	WT	11	469	2317
LUSC	FLNB	DSS	0.471867	0.481007	0.492098	WT	9	348	2317
LUSC	FLNB	DFI	0.208491	0.996594	3.96625e-08	WT	6	236	2317
LUSC	INF2	OS	0.518736	0.522237	0.634464	WT	6	473	64423
LUSC	INF2	PFS	0.274525	0.285924	0.468562	WT	6	474	64423
LUSC	INF2	DSS	0.312055	0.995718	1.0975e-07	WT	4	353	64423
LUSC	INF2	DFI	0.306829	0.995691	1.08633e-07	WT	4	238	64423
LUSC	IQGAP1	OS	0.0425157	0.0540931	0.325987	WT	17	462	8826
LUSC	IQGAP1	PFS	0.0468202	0.0557953	0.380965	WT	17	463	8826
LUSC	IQGAP1	DSS	0.217345	0.231382	0.424431	WT	16	341	8826
LUSC	IQGAP1	DFI	0.0499209	0.994848	3.70051e-08	WT	11	231	8826
LUSC	MYH10	OS	0.00546663	0.00783761	2.80455	Mutant	10	469	4628
LUSC	MYH10	PFS	0.0156467	0.0195476	2.46296	Mutant	10	470	4628
LUSC	MYH10	DSS	2.25482e-06	2.555e-05	5.41125	Mutant	10	347	4628
LUSC	MYH10	DFI	0.0149816	0.0240411	3.8558	Mutant	5	237	4628
LUSC	MYH9	OS	0.0495985	0.0520316	1.66244	Mutant	25	454	4627
LUSC	MYH9	PFS	0.302388	0.303163	1.30753	Mutant	25	455	4627
LUSC	MYH9	DSS	0.00575061	0.00831659	2.84348	Mutant	16	341	4627
LUSC	MYH9	DFI	0.401929	0.40694	1.63615	Mutant	10	232	4627
LUSC	MYL6	OS	0.538883	0.545027	0.544815	WT	3	476	4637
LUSC	MYL6	PFS	0.548662	0.554397	0.552778	WT	3	477	4637
LUSC	MYL6	DSS	0.977004	0.976812	0.971124	WT	3	354	4637
LUSC	TLN1	OS	0.239951	0.246597	0.556844	WT	13	466	7094
LUSC	TLN1	PFS	0.984436	0.983821	0.992722	WT	13	467	7094
LUSC	TLN1	DSS	0.0819509	0.995325	3.89855e-08	WT	9	348	7094
LUSC	TLN1	DFI	0.760751	0.761085	0.803164	WT	6	236	7094
OV	FLNA	OS	0.777337	0.776911	0.848084	WT	6	402	2316
OV	FLNA	PFS	0.486931	0.488466	0.705268	WT	6	402	2316
OV	FLNA	DSS	0.518673	0.525528	0.528998	WT	4	372	2316
OV	FLNB	OS	0.552324	0.553243	0.741266	WT	9	399	2317
OV	FLNB	PFS	0.552009	0.55236	1.25613	Mutant	9	399	2317
OV	FLNB	DSS	0.597791	0.59824	0.766101	WT	9	367	2317
OV	FLNB	DFI	0.168076	0.17512	1.76984	Mutant	8	192	2317
OV	IQGAP1	OS	0.0903936	0.124363	0.213518	WT	4	404	8826
OV	IQGAP1	PFS	0.120554	0.138163	0.347582	WT	4	404	8826
OV	IQGAP1	DSS	0.120275	0.153206	0.237945	WT	4	372	8826
OV	MYH10	OS	0.585065	0.589928	1.71841	Mutant	3	405	4628
OV	MYH10	PFS	0.582296	0.586619	0.579846	WT	3	405	4628
OV	MYH10	DSS	0.547568	0.553747	1.81336	Mutant	3	373	4628
OV	MYH9	OS	0.113954	0.123371	0.459032	WT	11	397	4627
OV	MYH9	PFS	0.14134	0.146435	0.572966	WT	11	397	4627
OV	MYH9	DSS	0.0796886	0.0923071	0.375014	WT	10	366	4627
OV	MYH9	DFI	0.593512	0.593921	0.761907	WT	5	195	4627
OV	TLN1	OS	0.897548	0.897983	0.943592	WT	5	403	7094
OV	TLN1	PFS	0.438889	0.440908	0.705056	WT	5	403	7094
OV	TLN1	DSS	0.46702	0.468661	1.52537	Mutant	3	373	7094
OV	TLN1	DFI	0.122242	0.13537	2.40188	Mutant	3	197	7094
PAAD	FLNA	OS	0.596137	0.597307	0.733277	WT	6	172	2316
PAAD	FLNA	PFS	0.508334	0.512123	0.716393	WT	6	172	2316
PAAD	FLNA	DSS	0.735025	0.735038	0.819068	WT	6	151	2316
PAAD	FLNA	DFI	0.253347	0.262986	2.01378	Mutant	4	49	2316
PRAD	FLNB	OS	0.887609	0.998565	8.25729e-07	WT	3	495	2317
PRAD	FLNB	PFS	0.204421	0.232225	3.34752	Mutant	3	495	2317
PRAD	FLNB	DSS	0.919709	0.998977	8.2426e-07	WT	3	490	2317
PRAD	FLNB	DFI	0.655786	0.997066	3.01909e-07	WT	3	332	2317
PRAD	IQGAP1	OS	0.859666	0.998207	8.23108e-07	WT	3	495	8826
PRAD	IQGAP1	PFS	0.482929	0.995378	3.02632e-07	WT	3	495	8826
PRAD	IQGAP1	DSS	0.914722	0.998914	8.23654e-07	WT	3	490	8826
PRAD	MYH10	OS	0.344235	0.363117	2.82134	Mutant	6	492	4628
PRAD	MYH10	PFS	0.217526	0.227158	2.0572	Mutant	6	492	4628
PRAD	MYH10	DSS	0.633827	0.998784	3.45214e-08	WT	5	488	4628
PRAD	MYH10	DFI	0.54067	0.547032	1.84653	Mutant	5	330	4628
PRAD	MYH9	OS	0.866369	0.998293	8.2329e-07	WT	4	494	4627
PRAD	MYH9	PFS	0.345885	0.362858	2.5069	Mutant	4	494	4627
PRAD	MYH9	DSS	0.911343	0.998871	8.21936e-07	WT	4	489	4627
PRAD	MYH9	DFI	0.648415	0.997	3.01794e-07	WT	3	332	4627
PRAD	TLN1	OS	0.81872	0.998491	3.0201e-07	WT	3	495	7094
PRAD	TLN1	PFS	0.564264	0.569636	1.77217	Mutant	3	495	7094
PRAD	TLN1	DSS	0.855474	0.998802	3.01514e-07	WT	3	490	7094
PRAD	TLN1	DFI	0.550878	0.997467	1.10382e-07	WT	3	332	7094
READ	FLNA	OS	0.785674	0.783245	0.753118	WT	4	144	2316
READ	FLNA	PFS	0.512849	0.518152	0.516972	WT	4	144	2316
READ	FLNA	DSS	0.43798	0.997964	3.68784e-08	WT	3	133	2316
READ	FLNB	OS	0.539548	0.997411	1.08805e-07	WT	3	145	2317
READ	FLNB	PFS	0.351571	0.996077	1.08339e-07	WT	3	145	2317
READ	FLNB	DSS	0.621717	0.997923	1.08202e-07	WT	3	133	2317
READ	MYH10	OS	0.509716	0.997225	1.08206e-07	WT	3	145	4628
READ	MYH10	PFS	0.321352	0.997315	3.96541e-08	WT	3	145	4628
READ	MYH10	DSS	0.60815	0.997844	1.07924e-07	WT	3	133	4628
READ	MYH9	OS	0.597087	0.997771	1.08604e-07	WT	3	145	4627
READ	MYH9	PFS	0.427023	0.996656	1.08226e-07	WT	3	145	4627
READ	MYH9	DSS	0.675722	0.998237	1.08448e-07	WT	3	133	4627
READ	TLN1	OS	0.11339	0.997447	1.22287e-08	WT	5	143	7094
READ	TLN1	PFS	0.839535	0.837175	0.860915	WT	5	143	7094
READ	TLN1	DSS	0.275831	0.998222	1.25605e-08	WT	5	131	7094
READ	TLN1	DFI	0.0768111	0.102874	4.14123	Mutant	4	37	7094
SARC	ACTN4	OS	0.861152	0.861231	0.838481	WT	3	236	81
SARC	ACTN4	PFS	0.840842	0.841667	0.866977	WT	3	236	81
SARC	FLNA	OS	0.0166563	0.021709	2.92099	Mutant	7	232	2316
SARC	FLNA	PFS	0.0622355	0.0685689	2.14626	Mutant	7	232	2316
SARC	FLNA	DSS	0.0051318	0.00827537	3.47412	Mutant	7	216	2316
SARC	FLNB	OS	0.298699	0.995593	1.10068e-07	WT	3	236	2317
SARC	FLNB	PFS	0.442778	0.45414	0.471675	WT	3	236	2317
SARC	FLNB	DSS	0.339275	0.995949	1.09981e-07	WT	3	220	2317
SARC	INF2	OS	0.531664	0.53812	0.537676	WT	3	236	64423
SARC	INF2	PFS	0.553982	0.556443	0.657402	WT	3	236	64423
SARC	IQGAP1	OS	0.186948	0.994432	1.08796e-07	WT	4	235	8826
SARC	IQGAP1	PFS	0.793123	0.793094	1.16556	Mutant	4	235	8826
SARC	IQGAP1	DSS	0.217198	0.994799	1.08555e-07	WT	4	219	8826
SARC	IQGAP1	DFI	0.686471	0.689236	1.33337	Mutant	3	135	8826
SARC	MYH10	OS	0.280228	0.995431	1.09542e-07	WT	4	235	4628
SARC	MYH10	PFS	0.314983	0.333765	0.378876	WT	4	235	4628
SARC	MYH10	DSS	0.310997	0.995716	1.09359e-07	WT	4	219	4628
SARC	MYH10	DFI	0.542837	0.548504	0.545749	WT	3	135	4628
SARC	MYH9	OS	0.216714	0.994783	1.09009e-07	WT	4	235	4627
SARC	MYH9	PFS	0.839543	0.840211	0.865809	WT	4	235	4627
SARC	MYH9	DSS	0.25649	0.99521	1.08911e-07	WT	4	219	4627
SARC	TLN1	OS	0.661192	0.660704	1.36955	Mutant	4	235	7094
SARC	TLN1	PFS	0.449694	0.454403	1.54845	Mutant	4	235	7094
SARC	TLN1	DSS	0.51972	0.521505	1.58505	Mutant	4	219	7094
SKCM	ACTB	OS	0.97016	0.970376	1.01578	Mutant	11	448	60
SKCM	ACTB	PFS	0.644727	0.645476	1.16912	Mutant	11	443	60
SKCM	ACTB	DSS	0.804999	0.8053	1.11003	Mutant	11	416	60
SKCM	ACTN4	OS	0.448141	0.449301	0.790792	WT	20	439	81
SKCM	ACTN4	PFS	0.497395	0.497249	0.830243	WT	18	436	81
SKCM	ACTN4	DSS	0.513097	0.51417	0.799736	WT	18	409	81
SKCM	CAPZB	OS	0.899798	0.899693	0.91426	WT	4	455	832
SKCM	CAPZB	PFS	0.700766	0.701076	0.80014	WT	4	450	832
SKCM	CAPZB	DSS	0.994811	0.994662	0.995249	WT	4	423	832
SKCM	CD2AP	OS	0.950371	0.950703	1.02024	Mutant	20	439	23607
SKCM	CD2AP	PFS	0.805962	0.805317	0.936835	WT	20	434	23607
SKCM	CD2AP	DSS	0.57012	0.570849	0.790216	WT	16	411	23607
SKCM	FLNA	OS	0.0595649	0.0610648	1.42771	Mutant	53	406	2316
SKCM	FLNA	PFS	0.338177	0.338916	1.17206	Mutant	53	401	2316
SKCM	FLNA	DSS	0.0384778	0.040003	1.51924	Mutant	50	377	2316
SKCM	FLNB	OS	0.594481	0.595317	0.913414	WT	88	371	2317
SKCM	FLNB	PFS	0.114923	0.115365	0.796898	WT	87	367	2317
SKCM	FLNB	DSS	0.847728	0.848801	0.966155	WT	84	343	2317
SKCM	INF2	OS	0.656777	0.657044	1.13076	Mutant	21	438	64423
SKCM	INF2	PFS	0.628797	0.628946	0.883084	WT	20	434	64423
SKCM	INF2	DSS	0.96251	0.962239	0.984692	WT	18	409	64423
SKCM	IQGAP1	OS	0.919471	0.919103	0.97395	WT	29	430	8826
SKCM	IQGAP1	PFS	0.258022	0.259365	0.770223	WT	29	425	8826
SKCM	IQGAP1	DSS	0.971562	0.97192	1.00953	Mutant	29	398	8826
SKCM	MYH10	OS	0.823992	0.823901	0.945249	WT	32	427	4628
SKCM	MYH10	PFS	0.196477	0.197966	0.742321	WT	31	423	4628
SKCM	MYH10	DSS	0.724757	0.724887	0.900144	WT	27	400	4628
SKCM	MYH9	OS	0.633496	0.633744	1.12148	Mutant	31	428	4627
SKCM	MYH9	PFS	0.332014	0.333066	0.807017	WT	30	424	4627
SKCM	MYH9	DSS	0.923554	0.923685	0.972761	WT	26	401	4627
SKCM	PDLIM1	OS	0.019092	0.0214917	1.9895	Mutant	21	438	9124
SKCM	PDLIM1	PFS	0.236236	0.237826	1.36779	Mutant	21	433	9124
SKCM	PDLIM1	DSS	0.0149826	0.0175931	2.17988	Mutant	19	408	9124
SKCM	TLN1	OS	0.0260853	0.0277037	1.64206	Mutant	36	423	7094
SKCM	TLN1	PFS	0.499607	0.500579	1.14787	Mutant	35	419	7094
SKCM	TLN1	DSS	0.0529183	0.0555262	1.65195	Mutant	30	397	7094
STAD	ACTB	OS	0.241707	0.254749	0.444183	WT	9	423	60
STAD	ACTB	PFS	0.112692	0.130443	0.340941	WT	9	426	60
STAD	ACTB	DSS	0.257735	0.280945	0.337861	WT	8	356	60
STAD	ACTB	DFI	0.326538	0.995868	1.08311e-07	WT	5	218	60
STAD	ACTN4	OS	0.644571	0.645576	0.811339	WT	15	417	81
STAD	ACTN4	PFS	0.66059	0.661804	0.834078	WT	15	420	81
STAD	ACTN4	DSS	0.975539	0.975922	1.01555	Mutant	14	350	81
STAD	ACTN4	DFI	0.589196	0.593606	0.582574	WT	9	214	81
STAD	CD2AP	OS	0.774461	0.774278	0.846068	WT	9	423	23607
STAD	CD2AP	PFS	0.812591	0.812588	0.887143	WT	9	426	23607
STAD	CD2AP	DSS	0.407808	0.420457	0.444878	WT	7	357	23607
STAD	CD2AP	DFI	0.237276	0.996814	3.92577e-08	WT	5	218	23607
STAD	DSTN	OS	0.396947	0.400132	1.5316	Mutant	6	426	11034
STAD	DSTN	PFS	0.258686	0.26313	1.66067	Mutant	6	429	11034
STAD	DSTN	DSS	0.162341	0.17896	2.61769	Mutant	3	361	11034
STAD	FLNA	OS	0.670065	0.670652	0.857112	WT	26	406	2316
STAD	FLNA	PFS	0.505301	0.505843	0.797031	WT	26	409	2316
STAD	FLNA	DSS	0.741863	0.742274	0.85978	WT	23	341	2316
STAD	FLNA	DFI	0.598827	0.600858	0.684274	WT	14	209	2316
STAD	FLNB	OS	0.365318	0.366973	0.733867	WT	28	404	2317
STAD	FLNB	PFS	0.415908	0.41685	0.777508	WT	28	407	2317
STAD	FLNB	DSS	0.22129	0.228666	0.540681	WT	23	341	2317
STAD	FLNB	DFI	0.64609	0.647282	1.271	Mutant	17	206	2317
STAD	INF2	OS	0.125607	0.134648	0.468086	WT	15	417	64423
STAD	INF2	PFS	0.100443	0.107964	0.482364	WT	15	420	64423
STAD	INF2	DSS	0.0821851	0.116349	0.205943	WT	12	352	64423
STAD	INF2	DFI	0.163284	0.99627	3.8596e-08	WT	8	215	64423
STAD	IQGAP1	OS	0.307783	0.312664	0.632145	WT	17	415	8826
STAD	IQGAP1	PFS	0.198584	0.204985	0.563304	WT	16	419	8826
STAD	IQGAP1	DSS	0.483567	0.487647	0.665583	WT	14	350	8826
STAD	IQGAP1	DFI	0.682671	0.684669	0.662935	WT	8	215	8826
STAD	MYH10	OS	0.812554	0.813595	0.931775	WT	36	396	4628
STAD	MYH10	PFS	0.648738	0.649738	0.881851	WT	36	399	4628
STAD	MYH10	DSS	0.259408	0.265706	0.566429	WT	27	337	4628
STAD	MYH10	DFI	0.679984	0.679847	1.28063	Mutant	14	209	4628
STAD	MYH9	OS	0.710973	0.711836	0.891004	WT	34	398	4627
STAD	MYH9	PFS	0.582654	0.582766	0.854194	WT	34	401	4627
STAD	MYH9	DSS	0.749942	0.74867	1.12571	Mutant	31	333	4627
STAD	MYH9	DFI	0.871706	0.871436	0.907569	WT	18	205	4627
STAD	PDLIM1	OS	0.108842	0.99326	1.07786e-07	WT	4	428	9124
STAD	PDLIM1	PFS	0.0704889	0.992393	1.07952e-07	WT	4	431	9124
STAD	PDLIM1	DSS	0.187167	0.99446	1.0761e-07	WT	4	360	9124
STAD	TLN1	OS	0.0665312	0.0742596	0.444457	WT	24	408	7094
STAD	TLN1	PFS	0.0119927	0.0167146	0.338352	WT	24	411	7094
STAD	TLN1	DSS	0.113018	0.125329	0.406903	WT	22	342	7094
STAD	TLN1	DFI	0.0700683	0.995264	3.66189e-08	WT	14	209	7094
THCA	FLNB	OS	0.802228	0.99835	3.02725e-07	WT	3	493	2317
THCA	FLNB	PFS	0.550153	0.996063	3.02702e-07	WT	3	497	2317
THCA	FLNB	DSS	0.87736	0.998983	3.02965e-07	WT	3	488	2317
THCA	FLNB	DFI	0.644763	0.996966	3.01751e-07	WT	3	349	2317
UCEC	ACTB	OS	0.976484	0.9764	0.9827	WT	15	515	60
UCEC	ACTB	PFS	0.345798	0.35161	0.579979	WT	15	515	60
UCEC	ACTB	DSS	0.84165	0.841869	1.15451	Mutant	14	487	60
UCEC	ACTB	DFI	0.81183	0.812231	0.78676	WT	10	381	60
UCEC	ACTN4	OS	0.156174	0.167591	0.444297	WT	33	497	81
UCEC	ACTN4	PFS	0.0222927	0.0297234	0.331857	WT	33	497	81
UCEC	ACTN4	DSS	0.114345	0.147891	0.232267	WT	31	470	81
UCEC	ACTN4	DFI	0.155094	0.186302	0.263443	WT	23	368	81
UCEC	CAPZB	OS	0.546183	0.552106	0.549181	WT	8	522	832
UCEC	CAPZB	PFS	0.567582	0.570081	0.666666	WT	8	522	832
UCEC	CAPZB	DSS	0.883424	0.88348	0.862418	WT	8	493	832
UCEC	CAPZB	DFI	0.981287	0.981232	0.976533	WT	6	385	832
UCEC	CD2AP	OS	0.0543226	0.0878619	0.179621	WT	25	505	23607
UCEC	CD2AP	PFS	0.0836509	0.0931793	0.426657	WT	25	505	23607
UCEC	CD2AP	DSS	0.148815	0.180417	0.258878	WT	25	476	23607
UCEC	CD2AP	DFI	0.739442	0.739781	0.82089	WT	21	370	23607
UCEC	DSTN	OS	0.0919868	0.995466	3.90779e-08	WT	14	516	11034
UCEC	DSTN	PFS	0.0269363	0.994054	3.89795e-08	WT	14	516	11034
UCEC	DSTN	DSS	0.170491	0.996306	3.92283e-08	WT	14	487	11034
UCEC	DSTN	DFI	0.157439	0.996199	3.90282e-08	WT	13	378	11034
UCEC	FLNA	OS	0.0246237	0.0286595	0.441955	WT	81	449	2316
UCEC	FLNA	PFS	0.00106441	0.00160953	0.385242	WT	81	449	2316
UCEC	FLNA	DSS	0.0126446	0.020902	0.253861	WT	76	425	2316
UCEC	FLNA	DFI	0.10195	0.110165	0.472517	WT	62	329	2316
UCEC	FLNB	OS	0.0153628	0.019792	0.370988	WT	70	460	2317
UCEC	FLNB	PFS	0.00181143	0.00269384	0.371611	WT	70	460	2317
UCEC	FLNB	DSS	0.00982616	0.0209571	0.189416	WT	66	435	2317
UCEC	FLNB	DFI	0.0934002	0.103343	0.42896	WT	53	338	2317
UCEC	INF2	OS	0.123056	0.156012	0.239982	WT	23	507	64423
UCEC	INF2	PFS	0.0608281	0.0787946	0.285865	WT	23	507	64423
UCEC	INF2	DSS	0.284172	0.305477	0.355614	WT	23	478	64423
UCEC	INF2	DFI	0.320716	0.339308	0.381127	WT	19	372	64423
UCEC	IQGAP1	OS	0.0472035	0.0592175	0.329603	WT	43	487	8826
UCEC	IQGAP1	PFS	0.00763427	0.0115107	0.315967	WT	43	487	8826
UCEC	IQGAP1	DSS	0.0463915	0.079437	0.170388	WT	41	460	8826
UCEC	IQGAP1	DFI	0.109671	0.127935	0.333839	WT	36	355	8826
UCEC	MYH10	OS	0.0584986	0.0641488	0.4805	WT	61	469	4628
UCEC	MYH10	PFS	0.0055035	0.00715048	0.412113	WT	61	469	4628
UCEC	MYH10	DSS	0.177426	0.184348	0.536539	WT	59	442	4628
UCEC	MYH10	DFI	0.0965229	0.106423	0.431756	WT	49	342	4628
UCEC	MYH9	OS	0.0854101	0.0951257	0.425373	WT	45	485	4627
UCEC	MYH9	PFS	0.0127869	0.0168787	0.368918	WT	45	485	4627
UCEC	MYH9	DSS	0.205131	0.215314	0.479516	WT	44	457	4627
UCEC	MYH9	DFI	0.111301	0.129531	0.335407	WT	35	356	4627
UCEC	MYL6	OS	0.215604	0.994797	1.07671e-07	WT	5	525	4637
UCEC	MYL6	PFS	0.117366	0.993415	1.07886e-07	WT	5	525	4637
UCEC	MYL6	DSS	0.327342	0.995865	1.08909e-07	WT	5	496	4637
UCEC	MYL6	DFI	0.363201	0.996148	1.0978e-07	WT	4	387	4637
UCEC	PDLIM1	OS	0.0485173	0.994736	3.83454e-08	WT	17	513	9124
UCEC	PDLIM1	PFS	0.00896764	0.993049	3.80625e-08	WT	17	513	9124
UCEC	PDLIM1	DSS	0.105897	0.995683	3.8402e-08	WT	17	484	9124
UCEC	PDLIM1	DFI	0.110786	0.995739	3.84736e-08	WT	14	377	9124
UCEC	TLN1	OS	0.0210343	0.028462	0.325535	WT	56	474	7094
UCEC	TLN1	PFS	0.00557455	0.00766497	0.378601	WT	56	474	7094
UCEC	TLN1	DSS	0.0339361	0.0505235	0.244704	WT	54	447	7094
UCEC	TLN1	DFI	0.338977	0.342901	0.640626	WT	45	346	7094
UCS	FLNA	OS	0.697502	0.699156	1.2319	Mutant	6	51	2316
UCS	FLNA	PFS	0.606522	0.603126	1.28475	Mutant	6	51	2316
UCS	FLNA	DSS	0.861588	0.862764	1.11167	Mutant	5	48	2316
