# Supplementary material for: Pan-cancer and single-cell analysis of actin cytoskeleton genes related to disulfidptosis
Source: Open Med (Wars). 2024 Mar 30;19(1):20240929. doi: 10.1515/med-2024-0929 (PMC10997004; doi:10.1515/med-2024-0929)
Supplement: Supplementary Table 7 [file Table-S7-ImmuneAndCnvTable.xlsx]

## Sheet: SheetName
Table S7: Correlation between gene CNV and immune infiltration in the specific cancers.
cancertype	symbol	cell_type	cor	p_value	fdr	entrez
LGG	CAPZB	InfiltrationScore	0.444511	2.94807e-26	9.79099e-24	832
LGG	CAPZB	Macrophage	0.441227	7.48418e-26	2.21084e-24	832
LGG	ACTN4	Exhausted	0.417748	4.38617e-23	1.17375e-21	81
LGG	ACTN4	Macrophage	0.408415	4.82295e-22	8.56139e-21	81
LGG	CAPZB	Exhausted	0.407424	6.19474e-22	9.74723e-21	832
HNSC	FLNB	Cytotoxic	0.35571	8.91025e-17	1.26749e-15	2317
HNSC	FLNB	Tfh	0.353734	1.35069e-16	4.36945e-15	2317
LUSC	FLNB	Neutrophil	-0.354588	3.13709e-16	1.96642e-14	2317
LUSC	FLNB	InfiltrationScore	0.353197	4.16541e-16	2.54884e-14	2317
LGG	ACTN4	InfiltrationScore	0.347425	5.3359e-16	9.06828e-15	81
HNSC	TLN1	Cytotoxic	0.343627	1.08345e-15	1.49882e-14	7094
HNSC	TLN1	Th1	0.339398	2.53258e-15	6.35343e-14	7094
BRCA	MYL6	CD8_naive	0.236844	3.28367e-15	5.58877e-14	4637
LUSC	FLNB	Tfh	0.339199	6.68676e-15	3.23567e-13	2317
HNSC	FLNB	Neutrophil	-0.333302	8.41994e-15	3.05898e-13	2317
TGCT	ACTN4	Monocyte	-0.56715	3.83365e-14	1.15099e-12	81
HNSC	FLNB	CD8_T	0.321775	7.59487e-14	3.62205e-12	2317
TGCT	ACTN4	Central_memory	0.561274	7.95354e-14	3.52451e-12	81
BRCA	CAPZB	CD4_T	0.22467	8.41739e-14	3.04888e-12	832
BRCA	CD2AP	Bcell	0.224241	9.40579e-14	2.30218e-12	23607
LGG	PDLIM1	Th1	-0.308619	8.78921e-13	7.36574e-11	9124
LUAD	MYL6	nTreg	0.308553	9.35803e-13	8.86282e-11	4637
HNSC	FLNB	CD4_T	0.304688	1.67143e-12	2.10904e-10	2317
LUSC	FLNB	NK	0.308207	1.92717e-12	1.38004e-10	2317
BRCA	FLNB	Th17	0.209213	3.97616e-12	3.11969e-11	2317
KIRC	MYL6	nTreg	0.29577	4.64187e-12	1.90366e-10	4637
KIRC	FLNB	CD4_T	0.292821	7.70378e-12	3.50765e-10	2317
TGCT	ACTN4	Tfh	0.516937	1.26735e-11	2.94418e-10	81
LUSC	FLNB	Cytotoxic	0.296807	1.31837e-11	4.0691e-10	2317
LGG	MYH9	InfiltrationScore	-0.28787	3.02404e-11	2.51695e-10	4627
KIRC	INF2	Macrophage	-0.283537	3.65439e-11	1.81142e-08	64423
TGCT	ACTN4	Bcell	0.504087	4.82662e-11	2.17124e-09	81
LGG	MYH9	Macrophage	-0.284419	5.30078e-11	4.60756e-10	4627
KIRP	ACTB	Gamma_delta	0.371316	7.60575e-11	1.25613e-08	60
BRCA	MYH10	CD4_T	0.195752	9.02309e-11	1.2386e-09	4628
KIRC	INF2	InfiltrationScore	-0.277359	9.97915e-11	4.27206e-08	64423
KIRC	INF2	Exhausted	-0.276228	1.19621e-10	2.11209e-08	64423
HNSC	FLNB	NK	0.27722	1.60036e-10	3.7428e-09	2317
LGG	PDLIM1	Cytotoxic	-0.277246	1.66049e-10	6.59916e-09	9124
HNSC	ACTB	Tfh	-0.276911	1.68018e-10	1.995e-09	60
GBM	PDLIM1	CD8_naive	-0.495837	1.70629e-10	1.4755e-08	9124
TGCT	IQGAP1	Monocyte	-0.491024	1.77734e-10	2.20075e-09	8826
BRCA	INF2	Th17	0.19231	1.93663e-10	1.19899e-09	64423
KIRC	FLNB	Th2	-0.271808	2.40963e-10	1.10585e-08	2317
HNSC	TLN1	NK	0.272659	3.2565e-10	7.19415e-09	7094
GBM	PDLIM1	Macrophage	0.486822	4.0486e-10	3.44387e-08	9124
HNSC	TLN1	Exhausted	0.268561	6.09626e-10	1.33909e-08	7094
TGCT	ACTN4	CD8_naive	-0.478018	6.16808e-10	4.63683e-08	81
TGCT	ACTN4	Cytotoxic	0.476228	7.29079e-10	1.79934e-08	81
LIHC	MYH10	Tfh	0.313436	9.70743e-10	6.49981e-07	4628
LGG	CAPZB	DC	0.265505	1.00338e-09	3.79511e-08	832
LGG	CAPZB	CD8_naive	-0.264671	1.13649e-09	1.76211e-07	832
HNSC	INF2	Tfh	-0.262892	1.42664e-09	1.42295e-08	64423
PAAD	MYH10	Gamma_delta	0.434233	1.55629e-09	8.88255e-08	4628
LGG	ACTN4	Th1	0.260972	1.96393e-09	2.72499e-08	81
HNSC	FLNB	InfiltrationScore	0.25968	2.28919e-09	1.38973e-07	2317
GBM	PDLIM1	InfiltrationScore	0.467572	2.36066e-09	2.01142e-07	9124
KIRC	MYL6	Gamma_delta	-0.256459	2.48846e-09	8.22389e-08	4637
LGG	CAPZB	Monocyte	0.258745	2.71885e-09	6.48558e-08	832
LUSC	MYH9	Th1	-0.261936	2.84031e-09	4.65932e-07	4627
BRCA	CAPZB	NK	0.179601	2.87919e-09	5.48112e-08	832
LUSC	FLNB	Effector_memory	-0.261572	2.99239e-09	1.44196e-07	2317
BRCA	MYL6	NKT	-0.179267	3.08315e-09	1.41922e-07	4637
LGG	CAPZB	Central_memory	-0.257372	3.31764e-09	4.52217e-08	832
LUSC	FLNB	CD4_T	0.260445	3.51525e-09	1.3072e-07	2317
LGG	MYH9	Central_memory	0.256587	3.71562e-09	4.9449e-08	4627
TGCT	MYH9	Central_memory	0.455901	4.5574e-09	5.68875e-08	4627
LGG	MYH9	Exhausted	-0.255152	4.56584e-09	3.08885e-08	4627
TGCT	ACTN4	CD8_T	0.45532	4.79393e-09	1.11419e-07	81
LGG	PDLIM1	Exhausted	-0.254616	4.92978e-09	3.30318e-08	9124
BRCA	CAPZB	Tfh	0.176903	4.98435e-09	1.7156e-07	832
SARC	CAPZB	CD4_T	-0.35462	5.69693e-09	1.08058e-06	832
LGG	PDLIM1	Macrophage	-0.253168	6.05813e-09	3.79494e-08	9124
THYM	INF2	NKT	-0.49925	7.49331e-09	1.66016e-07	64423
LGG	ACTB	Effector_memory	0.251489	7.68208e-09	6.3739e-07	60
LGG	CAPZB	Th1	0.25103	8.19525e-09	8.93711e-08	832
HNSC	FLNB	Th17	-0.249685	9.57512e-09	2.07969e-07	2317
LGG	MYH10	Exhausted	-0.249796	9.74426e-09	5.79395e-08	4628
TGCT	MYH9	CD8_naive	-0.447006	9.79379e-09	1.89724e-07	4627
BRCA	CD2AP	CD8_naive	-0.173492	9.85628e-09	4.41386e-08	23607
TGCT	MYH10	Monocyte	0.444985	1.16181e-08	6.93668e-08	4628
KIRC	INF2	CD8_T	-0.24562	1.18385e-08	1.49639e-06	64423
THCA	INF2	MAIT	0.252256	1.18429e-08	2.40888e-06	64423
COAD	MYH10	NK	0.330649	1.20615e-08	5.54318e-07	4628
LIHC	MYH10	NK	0.292166	1.35169e-08	1.3558e-05	4628
LUAD	FLNB	CD4_T	0.247511	1.38375e-08	2.71514e-07	2317
COAD	MYH10	Neutrophil	-0.327643	1.66184e-08	5.01151e-07	4628
THCA	FLNA	Monocyte	0.249699	1.67832e-08	6.73901e-07	2316
GBM	PDLIM1	DC	0.44437	1.71844e-08	1.79085e-06	9124
LGG	PDLIM1	Th2	-0.245183	1.84617e-08	9.81655e-07	9124
LGG	CAPZB	Effector_memory	0.244655	1.98463e-08	7.88737e-07	832
TGCT	ACTN4	Neutrophil	-0.438152	2.05287e-08	5.06284e-07	81
HNSC	ACTB	Cytotoxic	-0.243982	2.10824e-08	2.24925e-07	60
LIHC	MYH10	Bcell	-0.287699	2.28827e-08	5.55714e-07	4628
SKCM	TLN1	Tfh	0.286346	2.34718e-08	1.31772e-06	7094
LUSC	MYH9	Exhausted	-0.246557	2.40195e-08	1.51795e-06	4627
SKCM	TLN1	CD8_naive	-0.285782	2.50726e-08	7.53156e-06	7094
LIHC	MYH10	CD4_T	0.286899	2.51212e-08	1.4644e-05	4628
KIRC	FLNB	Gamma_delta	-0.240153	2.52958e-08	5.78154e-07	2317
HNSC	TLN1	CD4_naive	-0.242455	2.59584e-08	2.6887e-05	7094
OV	MYH9	InfiltrationScore	0.314457	2.612e-08	4.59502e-06	4627
TGCT	IQGAP1	Central_memory	0.433328	3.0455e-08	2.59839e-07	8826
HNSC	ACTB	Neutrophil	0.238252	4.56883e-08	5.82563e-07	60
BRCA	CAPZB	Gamma_delta	0.164771	5.30268e-08	2.04418e-06	832
LGG	MYL6	Central_memory	0.237072	5.5064e-08	3.47417e-07	4637
STAD	MYH10	Neutrophil	-0.262906	5.8817e-08	1.01449e-06	4628
KIRP	MYL6	Th2	0.312524	6.06279e-08	1.1865e-05	4637
THCA	MYH9	MAIT	-0.239718	6.31059e-08	2.85086e-06	4627
BRCA	CD2AP	Th1	0.163704	6.47616e-08	7.81396e-07	23607
LGG	PDLIM1	InfiltrationScore	-0.234705	7.51924e-08	3.72181e-07	9124
TGCT	MYH10	Bcell	-0.421966	7.52796e-08	5.47036e-07	4628
LGG	MYH10	Central_memory	0.233998	8.24802e-08	4.76892e-07	4628
COAD	MYH10	Cytotoxic	0.311692	8.59151e-08	4.13143e-06	4628
PRAD	FLNA	NK	0.238687	8.649e-08	3.77455e-06	2316
SKCM	TLN1	NK	0.274701	8.9032e-08	9.57819e-06	7094
PAAD	MYH10	Monocyte	-0.387682	9.75629e-08	5.53096e-06	4628
HNSC	FLNB	Th1	0.232397	9.86919e-08	1.05439e-06	2317
HNSC	INF2	NKT	0.232072	1.02939e-07	2.27104e-06	64423
LUSC	INF2	Tfh	-0.234223	1.20449e-07	1.3909e-06	64423
LUAD	MYL6	Th2	-0.231078	1.23892e-07	9.11755e-06	4637
BRCA	CD2AP	Th17	-0.159715	1.35162e-07	5.78301e-07	23607
LUSC	MYH9	Cytotoxic	-0.233089	1.39078e-07	1.36481e-06	4627
HNSC	ACTN4	Cytotoxic	0.229703	1.39716e-07	1.34093e-06	81
BRCA	CAPZB	Effector_memory	-0.159377	1.43752e-07	1.6189e-05	832
HNSC	ACTN4	Tfh	0.229354	1.46103e-07	9.01647e-07	81
KIRC	INF2	nTreg	-0.226649	1.52716e-07	2.95831e-06	64423
LGG	MYH10	Macrophage	-0.228966	1.57878e-07	6.36079e-07	4628
LGG	ACTN4	Effector_memory	0.228497	1.67594e-07	2.63705e-06	81
LUSC	FLNB	Tr1	0.231526	1.69355e-07	2.1289e-05	2317
PAAD	MYH10	nTreg	-0.380875	1.69712e-07	4.4504e-05	4628
KIRC	INF2	iTreg	-0.225396	1.79428e-07	1.8521e-05	64423
LGG	ACTN4	CD8_naive	-0.227603	1.87761e-07	3.00827e-06	81
BRCA	INF2	InfiltrationScore	-0.156897	2.24867e-07	4.65222e-06	64423
LGG	INF2	InfiltrationScore	-0.226084	2.27477e-07	1.02146e-06	64423
TGCT	MYH10	Cytotoxic	-0.405093	2.71804e-07	3.02396e-06	4628
LGG	ACTN4	Central_memory	-0.224068	2.92859e-07	1.3358e-06	81
HNSC	TLN1	Neutrophil	-0.223641	3.00742e-07	3.21895e-06	7094
LUAD	MYH9	nTreg	-0.224045	3.01631e-07	4.8049e-06	4627
THYM	INF2	CD8_naive	0.448184	3.19982e-07	5.6785e-05	64423
TGCT	MYH9	Bcell	0.400616	3.77668e-07	2.15318e-06	4627
KIRP	MYH10	Gamma_delta	0.293961	3.78117e-07	4.29851e-06	4628
LGG	MYH10	InfiltrationScore	-0.221996	3.78731e-07	1.61297e-06	4628
LUSC	FLNB	CD8_naive	-0.225015	3.79153e-07	1.8493e-05	2317
LUSC	FLNB	Macrophage	0.223555	4.52771e-07	3.1753e-05	2317
LUSC	MYH9	Gamma_delta	-0.223447	4.58739e-07	0.0002184	4627
HNSC	FLNB	iTreg	0.220205	4.60077e-07	8.9922e-05	2317
STAD	MYH10	Tfh	0.24476	4.75788e-07	1.1469e-05	4628
OV	MYH9	Central_memory	0.285685	4.83275e-07	2.2179e-05	4627
LGG	INF2	Central_memory	0.219412	5.20127e-07	2.26649e-06	64423
SKCM	TLN1	Neutrophil	-0.258224	5.29495e-07	1.5046e-05	7094
SKCM	TLN1	Cytotoxic	0.257928	5.4614e-07	3.1811e-05	7094
SARC	CAPZB	Macrophage	0.307254	5.61796e-07	1.9748e-05	832
TGCT	IQGAP1	Bcell	0.395116	5.62061e-07	3.11314e-06	8826
HNSC	FLNB	Gamma_delta	0.21856	5.62515e-07	6.04318e-06	2317
BRCA	FLNB	Bcell	-0.15147	5.84445e-07	2.43002e-06	2317
HNSC	TLN1	Th17	-0.217831	6.14673e-07	8.1475e-06	7094
LUSC	INF2	CD4_T	-0.220747	6.34792e-07	1.0209e-05	64423
TGCT	MYH9	Tfh	0.392938	6.56616e-07	7.86104e-06	4627
BRCA	MYH9	Effector_memory	-0.150322	7.12344e-07	3.4184e-05	4627
LGG	INF2	Macrophage	-0.21656	7.34926e-07	2.39041e-06	64423
KIRP	MYH10	iTreg	-0.286648	7.51179e-07	2.1548e-05	4628
KIRC	MYL6	iTreg	0.213765	7.67091e-07	2.5563e-05	4637
TGCT	MYH10	CD8_naive	0.390446	7.83391e-07	7.09191e-06	4628
KIRC	FLNB	NK	-0.212914	8.50502e-07	3.8573e-05	2317
HNSC	PDLIM1	Th1	0.215044	8.60175e-07	8.16072e-06	9124
TGCT	MYH9	Cytotoxic	0.388662	8.88147e-07	6.92611e-06	4627
LUSC	PDLIM1	Tfh	0.217689	9.12554e-07	9.64247e-06	9124
LIHC	MYH10	InfiltrationScore	0.253862	9.23213e-07	8.0949e-05	4628
LGG	FLNA	NKT	0.214546	9.35566e-07	4.3607e-05	2316
LGG	ACTN4	Th2	0.214161	9.79456e-07	1.4607e-05	81
TGCT	ACTN4	Exhausted	0.386298	1.04765e-06	0.000103442	81
BRCA	MYH9	CD8_naive	-0.147853	1.08464e-06	3.63591e-06	4627
THYM	FLNA	NKT	-0.429268	1.10851e-06	1.1014e-05	2316
LGG	TLN1	Central_memory	0.213114	1.10904e-06	4.57013e-06	7094
TGCT	MYH9	NK	0.384911	1.15355e-06	9.7378e-05	4627
STAD	MYH10	Cytotoxic	0.236447	1.17574e-06	1.5726e-05	4628
BRCA	CAPZB	NKT	0.147305	1.18969e-06	1.2937e-05	832
PRAD	ACTB	Macrophage	0.216674	1.2557e-06	1.3681e-05	60
TGCT	MYH9	Monocyte	-0.383598	1.26315e-06	6.64405e-06	4627
PAAD	MYH10	CD4_T	0.353145	1.4266e-06	8.5117e-05	4628
LUSC	MYH9	Th17	0.213587	1.47291e-06	0.000235306	4627
SKCM	TLN1	Bcell	0.248214	1.4762e-06	0.000329238	7094
THYM	TLN1	Tfh	0.424076	1.53895e-06	2.1213e-05	7094
LUAD	CD2AP	InfiltrationScore	-0.20971	1.69347e-06	2.743e-05	23607
LUAD	CAPZB	nTreg	-0.209324	1.7713e-06	2.3095e-05	832
BLCA	TLN1	Cytotoxic	0.234702	1.84566e-06	3.1183e-05	7094
LUSC	FLNB	Central_memory	0.21158	1.85523e-06	6.5343e-05	2317
KIRP	ACTB	nTreg	-0.276273	1.92532e-06	3.9975e-05	60
LGG	MYH9	Th1	-0.20786	2.05039e-06	1.313e-05	4627
SKCM	TLN1	Central_memory	0.244863	2.06093e-06	0.000251185	7094
LIHC	MYH10	MAIT	0.24574	2.08238e-06	0.000259311	4628
TGCT	IQGAP1	Cytotoxic	0.376256	2.08316e-06	1.4513e-05	8826
BLCA	TLN1	Th1	0.233466	2.09768e-06	3.7876e-05	7094
PRAD	FLNA	Neutrophil	-0.211997	2.14211e-06	5.271e-05	2316
LGG	PDLIM1	Effector_memory	-0.206628	2.36276e-06	2.6149e-05	9124
LIHC	FLNA	Bcell	-0.244345	2.38793e-06	2.7769e-05	2316
LGG	PDLIM1	MAIT	-0.206438	2.41484e-06	3.5237e-05	9124
PRAD	FLNA	NKT	0.210907	2.42187e-06	0.000167217	2316
THYM	INF2	InfiltrationScore	-0.416576	2.44848e-06	0.000238959	64423
SKCM	TLN1	CD8_T	0.242757	2.53536e-06	0.000275319	7094
TGCT	MYH10	Th17	0.373024	2.58653e-06	8.8773e-05	4628
KIRC	INF2	DC	-0.203412	2.61625e-06	0.000696689	64423
TGCT	IQGAP1	Tfh	0.372716	2.64001e-06	2.2809e-05	8826
LIHC	MYH10	Cytotoxic	0.243261	2.65464e-06	0.000686848	4628
COAD	ACTB	Neutrophil	0.274639	2.7295e-06	3.4845e-05	60
BRCA	MYL6	Bcell	-0.142039	2.84208e-06	1.0498e-05	4637
PRAD	IQGAP1	Macrophage	-0.209365	2.87778e-06	2.417e-05	8826
THCA	TLN1	DC	-0.208094	2.88578e-06	3.3626e-05	7094
LUAD	TLN1	Cytotoxic	0.204743	2.99671e-06	3.5328e-05	7094
HNSC	ACTB	NKT	0.203888	3.15819e-06	2.86e-05	60
LIHC	MYH10	Neutrophil	-0.241387	3.18378e-06	0.0018576	4628
LUAD	CD2AP	Neutrophil	0.204074	3.23261e-06	4.9533e-05	23607
LGG	ACTB	Th1	0.203475	3.38345e-06	1.9448e-05	60
KIRC	MYL6	Macrophage	0.201164	3.38697e-06	7.8634e-05	4637
KIRC	ACTN4	MAIT	0.200913	3.48555e-06	5.626e-05	81
LUAD	CD2AP	Cytotoxic	-0.203313	3.5226e-06	4.1296e-05	23607
LGG	PDLIM1	Central_memory	0.202962	3.5849e-06	1.3344e-05	9124
HNSC	INF2	Gamma_delta	-0.202669	3.6251e-06	3.2664e-05	64423
HNSC	ACTB	CD8_T	-0.202533	3.68112e-06	2.8601e-05	60
SARC	CD2AP	NK	-0.284758	3.82065e-06	0.000480731	23607
LGG	MYL6	InfiltrationScore	-0.202255	3.88194e-06	1.2636e-05	4637
KIRP	MYH9	Tfh	0.268242	3.88744e-06	0.000293574	4627
THCA	TLN1	InfiltrationScore	-0.205373	3.90726e-06	0.000136847	7094
BRCA	CAPZB	Neutrophil	-0.139932	3.99286e-06	3.2269e-05	832
SARC	PDLIM1	NKT	-0.284127	4.02258e-06	0.000139494	9124
HNSC	INF2	Cytotoxic	-0.201508	4.1306e-06	2.2955e-05	64423
LGG	MYH9	Monocyte	-0.201639	4.15969e-06	4.3339e-05	4627
LUSC	FLNB	iTreg	0.203653	4.5182e-06	0.000413067	2317
LUAD	MYH10	NK	0.20105	4.53922e-06	0.000172688	4628
HNSC	TLN1	CD8_T	0.200336	4.70876e-06	3.5546e-05	7094
STAD	DSTN	CD8_naive	0.223047	4.71912e-06	8.7462e-05	11034
SARC	CAPZB	DC	0.281536	4.96226e-06	0.000191615	832
HNSC	TLN1	InfiltrationScore	0.199742	5.03093e-06	6.9805e-05	7094
LGG	ACTB	Neutrophil	-0.199677	5.17609e-06	0.000283704	60
THYM	INF2	Tfh	0.403958	5.21709e-06	6.1724e-05	64423
THCA	MYH9	Central_memory	0.202518	5.34673e-06	0.000581311	4627
COAD	MYH10	InfiltrationScore	0.266545	5.45061e-06	0.000495657	4628
LGG	ACTN4	Monocyte	0.199189	5.4634e-06	5.4587e-05	81
STAD	CD2AP	Neutrophil	0.2215	5.51093e-06	4.9453e-05	23607
PRAD	CAPZB	Macrophage	-0.203345	5.57579e-06	4.1138e-05	832
COAD	ACTB	NKT	0.266109	5.65381e-06	0.000180715	60
STAD	MYH10	NK	0.220655	5.99521e-06	0.000219878	4628
LUAD	MYH10	MAIT	0.198233	6.19947e-06	7.9818e-05	4628
LGG	CAPZB	Th2	0.197959	6.25674e-06	7.4593e-05	832
BRCA	MYH10	Effector_memory	-0.137023	6.3329e-06	0.000116997	4628
SKCM	TLN1	InfiltrationScore	0.23306	6.42686e-06	0.000952906	7094
TGCT	MYH9	Th17	-0.358446	6.67174e-06	0.00012817	4627
LIHC	MYH10	Th1	0.233568	6.69051e-06	0.00164429	4628
STAD	ACTB	Neutrophil	0.219497	6.7248e-06	5.8608e-05	60
HNSC	ACTN4	Neutrophil	-0.196826	6.9395e-06	5.3079e-05	81
KIRP	MYH10	nTreg	-0.260955	7.2138e-06	9.6611e-05	4628
KIRP	MYH10	MAIT	-0.260691	7.37479e-06	0.000819212	4628
HNSC	ACTN4	Exhausted	0.196168	7.4569e-06	6.5556e-05	81
KIRP	ACTN4	iTreg	0.260396	7.55829e-06	7.6744e-05	81
PAAD	MYH10	Th17	-0.329351	7.59803e-06	0.00154834	4628
BRCA	MYL6	Th2	-0.135505	8.02702e-06	0.000875778	4637
SARC	CD2AP	CD4_T	-0.275258	8.18115e-06	0.000113994	23607
LGG	MYH9	CD8_naive	0.195451	8.22834e-06	7.4228e-05	4627
THCA	FLNA	Th2	-0.198439	8.3053e-06	0.000664729	2316
LGG	ACTB	Th2	0.195289	8.37491e-06	9.5912e-05	60
LUSC	DSTN	Th2	0.197918	8.42102e-06	0.000158743	11034
THYM	TLN1	Neutrophil	-0.395628	8.4549e-06	0.00122995	7094
BRCA	CD2AP	Exhausted	0.135002	8.67811e-06	4.5413e-05	23607
BRCA	INF2	CD8_naive	0.134831	8.91019e-06	2.5275e-05	64423
BLCA	TLN1	Macrophage	0.218235	9.58474e-06	0.000178642	7094
CHOL	MYH10	InfiltrationScore	-0.664392	9.9289e-06	0.00640405	4628
LGG	FLNA	Exhausted	0.193693	9.94992e-06	3.378e-05	2316
STAD	ACTB	CD8_naive	0.214885	1.0564e-05	0.000152057	60
SKCM	TLN1	Th17	-0.227591	1.0673e-05	0.00109237	7094
KIRP	ACTB	CD4_T	0.25616	1.0729e-05	0.000654606	60
CHOL	MYH10	Macrophage	-0.662397	1.0789e-05	0.00371416	4628
BRCA	INF2	Exhausted	-0.133245	1.1369e-05	5.7899e-05	64423
THCA	INF2	Cytotoxic	-0.195346	1.1529e-05	0.00209705	64423
TGCT	ACTN4	Th17	-0.34872	1.2239e-05	0.000182076	81
MESO	MYH9	Neutrophil	-0.449463	1.2592e-05	0.00095879	4627
READ	MYH9	MAIT	-0.435462	1.2863e-05	0.00113385	4627
BRCA	MYL6	CD4_T	-0.132118	1.3498e-05	5.8433e-05	4637
LGG	FLNA	CD8_T	-0.190748	1.3626e-05	0.000177855	2316
BLCA	PDLIM1	Th17	-0.214344	1.3895e-05	0.000766138	9124
COAD	ACTB	Cytotoxic	-0.25493	1.4149e-05	0.000217881	60
KIRP	FLNA	nTreg	-0.252685	1.4236e-05	0.000147793	2316
SKCM	PDLIM1	Tfh	0.224078	1.4689e-05	0.000344936	9124
KIRC	FLNA	NKT	0.187402	1.546e-05	0.00114247	2316
PRAD	ACTB	InfiltrationScore	0.193626	1.5568e-05	0.000379733	60
LGG	PDLIM1	Neutrophil	0.189376	1.5749e-05	0.000534927	9124
LUSC	ACTB	Bcell	-0.191866	1.5934e-05	0.00541131	60
LIHC	MYH10	Exhausted	0.223876	1.622e-05	0.0032623	4628
KIRP	FLNA	Gamma_delta	0.251012	1.6289e-05	0.000127847	2316
SKCM	TLN1	Monocyte	-0.222917	1.6307e-05	0.000887459	7094
KIRC	CAPZB	NK	0.18689	1.6325e-05	0.000606094	832
BRCA	PDLIM1	Bcell	-0.130793	1.6486e-05	5.4451e-05	9124
BRCA	FLNB	Th1	-0.130768	1.6546e-05	0.000103407	2317
LUSC	MYH9	CD8_T	-0.191282	1.6928e-05	0.000674987	4627
LUAD	FLNB	Neutrophil	-0.188733	1.7172e-05	0.000177868	2317
PAAD	MYH10	NK	0.316108	1.8177e-05	0.000437507	4628
KIRP	MYL6	Gamma_delta	0.249538	1.8327e-05	0.000140202	4637
ACC	MYH10	Bcell	-0.466864	1.8685e-05	0.000924947	4628
BRCA	MYH10	NKT	0.1296	1.9704e-05	0.000135561	4628
KIRP	MYH10	Neutrophil	0.248576	1.9786e-05	0.0008001	4628
ACC	MYH10	CD8_T	0.465596	1.9822e-05	0.00139359	4628
BRCA	PDLIM1	Gamma_delta	0.129547	1.9861e-05	0.000210344	9124
THCA	MYH10	MAIT	0.189916	2.0254e-05	0.000104896	4628
BLCA	TLN1	Exhausted	0.210185	2.0512e-05	0.000345299	7094
LGG	MYH10	Th1	-0.186688	2.0854e-05	9.5194e-05	4628
CESC	ACTB	Bcell	-0.246034	2.1213e-05	0.00397873	60
PAAD	FLNA	MAIT	0.313692	2.122e-05	0.00312274	2316
LUSC	CAPZB	Neutrophil	-0.189082	2.1225e-05	0.000122246	832
TGCT	MYH10	Central_memory	-0.339577	2.1265e-05	0.000103788	4628
KIRC	FLNB	CD4_naive	0.18428	2.1495e-05	0.000986483	2317
KIRC	INF2	Th1	-0.184206	2.1663e-05	0.000827762	64423
THCA	FLNA	DC	0.189073	2.2073e-05	0.000177278	2316
STAD	MYH10	CD8_naive	-0.20696	2.2437e-05	0.000250222	4628
ESCA	FLNB	CD4_T	0.307348	2.3149e-05	0.00140301	2317
PAAD	MYH10	CD8_T	0.312264	2.3239e-05	0.000685605	4628
COAD	ACTB	Th1	-0.248182	2.4124e-05	0.000850368	60
HNSC	TLN1	Tfh	0.184932	2.4545e-05	9.9323e-05	7094
LUSC	TLN1	Cytotoxic	0.187466	2.5023e-05	0.000194356	7094
TGCT	IQGAP1	Th2	-0.33649	2.5525e-05	0.00195353	8826
KIRC	INF2	Neutrophil	0.181919	2.7481e-05	0.00125618	64423
PAAD	FLNA	InfiltrationScore	0.309601	2.7494e-05	0.00299451	2316
BRCA	CD2AP	iTreg	0.127307	2.7642e-05	0.000209147	23607
LIHC	INF2	Bcell	-0.217641	2.8098e-05	0.000258415	64423
LUSC	PDLIM1	Neutrophil	-0.186257	2.8275e-05	0.000156833	9124
BRCA	INF2	iTreg	-0.127152	2.8276e-05	0.000212971	64423
LGG	MYH9	Effector_memory	-0.183544	2.8817e-05	0.000182514	4627
ACC	INF2	Cytotoxic	-0.457335	2.8967e-05	0.0019002	64423
PRAD	FLNA	Monocyte	-0.187283	2.9624e-05	0.000398599	2316
HNSC	ACTN4	CD8_T	0.182244	3.2309e-05	0.000186705	81
LUAD	CAPZB	Th1	-0.182574	3.2376e-05	0.000753185	832
HNSC	ACTB	Monocyte	0.182006	3.3097e-05	0.000972722	60
SKCM	PDLIM1	Central_memory	0.214435	3.4391e-05	0.00161586	9124
COAD	MYH10	Th2	0.243352	3.5023e-05	0.00274326	4628
LIHC	CAPZB	Cytotoxic	0.214832	3.5807e-05	0.00230698	832
PRAD	FLNB	InfiltrationScore	0.185366	3.583e-05	0.000558083	2317
LGG	ACTN4	MAIT	0.181363	3.5951e-05	0.000344752	81
LUAD	ACTB	Tfh	-0.18133	3.6709e-05	0.000582581	60
COAD	MYH10	DC	0.242351	3.7802e-05	0.00788399	4628
THCA	FLNA	MAIT	-0.183288	3.9443e-05	0.000175819	2316
LUSC	CAPZB	Th2	-0.182784	3.9998e-05	0.000410308	832
THCA	ACTN4	MAIT	0.182924	4.0886e-05	0.000178846	81
THYM	ACTB	NKT	-0.366669	4.1056e-05	0.000241204	60
STAD	CD2AP	Th2	-0.200093	4.2119e-05	0.00417302	23607
COAD	MYH10	CD8_T	0.240633	4.3058e-05	0.00105167	4628
STAD	DSTN	Neutrophil	0.199819	4.3173e-05	0.000284904	11034
PCPG	FLNB	Monocyte	-0.315362	4.3581e-05	0.000920653	2317
LUSC	FLNB	CD8_T	0.181861	4.381e-05	0.0010246	2317
THYM	ACTB	InfiltrationScore	-0.364954	4.4875e-05	0.00167411	60
LUSC	MYH9	Tfh	-0.181521	4.5302e-05	0.000259302	4627
HNSC	TLN1	iTreg	0.178544	4.6858e-05	0.00108274	7094
GBM	PDLIM1	Cytotoxic	0.329132	4.6924e-05	0.00355667	9124
LUSC	INF2	InfiltrationScore	-0.181126	4.7094e-05	0.000415599	64423
BLCA	FLNB	CD4_naive	0.200825	4.7926e-05	0.00211146	2317
TGCT	IQGAP1	NKT	-0.325563	4.7975e-05	0.00154574	8826
THCA	INF2	Th1	-0.181159	4.8623e-05	0.0130143	64423
KIRC	MYL6	Th2	-0.176075	4.9811e-05	0.000732906	4637
SKCM	ACTB	Cytotoxic	-0.210077	4.9896e-05	0.00125444	60
KIRC	TLN1	iTreg	-0.176039	4.9993e-05	0.000408891	7094
LUSC	MYH10	Effector_memory	-0.180476	5.0186e-05	0.000499051	4628
LUAD	CAPZB	NKT	0.178124	5.0547e-05	0.000670389	832
HNSC	FLNB	CD8_naive	-0.177558	5.1672e-05	0.000479028	2317
THCA	MYH9	Tr1	0.179907	5.4924e-05	0.00489267	4627
LGG	INF2	Exhausted	-0.177098	5.4995e-05	0.000153795	64423
MESO	MYH9	Tfh	0.418264	5.5462e-05	0.0034765	4627
HNSC	ACTB	NK	-0.17672	5.6129e-05	0.000523493	60
KIRC	DSTN	Gamma_delta	-0.174683	5.7234e-05	0.000479645	11034
HNSC	ACTB	Th1	-0.176499	5.7367e-05	0.000347086	60
LGG	MYL6	Macrophage	-0.176332	5.9298e-05	0.000126226	4637
BRCA	INF2	NKT	0.12197	5.9454e-05	0.000334023	64423
ACC	DSTN	MAIT	0.440791	6.0172e-05	0.00756428	11034
BLCA	TLN1	CD8_naive	-0.198177	6.0511e-05	0.000865038	7094
THCA	TLN1	Monocyte	-0.178898	6.056e-05	0.000515928	7094
SARC	ACTB	CD4_T	-0.248378	6.0767e-05	0.000527608	60
LIHC	MYH10	Tr1	-0.208379	6.1754e-05	0.00186094	4628
LGG	ACTN4	DC	0.175827	6.23e-05	0.000856211	81
KIRP	MYH9	Cytotoxic	0.233652	6.2406e-05	0.00110496	4627
ACC	MYH10	Th2	0.43987	6.26e-05	0.00261207	4628
THYM	INF2	Macrophage	-0.358112	6.3674e-05	0.00550839	64423
TGCT	FLNB	Cytotoxic	-0.32014	6.5045e-05	0.000301319	2317
LGG	CAPZB	NK	0.175215	6.6139e-05	0.00493805	832
ESCA	MYH9	nTreg	-0.290296	6.7104e-05	0.00152767	4627
HNSC	ACTB	CD4_T	-0.174653	6.8725e-05	0.0010349	60
KIRP	MYH9	Neutrophil	-0.231916	7.0994e-05	0.00112231	4627
THCA	INF2	iTreg	-0.177016	7.2554e-05	0.00100263	64423
LGG	ACTN4	Cytotoxic	0.174089	7.3789e-05	0.000960341	81
THCA	FLNA	Gamma_delta	-0.17679	7.4136e-05	0.00132415	2316
BLCA	FLNB	Monocyte	-0.195777	7.455e-05	0.0327722	2317
HNSC	ACTN4	CD4_T	0.173798	7.4678e-05	0.0011016	81
SKCM	ACTB	InfiltrationScore	-0.205093	7.5655e-05	0.00574408	60
GBM	PDLIM1	Neutrophil	-0.32039	7.6161e-05	0.00657691	9124
LUSC	INF2	iTreg	-0.175938	7.7769e-05	0.00262216	64423
HNSC	FLNB	Exhausted	0.173102	7.9879e-05	0.000505226	2317
HNSC	ACTB	CD8_naive	0.173043	8.0334e-05	0.000688706	60
LUSC	CAPZB	Tr1	0.175437	8.1571e-05	0.00114556	832
LIHC	MYH10	CD8_T	0.204952	8.1934e-05	0.0174519	4628
STAD	IQGAP1	Monocyte	0.192514	8.2377e-05	0.00702311	8826
TGCT	IQGAP1	CD8_T	0.314928	8.6675e-05	0.000651241	8826
THCA	TLN1	Macrophage	-0.17511	8.6969e-05	0.0010063	7094
LUAD	IQGAP1	MAIT	0.172475	8.7616e-05	0.000620692	8826
SKCM	CAPZB	iTreg	0.203016	8.9721e-05	0.00109986	832
SKCM	PDLIM1	Neutrophil	-0.202939	9.0289e-05	0.000840056	9124
HNSC	INF2	CD4_T	-0.171726	9.1182e-05	0.00124473	64423
PCPG	FLNB	Effector_memory	0.302517	9.1281e-05	0.00215441	2317
LUSC	INF2	Central_memory	-0.174198	9.1733e-05	0.00122718	64423
CESC	ACTB	CD8_naive	-0.226793	9.2342e-05	0.00644819	60
LUSC	MYH9	Neutrophil	0.173591	9.7138e-05	0.000450534	4627
BRCA	IQGAP1	Th2	0.118389	9.7693e-05	0.0031826	8826
STAD	MYH10	Th17	-0.190533	9.7756e-05	0.00187021	4628
KIRC	DSTN	iTreg	0.169025	9.9564e-05	0.000688053	11034
BRCA	MYH10	CD8_naive	-0.118198	0.000100275	0.000234302	4628
LGG	FLNB	Tfh	-0.170884	0.000100394	0.00917749	2317
LIHC	TLN1	Gamma_delta	0.202439	0.000100511	0.00987466	7094
COAD	ACTB	CD8_naive	0.229026	0.000101255	0.00111207	60
LGG	ACTB	Th17	-0.170739	0.000101783	0.0042572	60
TGCT	MYH9	CD8_T	0.311831	0.000102541	0.000761407	4627
SKCM	TLN1	Th1	0.201298	0.000103184	0.00668528	7094
ACC	INF2	Th17	0.427982	0.00010332	0.00410982	64423
LGG	DSTN	Central_memory	0.170379	0.000105329	0.000278493	11034
BLCA	TLN1	NK	0.191694	0.000105723	0.0016888	7094
PAAD	FLNA	CD4_T	0.287134	0.000106658	0.00142683	2316
HNSC	TLN1	CD8_naive	-0.169952	0.000107985	0.000853331	7094
LGG	FLNA	Macrophage	0.170004	0.000109142	0.0002174	2316
PAAD	FLNA	Gamma_delta	0.286736	0.000109142	0.00098573	2316
LGG	INF2	Effector_memory	-0.170001	0.000109172	0.000594855	64423
PAAD	FLNA	NK	0.286354	0.000111575	0.00140793	2316
OV	MYH9	NK	0.221195	0.000111926	0.00382967	4627
SKCM	PDLIM1	Monocyte	-0.200259	0.00011222	0.00266461	9124
ACC	FLNB	Th2	0.425899	0.000112585	0.00370424	2317
TGCT	ACTN4	NK	0.310002	0.000113145	0.00161745	81
THCA	TLN1	MAIT	0.172301	0.000113183	0.00040726	7094
KICH	CAPZB	InfiltrationScore	0.457213	0.000113706	0.00244826	832
LIHC	MYH10	Th17	-0.200683	0.000115775	0.0112455	4628
KICH	CAPZB	Exhausted	0.456581	0.000116534	0.00257649	832
HNSC	ACTB	Bcell	-0.169045	0.000117673	0.00209206	60
KIRP	MYH9	CD4_T	0.224521	0.000121611	0.00179391	4627
LGG	MYH9	DC	-0.168771	0.000122614	0.00115594	4627
PRAD	FLNB	Macrophage	0.172438	0.000123012	0.000552372	2317
HNSC	TLN1	Effector_memory	0.16855	0.00012329	0.00688229	7094
SARC	FLNB	Effector_memory	0.237928	0.000125067	0.0834432	2317
MESO	MYH9	Central_memory	0.399475	0.000126569	0.0086358	4627
HNSC	CAPZB	iTreg	0.168261	0.00012669	0.0021983	832
SARC	CD2AP	CD8_naive	0.237517	0.000128585	0.0535972	23607
PRAD	IQGAP1	Th17	0.171677	0.00013193	0.00911548	8826
LUAD	FLNB	Tfh	0.167389	0.00014169	0.0010589	2317
COAD	MYH10	NKT	-0.22395	0.000145217	0.00158587	4628
KIRP	MYH10	Cytotoxic	-0.221738	0.000148246	0.00197655	4628
PAAD	CAPZB	InfiltrationScore	0.281307	0.000148892	0.00496469	832
LGG	ACTB	Macrophage	0.166548	0.000150936	0.00029303	60
KIRC	FLNB	MAIT	0.164469	0.00015353	0.00162897	2317
COAD	ACTB	Exhausted	-0.223081	0.000154336	0.0063425	60
HNSC	INF2	CD8_naive	0.166131	0.000154577	0.00114485	64423
ACC	INF2	Neutrophil	0.418012	0.000155078	0.00646298	64423
LUSC	TLN1	Th1	0.168483	0.000156037	0.00370929	7094
THCA	INF2	Neutrophil	0.168788	0.000156474	0.013533	64423
LGG	IQGAP1	Central_memory	0.166061	0.000157909	0.000401147	8826
BRCA	CD2AP	MAIT	-0.114816	0.00015818	0.00380148	23607
KIRC	FLNB	Neutrophil	-0.16406	0.000159532	0.00420044	2317
OV	MYL6	Bcell	0.216199	0.000160799	0.0408501	4637
UCEC	MYH10	Bcell	-0.28059	0.000161959	0.00172394	4628
LUAD	MYL6	CD4_T	-0.165722	0.000165373	0.000859183	4637
TGCT	MYH9	Exhausted	0.302761	0.00016601	0.00166442	4627
LGG	ACTB	Cytotoxic	0.165511	0.000166153	0.00186831	60
COAD	MYH10	iTreg	0.221567	0.000171522	0.00970974	4628
THCA	INF2	Tfh	-0.167776	0.000171583	0.0144917	64423
LGG	FLNA	nTreg	-0.165014	0.000173944	0.00439229	2316
KIRC	DSTN	Th2	-0.162877	0.000178156	0.00180965	11034
LUSC	CAPZB	Tfh	0.167023	0.000178239	0.000869578	832
KIRC	TLN1	nTreg	-0.162748	0.00018029	0.00094403	7094
LUSC	INF2	CD8_naive	0.166829	0.000181403	0.00135263	64423
TGCT	MYH9	Neutrophil	-0.300937	0.000182565	0.00162225	4627
ACC	MYL6	Gamma_delta	0.413534	0.000185349	0.00201848	4637
HNSC	ACTB	Th17	0.164148	0.000185634	0.00133428	60
STAD	MYH10	Exhausted	0.182923	0.000185667	0.0042044	4628
TGCT	FLNB	Monocyte	0.300511	0.000186639	0.000730573	2317
LUAD	MYH10	Effector_memory	-0.164255	0.000189244	0.00211154	4628
LUSC	MYH9	CD8_naive	0.166188	0.000192231	0.00142601	4627
GBM	PDLIM1	iTreg	0.302888	0.000192276	0.0166623	9124
STAD	MYH10	CD8_T	0.182456	0.000192973	0.0042614	4628
HNSC	CD2AP	Central_memory	-0.16369	0.000193579	0.00302737	23607
KIRP	ACTB	iTreg	-0.217902	0.00019399	0.000953866	60
THYM	FLNA	CD8_naive	0.335061	0.000195493	0.00189194	2316
BRCA	MYH10	DC	-0.113177	0.000196423	0.000880989	4628
HNSC	INF2	Tr1	-0.163198	0.000202488	0.00748066	64423
KIRP	DSTN	Bcell	0.21727	0.000202684	0.00978723	11034
KIRC	TLN1	Th17	-0.161454	0.000203243	0.00611316	7094
LIHC	PDLIM1	DC	-0.19351	0.000203677	0.0174531	9124
SKCM	CAPZB	Tfh	0.192459	0.000207958	0.00279968	832
STAD	IQGAP1	Gamma_delta	-0.181288	0.000212407	0.00762883	8826
STAD	DSTN	Cytotoxic	-0.181129	0.000215207	0.0012132	11034
BRCA	CD2AP	InfiltrationScore	0.112453	0.000215914	0.00121363	23607
SKCM	PDLIM1	CD8_T	0.191947	0.00021638	0.00713311	9124
LIHC	DSTN	Bcell	0.192697	0.000216872	0.0016088	11034
LGG	MYL6	Exhausted	-0.16259	0.000217099	0.000518697	4637
CESC	CAPZB	Neutrophil	-0.21478	0.0002176	0.016627	832
LUAD	FLNA	Exhausted	0.162649	0.000219046	0.00541419	2316
LUAD	MYH10	Tfh	0.162643	0.000219173	0.00140196	4628
HNSC	INF2	Neutrophil	0.162241	0.000220931	0.00105975	64423
LUAD	ACTN4	DC	-0.162343	0.000225204	0.00509509	81
BRCA	MYH10	NK	0.112084	0.000226559	0.000815036	4628
PAAD	FLNA	Macrophage	0.273747	0.000227057	0.0572998	2316
TGCT	MYH10	NKT	0.296419	0.000230381	0.00216607	4628
PAAD	MYH10	Tfh	0.273383	0.000231649	0.00262716	4628
BRCA	FLNB	Exhausted	-0.111898	0.000232116	0.000872982	2317
THYM	INF2	NK	-0.331336	0.000232466	0.00425391	64423
THCA	MYH9	Tfh	0.164371	0.000233007	0.0144917	4627
TGCT	PDLIM1	Tr1	0.296149	0.000233582	0.0117889	9124
ESCA	ACTN4	DC	-0.268415	0.000238947	0.00644435	81
BLCA	FLNB	Th1	-0.181685	0.000241507	0.00297447	2317
TGCT	PDLIM1	Central_memory	0.295394	0.000242749	0.000956032	9124
OV	MYH9	Monocyte	0.210174	0.000246233	0.0138163	4627
LIHC	INF2	nTreg	-0.190906	0.000248809	0.0175456	64423
BRCA	FLNB	CD4_T	0.111289	0.000251155	0.000755228	2317
PAAD	MYH10	MAIT	0.271626	0.000255043	0.00437348	4628
TGCT	MYH10	Th1	-0.294253	0.000257222	0.00922955	4628
LIHC	CAPZB	Macrophage	0.190121	0.000264153	0.00334054	832
LUSC	TLN1	NK	0.162604	0.000264802	0.00196436	7094
UVM	TLN1	Neutrophil	0.396706	0.000269377	0.00582307	7094
PAAD	FLNA	Tfh	0.270269	0.000274588	0.00281526	2316
UCEC	ACTN4	Th2	0.270836	0.000277296	0.00352603	81
KIRC	CAPZB	Gamma_delta	0.158049	0.000277328	0.00169968	832
HNSC	ACTB	Gamma_delta	-0.159662	0.000278712	0.00118897	60
LGG	FLNA	Gamma_delta	-0.159751	0.000280362	0.00588711	2316
TGCT	ACTB	Effector_memory	0.292324	0.000283535	0.00410222	60
OV	MYH9	Tfh	0.207961	0.000287079	0.00973563	4627
SKCM	ACTB	Central_memory	-0.188224	0.000287828	0.00542017	60
BLCA	PDLIM1	Tfh	0.179442	0.000288922	0.0195453	9124
STAD	PDLIM1	Th2	0.177227	0.000295231	0.00940592	9124
LIHC	CAPZB	Gamma_delta	0.188646	0.000295404	0.0169152	832
BRCA	DSTN	Effector_memory	0.110011	0.000295999	0.00193021	11034
LUAD	CD2AP	Central_memory	-0.159237	0.00029755	0.0242412	23607
LGG	PDLIM1	Bcell	0.159024	0.000299116	0.00576065	9124
SARC	CD2AP	Th2	-0.22463	0.000299489	0.0280977	23607
SKCM	PDLIM1	Bcell	0.187661	0.000300387	0.0122137	9124
PRAD	MYL6	Macrophage	0.162352	0.00030348	0.00117717	4637
ACC	DSTN	Gamma_delta	0.400717	0.000304614	0.00290959	11034
ACC	INF2	Tfh	-0.400411	0.000308165	0.0138479	64423
BRCA	INF2	NK	-0.109687	0.000308507	0.00105668	64423
BLCA	FLNB	CD4_T	0.178547	0.000310164	0.00863777	2317
LGG	ACTN4	Bcell	-0.158533	0.000312439	0.00600724	81
KIRP	ACTB	Monocyte	0.210845	0.000314346	0.00333431	60
PCPG	FLNB	Th1	0.279364	0.000318041	0.0127492	2317
KIRC	CAPZB	Cytotoxic	0.1565	0.000318805	0.0188118	832
OV	MYH9	CD8_naive	-0.206128	0.000325638	0.00648752	4627
KIRP	MYH9	InfiltrationScore	0.210317	0.000325705	0.0182411	4627
LUSC	TLN1	Th17	-0.160083	0.000330419	0.0117802	7094
COAD	IQGAP1	nTreg	0.21174	0.000334494	0.00940653	8826
UVM	TLN1	Effector_memory	-0.390921	0.000336737	0.0108606	7094
PRAD	FLNA	Effector_memory	-0.161052	0.000339691	0.0367268	2316
SKCM	PDLIM1	Th2	0.185929	0.000342262	0.00734725	9124
LUAD	MYH9	MAIT	0.157631	0.000342986	0.00181997	4627
LIHC	ACTN4	Tr1	-0.186627	0.000343772	0.00543874	81
OV	CAPZB	Monocyte	0.205298	0.000344631	0.0157536	832
STAD	MYH10	Th1	0.175099	0.000349829	0.0150962	4628
BLCA	DSTN	MAIT	-0.17693	0.00035229	0.0137876	11034
KICH	PDLIM1	NK	0.426725	0.000352956	0.00363562	9124
SKCM	CAPZB	Neutrophil	-0.185458	0.000354572	0.002521	832
STAD	ACTB	Cytotoxic	-0.174821	0.000357615	0.00179506	60
STAD	MYH10	InfiltrationScore	0.174781	0.000358747	0.00541987	4628
UVM	TLN1	Th1	-0.388732	0.000366023	0.0182411	7094
THCA	INF2	nTreg	-0.159219	0.00036613	0.0024762	64423
HNSC	PDLIM1	nTreg	0.156481	0.000369464	0.0118035	9124
UCEC	MYH10	Th2	-0.265312	0.000372731	0.0042743	4628
BLCA	TLN1	InfiltrationScore	0.176066	0.000376927	0.00520624	7094
LGG	ACTB	Gamma_delta	0.156388	0.000377451	0.00631572	60
TGCT	MYH10	Tfh	-0.286555	0.000377903	0.00161152	4628
THCA	ACTN4	Central_memory	-0.15877	0.000380606	0.00700312	81
BLCA	FLNB	DC	-0.175939	0.000380669	0.0092005	2317
KIRC	DSTN	nTreg	0.154429	0.000383315	0.00176369	11034
HNSC	ACTB	Exhausted	-0.155951	0.000387011	0.00216169	60
COAD	MYH10	Exhausted	0.209501	0.000387856	0.0104616	4628
LUSC	INF2	CD8_T	-0.158193	0.000389245	0.00350184	64423
ACC	ACTN4	InfiltrationScore	-0.394037	0.000391564	0.00473901	81
THCA	INF2	InfiltrationScore	-0.158377	0.000393697	0.00661309	64423
LUSC	TLN1	InfiltrationScore	0.158019	0.000395145	0.00233692	7094
ACC	ACTN4	CD8_naive	0.393771	0.000395455	0.00834673	81
SARC	MYH10	Tr1	0.220137	0.000397753	0.0388187	4628
LUAD	CAPZB	CD8_naive	0.155857	0.000400629	0.00506645	832
LUSC	PDLIM1	Cytotoxic	0.15768	0.000406817	0.00203541	9124
ACC	FLNB	Th1	0.39288	0.000408749	0.00570571	2317
TGCT	CAPZB	CD8_naive	0.284784	0.000412227	0.00213929	832
GBM	MYH10	CD4_T	0.287371	0.000416839	0.0316114	4628
LUAD	ACTB	MAIT	-0.155329	0.000419455	0.00213841	60
LGG	MYH10	Effector_memory	-0.155098	0.000422402	0.00174343	4628
LUAD	MYH9	NKT	0.155194	0.000424388	0.00300906	4627
KIRP	FLNB	NK	-0.205986	0.000434315	0.00796645	2317
THCA	DSTN	Th1	-0.15714	0.000437696	0.0181758	11034
THCA	MYH10	iTreg	-0.157126	0.00043823	0.00236325	4628
BRCA	CD2AP	Cytotoxic	0.106823	0.000442574	0.00170017	23607
OV	MYH10	Effector_memory	-0.201381	0.000448971	0.0637098	4628
BRCA	MYL6	NK	-0.106616	0.000454119	0.00146435	4637
LGG	MYL6	NK	-0.154259	0.000454252	0.00493805	4637
OV	MYH9	Macrophage	0.201008	0.000460325	0.00936566	4627
LUSC	MYL6	Th2	0.156207	0.000461467	0.00221213	4637
THYM	CD2AP	Bcell	-0.3161	0.000461629	0.0081358	23607
OV	MYH9	Cytotoxic	0.200901	0.000463611	0.0127204	4627
MESO	MYH9	Cytotoxic	0.367302	0.000465992	0.047904	4627
HNSC	FLNB	Central_memory	0.153767	0.000467905	0.00634349	2317
LUSC	MYL6	Monocyte	-0.155983	0.00047037	0.0101525	4637
LGG	DSTN	Tfh	0.153811	0.000472159	0.0133273	11034
UVM	TLN1	CD8_T	-0.381645	0.000477602	0.0164634	7094
LUAD	CAPZB	Th2	0.15382	0.0004779	0.00681947	832
COAD	MYH10	Macrophage	0.206234	0.000480044	0.0735341	4628
LUAD	TLN1	Th1	0.153733	0.000481481	0.00371469	7094
TGCT	MYH10	Th2	0.281293	0.000488506	0.00669777	4628
ACC	FLNB	Cytotoxic	0.387745	0.00049368	0.0089001	2317
PCPG	CD2AP	Monocyte	0.27066	0.000494873	0.0066356	23607
THYM	ACTB	MAIT	0.314357	0.000498192	0.00768724	60
KIRP	MYH9	DC	0.203882	0.000498444	0.0184169	4627
THCA	TLN1	iTreg	-0.155516	0.000502433	0.00245849	7094
LUSC	CAPZB	InfiltrationScore	0.155133	0.000505563	0.00280206	832
PAAD	ACTB	Neutrophil	0.258316	0.000517699	0.00788306	60
LUSC	CAPZB	Macrophage	0.154824	0.000518926	0.00548071	832
LUSC	CAPZB	iTreg	0.154807	0.000519697	0.00801813	832
HNSC	FLNB	Monocyte	-0.152464	0.000523411	0.005159	2317
PRAD	FLNA	Exhausted	0.155889	0.000526926	0.00950686	2316
LGG	ACTN4	NKT	0.152326	0.000536337	0.00599009	81
KIRP	DSTN	Gamma_delta	0.202611	0.000541348	0.00239277	11034
ACC	MYH10	MAIT	0.385046	0.000544522	0.0148479	4628
LIHC	MYH10	NKT	0.180243	0.000549623	0.0671792	4628
THCA	MYH9	iTreg	0.154414	0.000551336	0.0026397	4627
BRCA	TLN1	Monocyte	-0.105019	0.000553056	0.00667302	7094
LUSC	MYH9	NK	-0.154031	0.000554804	0.00354429	4627
BRCA	INF2	Th2	-0.104723	0.000573481	0.00874501	64423
LUSC	ACTN4	Th2	0.153602	0.000575182	0.00262717	81
UCS	ACTB	MAIT	0.445637	0.000577639	0.420631	60
LGG	ACTN4	Neutrophil	-0.15141	0.000579865	0.00795294	81
KIRP	MYH10	Tr1	-0.201541	0.000580084	0.0255403	4628
KIRP	ACTB	MAIT	-0.201481	0.000582316	0.00461424	60
GBM	INF2	Th2	-0.280363	0.000582892	0.083741	64423
PAAD	MYH10	Cytotoxic	0.255838	0.000588268	0.0121636	4628
BRCA	MYL6	InfiltrationScore	-0.104513	0.000588434	0.00279018	4637
LGG	INF2	Th1	-0.151221	0.000589277	0.00199181	64423
ACC	MYH10	Cytotoxic	0.382835	0.000589669	0.0100361	4628
COAD	MYH10	Th1	0.20299	0.000591385	0.00553347	4628
THCA	TLN1	nTreg	-0.15355	0.00059269	0.00350343	7094
LUSC	DSTN	CD8_naive	0.153078	0.00060097	0.00375557	11034
PCPG	FLNB	NKT	-0.266704	0.00060211	0.0508293	2317
PAAD	FLNA	Cytotoxic	0.255349	0.000603186	0.0121636	2316
ACC	FLNB	iTreg	0.382157	0.000604186	0.00783342	2317
LUSC	MYH10	NK	0.153007	0.000604564	0.00376105	4628
HNSC	MYH10	Bcell	-0.150726	0.000606981	0.0064579	4628
PAAD	MYH10	Th2	-0.254869	0.000618203	0.0416339	4628
ACC	DSTN	Neutrophil	-0.381393	0.000620924	0.0132858	11034
THYM	FLNB	NKT	0.309184	0.000622917	0.00258302	2317
THYM	INF2	Monocyte	-0.309152	0.000623769	0.00650193	64423
HNSC	ACTB	Central_memory	-0.150245	0.000632193	0.00789948	60
LGG	MYL6	Monocyte	-0.150325	0.000635691	0.00204925	4637
KICH	CAPZB	iTreg	0.409516	0.000639199	0.0183243	832
UCS	MYH10	Central_memory	0.442374	0.000640819	0.351971	4628
PRAD	IQGAP1	CD4_naive	0.153502	0.000642649	0.0220838	8826
KIRC	INF2	CD4_naive	0.148398	0.000647175	0.0135836	64423
TGCT	MYH9	NKT	-0.275107	0.000656429	0.003812	4627
KIRC	INF2	Tr1	-0.148189	0.000658837	0.0298217	64423
SARC	MYH9	CD8_naive	-0.21152	0.000674689	0.0666528	4627
BRCA	ACTN4	NK	0.103378	0.000675366	0.00203852	81
BRCA	DSTN	CD8_naive	0.103308	0.000681114	0.00138279	11034
UVM	FLNB	Th1	-0.371833	0.000683626	0.0182411	2317
STAD	MYH10	Monocyte	-0.166372	0.000687484	0.0220854	4628
ESCA	MYH10	Th2	0.248417	0.000696862	0.0387462	4628
TGCT	ACTN4	nTreg	-0.273398	0.000711401	0.0254734	81
CESC	INF2	Exhausted	-0.196616	0.000729085	0.0402641	64423
BRCA	FLNB	iTreg	-0.102705	0.000732512	0.00310311	2317
LGG	MYH10	Monocyte	-0.148509	0.000740358	0.00233304	4628
COAD	PDLIM1	Neutrophil	-0.199332	0.000745317	0.0044847	9124
CESC	FLNB	Gamma_delta	0.196036	0.000756507	0.0797594	2317
TGCT	ACTN4	Th1	0.272025	0.000758589	0.00922955	81
ACC	INF2	Th1	-0.375738	0.000758664	0.00888017	64423
KIRC	INF2	Monocyte	-0.146489	0.000760852	0.0726519	64423
LUAD	MYL6	Exhausted	0.148305	0.000762118	0.00753968	4637
KIRC	ACTB	Macrophage	0.146459	0.000762772	0.00519771	60
PRAD	ACTB	CD4_naive	-0.151329	0.00076802	0.0220838	60
STAD	ACTB	Tfh	-0.164846	0.000771152	0.00432511	60
HNSC	CAPZB	Th2	-0.14766	0.000785202	0.0272943	832
BLCA	TLN1	iTreg	0.166157	0.000800274	0.0114355	7094
PRAD	INF2	Macrophage	0.150764	0.000804126	0.00287561	64423
CESC	FLNB	MAIT	-0.194988	0.000808469	0.0270288	2317
UVM	TLN1	Th17	0.367091	0.000809761	0.0218787	7094
PAAD	FLNA	Neutrophil	-0.249439	0.000813546	0.00892239	2316
KIRP	ACTN4	Monocyte	-0.196214	0.000814018	0.00537534	81
LIHC	DSTN	MAIT	-0.174631	0.000819742	0.00744138	11034
KIRP	MYH10	Th1	-0.196016	0.000824199	0.0110739	4628
LUAD	MYL6	Th1	0.147201	0.000835235	0.00566928	4637
PCPG	CD2AP	Tr1	0.25988	0.000838704	0.0301699	23607
ESCA	TLN1	Monocyte	-0.244763	0.000839764	0.078858	7094
LUAD	MYH9	Th2	0.147092	0.000842747	0.00977079	4627
PCPG	CAPZB	MAIT	0.259751	0.000843907	0.00852756	832
GBM	PDLIM1	NK	0.272382	0.000845049	0.040445	9124
LUSC	MYH9	Th2	0.148852	0.000851903	0.00354611	4627
KIRC	ACTN4	CD4_T	0.145111	0.000854094	0.0158763	81
BRCA	TLN1	Macrophage	-0.101383	0.000857794	0.00680411	7094
LGG	TLN1	Monocyte	-0.146734	0.00085789	0.00259436	7094
LUSC	PDLIM1	InfiltrationScore	0.148747	0.000859188	0.00427561	9124
LIHC	ACTN4	MAIT	0.173958	0.00085933	0.00768314	81
HNSC	FLNB	Macrophage	0.146424	0.000869872	0.0238996	2317
KIRC	MYH10	Th17	-0.144876	0.000870994	0.0177499	4628
ACC	FLNB	Bcell	-0.371341	0.000884349	0.01084	2317
ACC	INF2	CD8_T	-0.371213	0.000888273	0.0146337	64423
LUSC	MYH10	Neutrophil	-0.148295	0.000891408	0.00278216	4628
COAD	CAPZB	NK	0.196354	0.000897098	0.00731402	832
LGG	ACTB	InfiltrationScore	0.146191	0.00089713	0.00163713	60
HNSC	DSTN	NKT	0.145871	0.00091046	0.00392891	11034
GBM	PDLIM1	Gamma_delta	-0.270656	0.000914396	0.0569326	9124
LGG	DSTN	MAIT	0.145911	0.000918066	0.00559107	11034
ACC	FLNB	Neutrophil	-0.370189	0.000920284	0.0158213	2317
LUAD	CAPZB	Bcell	0.146018	0.000920651	0.0399345	832
ACC	MYH10	Neutrophil	-0.370153	0.000921427	0.0158213	4628
LIHC	DSTN	CD4_naive	-0.172852	0.000928211	0.0181055	11034
TGCT	CAPZB	Central_memory	-0.267653	0.000928716	0.00307754	832
KIRP	CAPZB	DC	0.194065	0.000930979	0.0277494	832
LGG	ACTN4	CD4_T	0.145694	0.000934518	0.0155955	81
BRCA	CD2AP	DC	0.100657	0.000934818	0.00318632	23607
SARC	CD2AP	Tr1	0.205861	0.000944087	0.0655758	23607
BRCA	CAPZB	CD8_naive	-0.100551	0.000946652	0.00186906	832
LUAD	PDLIM1	nTreg	0.145676	0.000946862	0.00351846	9124
ACC	FLNB	Exhausted	0.369286	0.000949346	0.0340818	2317
HNSC	PDLIM1	Cytotoxic	0.145361	0.000949365	0.00245453	9124
PRAD	FLNA	Tfh	0.148669	0.000952259	0.011964	2316
THYM	DSTN	nTreg	0.298993	0.000956233	0.0123912	11034
KIRC	MYL6	NKT	-0.143597	0.000968601	0.0138263	4637
KICH	MYH10	InfiltrationScore	0.396873	0.000969521	0.00631504	4628
SKCM	ACTB	Neutrophil	0.171509	0.000970602	0.00598508	60
STAD	MYH10	CD4_T	0.161693	0.00097464	0.0306713	4628
LUAD	CD2AP	iTreg	-0.14528	0.000977985	0.0128528	23607
KICH	PDLIM1	Bcell	-0.396394	0.000984617	0.0300364	9124
KICH	CAPZB	CD8_T	0.395841	0.00100232	0.0142104	832
KIRC	CAPZB	InfiltrationScore	0.143177	0.00100276	0.00848662	832
PRAD	INF2	Gamma_delta	-0.147985	0.00100581	0.0302133	64423
BLCA	FLNA	DC	0.162935	0.00101337	0.0190342	2316
PRAD	MYH10	NKT	0.147826	0.00101863	0.0113876	4628
LUSC	TLN1	Monocyte	-0.146623	0.00102034	0.0152923	7094
KIRC	DSTN	Neutrophil	-0.142745	0.00103909	0.00760574	11034
LUAD	CD2AP	Macrophage	-0.144482	0.00104369	0.0126258	23607
BRCA	FLNB	nTreg	-0.0997107	0.00104484	0.0135412	2317
GBM	PDLIM1	Tr1	0.267694	0.00104566	0.0701251	9124
SKCM	TLN1	iTreg	0.170434	0.00104572	0.00835783	7094
ACC	MYL6	InfiltrationScore	-0.366238	0.00105376	0.00836429	4637
LUAD	MYH9	Effector_memory	-0.144331	0.00105657	0.00668268	4627
TGCT	MYH10	Exhausted	-0.264702	0.00106263	0.00803282	4628
LGG	FLNA	InfiltrationScore	0.144112	0.00106333	0.00190319	2316
LUSC	DSTN	Exhausted	-0.146104	0.00106369	0.00909039	11034
LGG	INF2	Th2	-0.144073	0.00106675	0.00589438	64423
KIRP	MYH10	Monocyte	0.191847	0.00106777	0.00607076	4628
LUAD	FLNB	Cytotoxic	0.144092	0.00107726	0.00729905	2317
ACC	FLNB	CD8_T	0.365183	0.00109224	0.0167704	2317
KIRP	PDLIM1	iTreg	0.191461	0.00109335	0.00390265	9124
HNSC	TLN1	Macrophage	0.14361	0.00109512	0.0270332	7094
LUSC	TLN1	Central_memory	0.145739	0.00109521	0.00733204	7094
HNSC	ACTN4	NK	0.143582	0.00109759	0.00553221	81
LUSC	INF2	Cytotoxic	-0.145678	0.00110056	0.00424692	64423
THYM	DSTN	CD4_T	-0.295184	0.00111793	0.0192993	11034
BRCA	CAPZB	Macrophage	-0.0990691	0.00112609	0.00830183	832
LGG	ACTB	Tfh	0.14335	0.0011311	0.0194806	60
UCS	DSTN	Bcell	0.423829	0.00113384	0.14901	11034
BRCA	MYH9	Exhausted	0.0988939	0.00114927	0.00356576	4627
LUSC	MYL6	Th17	-0.144957	0.00116573	0.0170979	4637
TGCT	ACTB	InfiltrationScore	-0.262536	0.00117193	0.0111643	60
TGCT	FLNB	Central_memory	-0.262437	0.00117719	0.00373198	2317
CESC	CAPZB	Tfh	0.18895	0.00117782	0.0679439	832
LUSC	MYH9	nTreg	-0.144798	0.00118055	0.0305631	4627
PCPG	CAPZB	Th17	0.252387	0.00119486	0.026447	832
STAD	MYH10	iTreg	0.158856	0.00119887	0.0313804	4628
UCEC	MYH9	Central_memory	0.242149	0.0012041	0.0918955	4627
LGG	ACTB	MAIT	0.142417	0.00121942	0.00701799	60
SARC	MYH9	Th1	0.201387	0.00122376	0.253228	4627
UCS	IQGAP1	Tr1	-0.421266	0.00122382	0.998991	8826
BLCA	TLN1	CD4_naive	-0.1603	0.00122525	0.0225841	7094
KIRC	PDLIM1	CD8_naive	-0.14069	0.00122918	0.0256642	9124
GBM	MYH10	NK	0.263855	0.00124142	0.047733	4628
LIHC	CD2AP	CD4_T	-0.168514	0.00125059	0.0122011	23607
BRCA	MYH9	Cytotoxic	0.098109	0.00125863	0.00400718	4627
KICH	CD2AP	InfiltrationScore	0.388559	0.00126389	0.00632082	23607
LGG	PDLIM1	NK	-0.141854	0.00127575	0.00781465	9124
STAD	MYH10	Th2	0.157817	0.00129229	0.0230282	4628
BRCA	INF2	Cytotoxic	-0.0978386	0.00129846	0.00410968	64423
THCA	TLN1	Tr1	-0.143717	0.00131546	0.0147774	7094
ACC	INF2	CD4_naive	0.359506	0.00132214	0.0146884	64423
KICH	CAPZB	Tfh	0.387088	0.0013237	0.0488663	832
TGCT	MYH9	Th1	0.25947	0.00134424	0.0124022	4627
LUSC	TLN1	Neutrophil	-0.143117	0.00134837	0.00374268	7094
LUSC	MYH9	InfiltrationScore	-0.143113	0.00134874	0.00617262	4627
OV	MYH9	Neutrophil	-0.184121	0.0013592	0.0230753	4627
TGCT	PDLIM1	Monocyte	-0.25919	0.00136108	0.00450792	9124
UVM	CAPZB	Central_memory	-0.351589	0.00138399	0.199348	832
THYM	TLN1	Exhausted	0.289816	0.00138842	0.0161296	7094
ESCA	ACTN4	Tfh	0.234615	0.00138956	0.044195	81
BLCA	CAPZB	Th1	-0.158433	0.00139929	0.0127978	832
BRCA	CAPZB	Cytotoxic	0.0971467	0.00140577	0.00438865	832
LGG	ACTB	Exhausted	0.140633	0.0014062	0.00280247	60
LUSC	FLNB	Exhausted	0.142577	0.00140672	0.0110692	2317
KIRP	MYL6	CD4_naive	-0.187038	0.00143002	0.14393	4637
STAD	CD2AP	Bcell	-0.156236	0.00144727	0.0459826	23607
LUAD	ACTB	NK	-0.140305	0.00145885	0.00902707	60
PRAD	IQGAP1	InfiltrationScore	-0.143237	0.00146135	0.0096477	8826
LGG	IQGAP1	Macrophage	-0.140022	0.00147594	0.0024801	8826
PAAD	CD2AP	Gamma_delta	0.237114	0.00148454	0.00698482	23607
BLCA	FLNA	Macrophage	0.157589	0.00148524	0.0147653	2316
PAAD	CAPZB	Tfh	0.236927	0.00149782	0.0103789	832
HNSC	INF2	Central_memory	-0.139685	0.00149967	0.0131759	64423
PRAD	IQGAP1	Th1	-0.142902	0.0014997	0.186178	8826
BRCA	INF2	Bcell	-0.0965596	0.00150316	0.00325179	64423
BRCA	INF2	nTreg	-0.0965462	0.00150544	0.0168612	64423
STAD	IQGAP1	CD8_T	-0.155657	0.00150821	0.0156294	8826
BLCA	TLN1	Neutrophil	-0.15723	0.00152315	0.0205545	7094
SKCM	ACTB	Tfh	-0.164822	0.00153248	0.0110321	60
PRAD	MYH10	NK	0.142579	0.00153762	0.0166973	4628
SARC	MYL6	DC	-0.197361	0.00153843	0.017257	4637
SKCM	PDLIM1	CD8_naive	-0.16467	0.00154821	0.0206369	9124
BRCA	PDLIM1	Exhausted	-0.096255	0.0015561	0.00469202	9124
LGG	MYH10	CD8_naive	0.139339	0.00155772	0.00551139	4628
SARC	MYH10	Monocyte	0.197119	0.00155951	0.0275987	4628
THYM	FLNB	nTreg	-0.286648	0.0015747	0.0134204	2317
COAD	ACTB	NK	-0.187036	0.00157527	0.0106259	60
UVM	FLNB	Neutrophil	0.347541	0.00158499	0.0156523	2317
SKCM	CAPZB	Central_memory	0.164297	0.00158732	0.0169634	832
KIRP	FLNA	iTreg	-0.185143	0.00160148	0.0053483	2316
KIRC	CD2AP	Gamma_delta	0.137341	0.00160862	0.00726998	23607
CESC	DSTN	Bcell	0.18368	0.00162088	0.035586	11034
KIRC	FLNB	Monocyte	-0.137171	0.00163044	0.0726519	2317
LUSC	TLN1	Tfh	0.140678	0.00163104	0.0056098	7094
THYM	TLN1	CD8_T	0.285726	0.00163301	0.0152859	7094
LUSC	DSTN	Cytotoxic	-0.140644	0.00163525	0.00568173	11034
ACC	INF2	Exhausted	-0.352914	0.00164328	0.0402263	64423
KIRC	FLNB	iTreg	0.137054	0.0016457	0.00591899	2317
PRAD	FLNA	Cytotoxic	0.141668	0.0016493	0.0399422	2316
GBM	MYH10	InfiltrationScore	0.257343	0.00165147	0.0330784	4628
SARC	MYH10	Macrophage	0.195868	0.00167284	0.0133746	4628
PCPG	FLNB	nTreg	0.244991	0.00167737	0.0469742	2317
THYM	ACTB	Tfh	0.284986	0.00168125	0.00730828	60
KIRC	TLN1	Neutrophil	0.136748	0.00168604	0.0104925	7094
OV	MYH9	DC	0.180568	0.00168765	0.0586997	4627
TGCT	ACTN4	NKT	-0.254275	0.00168979	0.00730832	81
THYM	TLN1	NKT	-0.284804	0.00169333	0.00617384	7094
LUSC	INF2	Exhausted	-0.140148	0.00169917	0.0125766	64423
KIRC	INF2	Th17	0.136608	0.00170491	0.0309049	64423
COAD	MYL6	CD8_T	0.18568	0.00170615	0.0173219	4637
LAML	DSTN	Monocyte	0.25157	0.00170777	0.0761094	11034
HNSC	FLNB	Tr1	0.137872	0.00172949	0.0250803	2317
BRCA	PDLIM1	CD8_naive	0.0953037	0.00173266	0.00325163	9124
LUAD	FLNA	CD4_T	-0.138072	0.00173868	0.00577817	2316
KIRC	CD2AP	nTreg	-0.136324	0.0017435	0.006472	23607
TGCT	FLNB	Tfh	-0.253431	0.00175306	0.00560291	2317
HNSC	PDLIM1	Th17	-0.137682	0.00175528	0.00989754	9124
HNSC	CD2AP	InfiltrationScore	-0.137671	0.00175681	0.0115626	23607
UVM	ACTB	Effector_memory	0.344299	0.00176454	0.02369	60
BRCA	PDLIM1	DC	-0.0951022	0.00177233	0.00531837	9124
BRCA	CD2AP	Effector_memory	0.0950817	0.00177642	0.00866664	23607
THCA	INF2	DC	-0.139846	0.00177703	0.00921124	64423
ESCA	FLNB	nTreg	0.229418	0.00178398	0.0126141	2317
COAD	MYL6	nTreg	0.184898	0.00178607	0.0171632	4637
KIRC	FLNB	Tr1	0.136003	0.00178831	0.0554741	2317
PCPG	CD2AP	CD8_T	-0.243461	0.00179708	0.0680301	23607
LUAD	MYL6	CD4_naive	-0.137616	0.00180149	0.0400985	4637
BRCA	MYH9	NK	0.0949332	0.00180627	0.00479281	4627
ACC	ACTN4	Tfh	-0.349803	0.00181803	0.0229804	81
KIRP	CD2AP	MAIT	-0.182879	0.00183084	0.0111089	23607
PCPG	FLNB	Neutrophil	-0.243026	0.00183249	0.114173	2317
LGG	TLN1	Macrophage	-0.137231	0.00183706	0.00303596	7094
SARC	CD2AP	Monocyte	0.193913	0.00186515	0.0303659	23607
LUSC	MYL6	Gamma_delta	0.138757	0.00189088	0.0427528	4637
BLCA	MYH10	Th2	0.154076	0.0018972	0.0442362	4628
KIRC	CD2AP	Neutrophil	0.135078	0.00192304	0.0115086	23607
CESC	INF2	Cytotoxic	-0.180706	0.00193371	0.0333805	64423
TGCT	PDLIM1	Bcell	0.251029	0.00194496	0.00741379	9124
KIRC	DSTN	MAIT	0.134874	0.00195389	0.0131216	11034
THCA	FLNA	Tr1	0.138504	0.0019688	0.0155389	2316
TGCT	IQGAP1	Th17	-0.250702	0.00197247	0.00961469	8826
KIRC	CAPZB	nTreg	-0.134721	0.00197736	0.00713181	832
LGG	MYH9	Th2	-0.136163	0.00199544	0.00950855	4627
ACC	INF2	Bcell	0.346856	0.00199881	0.0171041	64423
ACC	FLNB	CD4_naive	-0.346693	0.00200922	0.0200575	2317
PRAD	CAPZB	CD4_naive	0.13899	0.00202217	0.0248738	832
DLBC	ACTN4	CD4_T	0.434575	0.00202587	0.294244	81
SKCM	PDLIM1	Cytotoxic	0.160573	0.00203087	0.0130411	9124
LIHC	ACTN4	NKT	0.161209	0.00203349	0.0701631	81
THYM	FLNA	Tfh	0.280096	0.00203387	0.0085487	2316
LGG	ACTN4	Gamma_delta	-0.13591	0.0020347	0.017915	81
BLCA	FLNB	Cytotoxic	-0.153045	0.0020367	0.0137104	2317
TGCT	PDLIM1	Tfh	0.249845	0.0020464	0.00618251	9124
LUSC	PDLIM1	CD8_T	0.137714	0.00204732	0.0114938	9124
THCA	FLNA	nTreg	0.137946	0.00205405	0.00999374	2316
UVM	FLNA	nTreg	-0.339495	0.00206446	0.0954228	2316
KIRC	TLN1	Th2	0.134144	0.00206837	0.0122513	7094
KIRP	MYH10	NK	-0.180603	0.00209136	0.0207969	4628
HNSC	INF2	CD8_T	-0.135407	0.00209378	0.00668633	64423
LGG	MYH10	NK	-0.135496	0.00210063	0.0110026	4628
STAD	CD2AP	Tfh	-0.150895	0.0021059	0.00924016	23607
TGCT	ACTN4	Th2	-0.249138	0.00210918	0.0169632	81
BRCA	PDLIM1	Th17	0.0935161	0.00211506	0.00505909	9124
LIHC	MYH10	iTreg	0.160551	0.00212246	0.0826474	4628
BRCA	ACTB	Th2	-0.0934394	0.00213309	0.0189617	60
OV	INF2	Exhausted	0.176614	0.00213736	0.0379076	64423
SARC	ACTB	NK	-0.191428	0.00213854	0.063173	60
ESCA	FLNB	MAIT	0.225502	0.0021459	0.0578933	2317
PAAD	MYH10	DC	-0.229219	0.00214835	0.0498974	4628
SARC	CD2AP	NKT	-0.19126	0.0021583	0.029228	23607
KICH	CAPZB	Th1	0.371083	0.0021592	0.0452912	832
CHOL	MYH9	CD8_naive	0.494263	0.00218429	0.173618	4627
LGG	CAPZB	Neutrophil	-0.134911	0.00219705	0.0181943	832
SKCM	ACTB	iTreg	-0.159106	0.00223463	0.0156485	60
THCA	CAPZB	Gamma_delta	-0.136786	0.00224214	0.0185019	832
THCA	MYH10	Tr1	-0.13676	0.00224651	0.0155554	4628
SKCM	ACTB	Th1	-0.158977	0.00225347	0.062199	60
SARC	MYH9	iTreg	0.190455	0.00225517	0.0460577	4627
LIHC	MYH10	Central_memory	0.159567	0.00226223	0.0340371	4628
LGG	ACTN4	NK	0.134265	0.00230816	0.0117828	81
LIHC	MYL6	Th17	-0.159215	0.00231417	0.0328644	4637
LGG	IQGAP1	Effector_memory	-0.134212	0.00231744	0.00662902	8826
THCA	MYH9	Th1	0.136311	0.00232347	0.0365591	4627
OV	MYL6	Macrophage	-0.175104	0.0023362	0.0284851	4637
THCA	MYH10	Central_memory	-0.136044	0.00237046	0.0186302	4628
READ	MYH9	Gamma_delta	0.311421	0.00237717	0.138071	4627
KIRC	ACTB	DC	0.132294	0.0023865	0.0479358	60
TGCT	MYH10	CD8_T	-0.245939	0.00241608	0.0102333	4628
PCPG	INF2	Effector_memory	0.23677	0.00241732	0.0195516	64423
KIRC	MYL6	NK	-0.13196	0.00244847	0.0347017	4637
LUAD	IQGAP1	Th17	0.133551	0.00246085	0.0155912	8826
BLCA	FLNB	iTreg	-0.15025	0.00246307	0.0250092	2317
LIHC	TLN1	Cytotoxic	0.158242	0.00246357	0.0214785	7094
SARC	CAPZB	nTreg	0.188665	0.0024851	0.0529285	832
LUAD	MYL6	iTreg	0.133418	0.00248583	0.025119	4637
KIRC	CD2AP	CD8_naive	-0.131695	0.00249864	0.0327835	23607
ESCA	ACTN4	Monocyte	-0.222216	0.00249965	0.113726	81
GBM	PDLIM1	Exhausted	0.247505	0.00250792	0.0717342	9124
OV	PDLIM1	Th2	0.173776	0.00252498	0.0624398	9124
LUSC	INF2	Th17	0.134764	0.00255613	0.0246564	64423
MESO	MYH9	Gamma_delta	0.31939	0.00256652	0.121034	4627
THYM	MYL6	MAIT	-0.273891	0.00257725	0.0244712	4637
LUAD	CD2AP	CD4_naive	0.132898	0.00258536	0.0513406	23607
LUAD	FLNA	Th17	-0.132835	0.00259771	0.0160538	2316
LGG	ACTB	Central_memory	-0.132609	0.00261681	0.00553615	60
HNSC	INF2	InfiltrationScore	-0.132468	0.00261926	0.0156871	64423
THYM	FLNA	Bcell	0.273356	0.0026298	0.0223712	2316
KIRC	TLN1	Gamma_delta	0.130969	0.00264116	0.0106726	7094
COAD	CAPZB	Th1	0.178039	0.00264816	0.0175517	832
THCA	MYH9	DC	0.134541	0.00265127	0.0118661	4627
OV	CD2AP	Neutrophil	0.17292	0.00265376	0.0367193	23607
KICH	MYL6	Macrophage	-0.364036	0.00265785	0.0693272	4637
SARC	CAPZB	Monocyte	0.18738	0.00266298	0.0353789	832
KIRC	TLN1	Bcell	0.13085	0.00266518	0.0834788	7094
GBM	CAPZB	Macrophage	0.245901	0.00268052	0.0519266	832
SKCM	TLN1	Exhausted	0.156243	0.00268711	0.0801316	7094
THCA	TLN1	CD4_naive	0.134272	0.0027046	0.110111	7094
PAAD	MYH10	CD8_naive	-0.224139	0.00270774	0.0584782	4628
ACC	INF2	iTreg	-0.337067	0.00272099	0.0205548	64423
BRCA	PDLIM1	Effector_memory	-0.0911945	0.00272692	0.0120669	9124
HNSC	INF2	Bcell	-0.131893	0.00273508	0.0186835	64423
KIRP	ACTN4	nTreg	0.175755	0.00276236	0.00972372	81
LUSC	IQGAP1	Th2	0.133705	0.00276527	0.00857841	8826
CESC	ACTN4	Effector_memory	-0.174523	0.00276739	0.379799	81
KIRP	FLNB	CD4_T	0.175556	0.00279368	0.0156119	2317
GBM	FLNA	Tr1	0.244611	0.00282714	0.0751293	2316
THCA	CD2AP	DC	-0.133564	0.00284984	0.0123671	23607
THCA	DSTN	CD8_T	-0.13355	0.00285269	0.352717	11034
ACC	ACTN4	Th1	-0.3355	0.00285609	0.0206887	81
MESO	CAPZB	Tr1	0.315967	0.00287032	0.0999858	832
COAD	CAPZB	Effector_memory	0.176581	0.00287442	0.079365	832
THYM	FLNA	Neutrophil	-0.270768	0.00289762	0.0201618	2316
HNSC	ACTB	InfiltrationScore	-0.131089	0.00290506	0.0169169	60
KICH	MYH10	Exhausted	0.360876	0.00291307	0.021481	4628
KIRC	TLN1	CD8_T	-0.129599	0.00293021	0.0262901	7094
UVM	TLN1	DC	-0.328371	0.00294187	0.122292	7094
BRCA	CAPZB	Central_memory	0.0904176	0.00296525	0.020232	832
LUAD	MYL6	NKT	-0.131014	0.00297724	0.0125939	4637
STAD	CD2AP	CD4_T	-0.145798	0.00297935	0.0496488	23607
UVM	FLNB	CD8_T	-0.32795	0.00298084	0.0509208	2317
ACC	ACTN4	NK	-0.334061	0.00298549	0.0289123	81
COAD	ACTB	CD8_T	-0.175842	0.0029956	0.0251775	60
KIRP	MYH9	Central_memory	0.174314	0.00299642	0.0859116	4627
SARC	CD2AP	Th1	-0.185162	0.00299772	0.253228	23607
KIRC	MYL6	Tr1	0.129285	0.00300043	0.0617987	4637
UCEC	DSTN	Bcell	0.222458	0.0030025	0.0154316	11034
THYM	INF2	CD4_naive	0.269735	0.00301116	0.0331974	64423
KIRP	INF2	Th2	-0.174065	0.00303868	0.051666	64423
THYM	FLNB	InfiltrationScore	0.269099	0.00308304	0.0233065	2317
LGG	CAPZB	Cytotoxic	0.130227	0.00312706	0.0187526	832
SKCM	TLN1	Gamma_delta	0.153808	0.00313605	0.187287	7094
BRCA	ACTN4	Th2	0.0898654	0.00314603	0.0230715	81
DLBC	FLNB	Cytotoxic	0.417533	0.00315038	0.129199	2317
LGG	MYH9	NK	-0.130113	0.00315341	0.0148975	4627
PCPG	CAPZB	CD4_T	-0.230588	0.0031565	0.0610621	832
KIRC	FLNA	Neutrophil	-0.128576	0.00316467	0.0160912	2316
LIHC	ACTN4	CD4_T	0.154261	0.00317081	0.0192353	81
LUAD	CD2AP	Th17	0.130094	0.00318753	0.0184273	23607
UVM	CAPZB	Macrophage	0.325744	0.00319258	0.0637178	832
THCA	TLN1	Neutrophil	0.132009	0.00319385	0.02772	7094
PAAD	ACTB	Tfh	-0.220414	0.00319854	0.0184678	60
LUSC	FLNB	nTreg	-0.131668	0.0032118	0.0554395	2317
LAML	DSTN	Neutrophil	0.236734	0.00321682	0.166358	11034
BRCA	CAPZB	Monocyte	-0.0896305	0.00322593	0.0205101	832
KIRP	FLNA	DC	0.17299	0.00322744	0.0545248	2316
BRCA	MYL6	Tfh	-0.0895744	0.00324529	0.00904379	4637
COAD	MYH10	Central_memory	0.174389	0.00324755	0.273691	4628
BRCA	FLNB	Th2	-0.0895228	0.00326318	0.0234996	2317
KIRC	ACTB	Th2	-0.128144	0.0032686	0.01742	60
SARC	MYL6	CD8_naive	0.183466	0.00327865	0.0819253	4637
BRCA	DSTN	iTreg	0.0894654	0.00328321	0.0104601	11034
STAD	ACTB	CD8_T	-0.144341	0.00328349	0.026444	60
CESC	DSTN	CD8_naive	0.171401	0.00330227	0.0394943	11034
PRAD	FLNA	DC	-0.13234	0.00330427	0.0206107	2316
PCPG	INF2	Monocyte	-0.229497	0.00330647	0.0219826	64423
KIRP	MYL6	CD8_T	0.172439	0.00332821	0.0411486	4637
STAD	ACTB	Th2	-0.144078	0.00334118	0.0394749	60
ACC	ACTN4	Gamma_delta	0.330318	0.0033468	0.0130256	81
STAD	ACTB	NK	-0.143973	0.00336464	0.0225381	60
BLCA	CD2AP	CD4_T	-0.145558	0.00336514	0.0374031	23607
LIHC	DSTN	CD8_T	0.153304	0.00336626	0.0698311	11034
ESCA	ACTN4	Th17	0.215614	0.00337502	0.37737	81
KIRC	MYH10	CD4_T	0.127639	0.0033941	0.0225785	4628
THYM	CD2AP	NKT	0.266431	0.0034019	0.0108532	23607
STAD	FLNA	nTreg	0.143787	0.00340639	0.068752	2316
LIHC	INF2	Tfh	0.153059	0.00341796	0.0198338	64423
OV	TLN1	Neutrophil	-0.16845	0.00342915	0.0423246	7094
ESCA	MYH10	DC	0.215233	0.00343314	0.0332254	4628
GBM	INF2	Neutrophil	0.239826	0.00343647	0.0523276	64423
UVM	TLN1	Th2	-0.323324	0.00344018	0.0975975	7094
LUAD	MYL6	Monocyte	0.128981	0.00346016	0.0748685	4637
ACC	DSTN	Th2	0.329205	0.00346156	0.031154	11034
BLCA	FLNB	Bcell	0.145109	0.00346563	0.0871339	2317
SKCM	ACTB	NK	-0.15217	0.00347508	0.0204006	60
STAD	TLN1	Effector_memory	0.143464	0.0034799	0.496376	7094
BLCA	CAPZB	Exhausted	-0.14497	0.00349727	0.0329106	832
LGG	MYL6	CD8_naive	0.128697	0.00350084	0.00946849	4637
GBM	ACTB	Central_memory	0.239309	0.00350891	0.319946	60
HNSC	FLNA	Bcell	-0.128478	0.00352496	0.0220482	2316
KIRC	INF2	Central_memory	-0.127077	0.00353884	0.119573	64423
LGG	FLNA	Tr1	-0.128506	0.00355024	0.0881165	2316
LUSC	INF2	Effector_memory	0.130286	0.003551	0.0162033	64423
OV	INF2	Th1	0.167733	0.00357091	0.059421	64423
LGG	TLN1	InfiltrationScore	-0.128353	0.00359013	0.00569584	7094
COAD	MYH10	CD8_naive	-0.172523	0.00359917	0.0179648	4628
LIHC	FLNA	Cytotoxic	0.152219	0.0036011	0.0286626	2316
PAAD	FLNA	Th17	-0.217695	0.00360599	0.0360682	2316
HNSC	FLNA	CD4_T	-0.128143	0.00361269	0.0161176	2316
LGG	FLNA	CD8_naive	-0.128243	0.00361906	0.00966224	2316
THCA	FLNA	iTreg	0.130203	0.00364037	0.0123844	2316
SKCM	PDLIM1	CD4_T	0.151347	0.00365774	0.0245869	9124
TGCT	ACTN4	CD4_T	0.235819	0.00367135	0.109479	81
TGCT	MYH10	Neutrophil	0.235782	0.00367676	0.0162712	4628
STAD	FLNB	CD8_naive	-0.142574	0.00368999	0.0165521	2317
THCA	MYH9	nTreg	0.129962	0.00370392	0.015685	4627
LUSC	DSTN	CD8_T	-0.129673	0.00371182	0.0174584	11034
COAD	DSTN	CD8_naive	0.171766	0.00375141	0.018604	11034
BRCA	FLNB	Cytotoxic	-0.0882048	0.00375178	0.0100091	2317
THCA	ACTN4	Tr1	-0.129752	0.00376024	0.0206488	81
HNSC	CD2AP	Tr1	-0.127535	0.00377705	0.0348338	23607
ACC	FLNB	Tfh	0.326257	0.00378256	0.0365	2317
THCA	MYH10	Cytotoxic	-0.129664	0.00378406	0.0313156	4628
SKCM	TLN1	CD4_T	0.150755	0.00379442	0.0251764	7094
ACC	ACTN4	Macrophage	-0.326044	0.00380667	0.0261485	81
STAD	ACTN4	Monocyte	-0.141879	0.00386219	0.0472192	81
LUSC	TLN1	Macrophage	0.129025	0.00388881	0.0272529	7094
KIRC	INF2	Effector_memory	-0.125547	0.00396168	0.0755817	64423
LAML	MYH9	MAIT	0.231575	0.00397439	0.106768	4627
THCA	PDLIM1	MAIT	0.128928	0.00398872	0.00827734	9124
STAD	FLNA	Th1	0.141364	0.00399433	0.035991	2316
LUAD	ACTB	Monocyte	0.126999	0.00399824	0.0775182	60
ACC	ACTN4	CD4_naive	0.324297	0.00401029	0.0306011	81
LGG	PDLIM1	CD8_naive	0.126706	0.00404762	0.0105429	9124
KICH	PDLIM1	InfiltrationScore	0.349162	0.00406033	0.0144064	9124
SARC	MYH10	Th2	-0.179281	0.00407722	0.0730212	4628
LGG	INF2	CD8_naive	0.126568	0.00408838	0.0106228	64423
LUSC	TLN1	Exhausted	0.128308	0.00409336	0.0239999	7094
SARC	ACTB	Tfh	-0.179148	0.00410528	0.288971	60
CESC	INF2	nTreg	-0.167473	0.00410727	0.0785134	64423
BRCA	ACTN4	CD8_naive	-0.0873379	0.00410842	0.00719036	81
THCA	INF2	Central_memory	-0.128501	0.00411211	0.02552	64423
LUSC	CAPZB	Monocyte	0.128195	0.00412648	0.0341994	832
BRCA	TLN1	NKT	0.087272	0.00413673	0.0115768	7094
KIRP	CD2AP	Gamma_delta	-0.168435	0.00415021	0.0144788	23607
KICH	CAPZB	NK	0.348281	0.00416088	0.0169558	832
BRCA	IQGAP1	NKT	0.0871412	0.0041935	0.0116926	8826
PCPG	IQGAP1	Effector_memory	0.223768	0.00420404	0.027675	8826
CESC	ACTB	CD4_T	-0.167003	0.00421464	0.0953862	60
SKCM	TLN1	nTreg	-0.149026	0.00422055	0.0899736	7094
HNSC	PDLIM1	Exhausted	0.125919	0.00424688	0.0152141	9124
KIRP	MYH9	CD8_T	0.167892	0.00427469	0.0411486	4627
PCPG	PDLIM1	Bcell	0.223258	0.0042937	0.0347736	9124
STAD	ACTB	CD4_T	-0.1402	0.00430803	0.0598017	60
SKCM	DSTN	Central_memory	-0.148634	0.0043232	0.0338568	11034
KIRP	ACTB	Cytotoxic	-0.167577	0.0043486	0.026188	60
SARC	DSTN	Th2	0.178019	0.00435025	0.074424	11034
SKCM	CAPZB	DC	0.148462	0.00436877	0.269552	832
HNSC	INF2	MAIT	0.125475	0.00438489	0.042012	64423
LUAD	CD2AP	DC	-0.125707	0.0043888	0.03244	23607
SKCM	ACTB	CD8_naive	0.148258	0.00442357	0.0378812	60
PCPG	FLNB	Tfh	0.222523	0.00442596	0.41985	2317
LIHC	CAPZB	CD4_T	-0.148855	0.0044261	0.0218277	832
PCPG	FLNB	CD8_naive	-0.222484	0.00443306	0.0978274	2317
LUAD	CD2AP	Tfh	-0.125562	0.00443464	0.0127294	23607
KICH	PDLIM1	Cytotoxic	0.345975	0.00443484	0.0498368	9124
KICH	CD2AP	Exhausted	0.345879	0.00444656	0.021984	23607
LUSC	INF2	NK	-0.127138	0.00444836	0.0193403	64423
KICH	CAPZB	Bcell	-0.345753	0.00446199	0.0300364	832
SKCM	PDLIM1	iTreg	0.1481	0.00446615	0.0272548	9124
UCEC	MYH9	Th2	-0.213142	0.00450832	0.0251271	4627
BRCA	CAPZB	DC	-0.0863769	0.00453942	0.0117512	832
BLCA	CD2AP	CD8_naive	-0.140832	0.00456732	0.0381793	23607
SARC	MYH10	NKT	-0.176969	0.00458977	0.0457029	4628
LUSC	MYH9	Bcell	-0.126661	0.00460085	0.0785371	4627
OV	CD2AP	Th2	-0.163143	0.00461245	0.0850088	23607
ESCA	MYH9	Effector_memory	-0.208514	0.00461718	0.281782	4627
STAD	MYH9	InfiltrationScore	0.139078	0.00463142	0.0238851	4627
BRCA	TLN1	CD8_naive	-0.0861514	0.00464631	0.00805738	7094
BLCA	MYH10	Neutrophil	-0.140521	0.00465875	0.0490194	4628
LUSC	PDLIM1	Effector_memory	-0.126455	0.00466844	0.0199706	9124
CESC	FLNB	Th2	-0.16509	0.00467834	0.23411	2317
LUAD	CD2AP	NK	-0.124544	0.00476938	0.0238472	23607
COAD	CD2AP	Monocyte	0.167286	0.00477794	0.0822287	23607
THCA	TLN1	Cytotoxic	-0.126247	0.00482212	0.0370673	7094
SARC	ACTB	Th17	0.175951	0.00483357	0.191269	60
STAD	ACTB	iTreg	-0.138409	0.00483476	0.052013	60
ESCA	INF2	DC	0.207399	0.00484582	0.0413597	64423
OV	DSTN	CD8_naive	0.162224	0.00485115	0.0412223	11034
LUSC	INF2	Neutrophil	0.125891	0.00485721	0.0103804	64423
PAAD	CAPZB	Th2	-0.210774	0.00486254	0.0708706	832
THYM	FLNB	NK	0.256455	0.00487299	0.029579	2317
LGG	PDLIM1	Tr1	-0.124092	0.00488288	0.102121	9124
THCA	INF2	Tr1	-0.125956	0.00492124	0.0235531	64423
KICH	FLNA	Exhausted	0.342016	0.00494236	0.0225833	2316
KIRC	DSTN	CD8_naive	0.122488	0.00494734	0.0364898	11034
UVM	TLN1	InfiltrationScore	-0.311068	0.00497693	0.171129	7094
LUAD	CAPZB	Cytotoxic	-0.12393	0.00498205	0.0207071	832
ACC	INF2	Th2	-0.316594	0.00502848	0.036956	64423
PRAD	MYH10	Monocyte	-0.126377	0.00504052	0.028019	4628
KIRC	TLN1	MAIT	-0.122223	0.00504224	0.0261848	7094
KIRC	CD2AP	NKT	0.12221	0.00504704	0.0444271	23607
STAD	DSTN	Tfh	-0.137687	0.00506263	0.0186939	11034
KIRC	TLN1	Macrophage	-0.122165	0.00506325	0.0224626	7094
THYM	INF2	CD4_T	0.255149	0.00510271	0.0414853	64423
LGG	MYL6	Effector_memory	-0.123469	0.00510392	0.0132392	4637
KIRP	PDLIM1	nTreg	0.164447	0.00514692	0.0158858	9124
TGCT	CAPZB	Macrophage	0.227331	0.0051474	0.0379073	832
DLBC	FLNB	NK	0.3975	0.00514744	0.333752	2317
LGG	IQGAP1	InfiltrationScore	-0.123315	0.00515955	0.00797731	8826
GBM	PDLIM1	Effector_memory	0.229405	0.00518959	0.123875	9124
LUSC	CAPZB	Cytotoxic	0.1249	0.00520609	0.0136589	832
SKCM	TLN1	Th2	0.145564	0.00520617	0.0461002	7094
KICH	CAPZB	Cytotoxic	0.340091	0.00520729	0.0498368	832
LIHC	ACTN4	Neutrophil	-0.146128	0.00521639	0.0447036	81
OV	MYH10	nTreg	-0.16087	0.00522325	0.447344	4628
PCPG	CAPZB	nTreg	-0.218445	0.00522815	0.0676168	832
LGG	CAPZB	MAIT	0.123093	0.00524121	0.0235763	832
HNSC	ACTN4	InfiltrationScore	0.1229	0.00526841	0.0269658	81
KIRP	MYH9	Th17	-0.163935	0.00528925	0.197944	4627
BLCA	DSTN	CD8_T	-0.138499	0.00529332	0.663296	11034
THYM	CD2AP	NK	0.254066	0.0053004	0.0314354	23607
KIRP	MYL6	Th17	-0.16386	0.00531048	0.197944	4637
UVM	TLN1	MAIT	-0.308718	0.00533295	0.0870673	7094
COAD	CAPZB	nTreg	0.165165	0.00534674	0.0321054	832
CESC	CAPZB	InfiltrationScore	0.162484	0.00538372	0.124564	832
KICH	FLNA	CD8_T	0.338606	0.00541997	0.0327663	2316
KIRP	TLN1	DC	0.163476	0.00541998	0.0572962	7094
SARC	MYH10	CD4_T	-0.173658	0.00542543	0.0238043	4628
PCPG	FLNA	Th17	0.217488	0.00543432	0.0401405	2316
BLCA	MYH10	Cytotoxic	0.138056	0.00544222	0.02846	4628
BRCA	MYH10	Th17	0.0845668	0.00546389	0.0120938	4628
BRCA	PDLIM1	Tfh	0.0845597	0.00546785	0.0142873	9124
PAAD	ACTB	NK	-0.207964	0.0054761	0.0288459	60
LUAD	ACTN4	NK	0.122574	0.00548243	0.0267022	81
KIRP	MYH9	Th1	0.163153	0.0055139	0.0321575	4627
LUAD	MYH10	nTreg	-0.122355	0.00556744	0.0167982	4628
PRAD	IQGAP1	CD8_naive	0.124922	0.00557311	0.630498	8826
KIRC	FLNA	Tfh	0.120819	0.00557339	0.225294	2316
READ	MYL6	nTreg	0.285256	0.00557917	0.422344	4637
ACC	ACTN4	iTreg	-0.312583	0.0056443	0.031396	81
KICH	FLNA	NK	0.336998	0.00565899	0.0205386	2316
PRAD	CD2AP	NKT	0.124668	0.00567124	0.0462049	23607
PAAD	FLNA	CD8_naive	-0.207096	0.00567901	0.0829788	2316
SKCM	PDLIM1	NK	0.144098	0.00568258	0.0291696	9124
LGG	FLNA	Monocyte	0.121908	0.00569683	0.0126081	2316
COAD	FLNB	NKT	0.163919	0.00570865	0.0360079	2317
UCEC	IQGAP1	CD4_T	0.207522	0.00571639	0.472168	8826
LUSC	PDLIM1	Th2	-0.123525	0.00572694	0.0151405	9124
UVM	FLNB	Exhausted	-0.306266	0.00572837	0.157073	2317
SARC	ACTB	Monocyte	0.17254	0.00573678	0.0486764	60
PCPG	CD2AP	Effector_memory	-0.216122	0.00574124	0.0324127	23607
LGG	DSTN	Bcell	-0.121786	0.00574551	0.0378399	11034
SKCM	CD2AP	Neutrophil	0.143903	0.0057488	0.0249849	23607
LGG	ACTB	Bcell	-0.121745	0.00576231	0.0378858	60
SARC	CAPZB	iTreg	0.172395	0.00577849	0.0646656	832
BLCA	CD2AP	Exhausted	0.137079	0.00578447	0.0446429	23607
THYM	PDLIM1	Gamma_delta	-0.251488	0.00579881	0.0654122	9124
PAAD	TLN1	Gamma_delta	0.206458	0.00583258	0.0231204	7094
PRAD	INF2	Monocyte	0.124246	0.00583757	0.0312192	64423
LUAD	ACTN4	Cytotoxic	0.121628	0.00585779	0.0234941	81
UVM	FLNB	MAIT	-0.30548	0.00586046	0.0870673	2317
KIRC	INF2	CD8_naive	0.120088	0.00586946	0.0401058	64423
DLBC	CD2AP	CD4_T	-0.391668	0.00590588	0.330189	23607
BLCA	TLN1	Th17	-0.136697	0.00592325	0.0447582	7094
CESC	INF2	NKT	0.160617	0.00594613	0.0541046	64423
OV	DSTN	Exhausted	-0.158461	0.00594931	0.0527434	11034
PRAD	MYL6	DC	0.123921	0.00596842	0.0289058	4637
COAD	PDLIM1	CD8_T	0.16298	0.0059959	0.0413862	9124
LUSC	PDLIM1	CD4_T	0.122798	0.00602107	0.0198613	9124
LAML	CD2AP	DC	0.221084	0.00602726	0.393375	23607
SARC	FLNA	iTreg	0.171488	0.00604441	0.0659196	2316
TGCT	IQGAP1	CD8_naive	-0.223175	0.00604804	0.0215515	8826
STAD	MYH9	Tfh	0.134839	0.00606057	0.0216017	4627
HNSC	FLNA	Gamma_delta	-0.120903	0.00606091	0.0179132	2316
DLBC	IQGAP1	NK	0.39044	0.00607747	0.333752	8826
PAAD	FLNA	nTreg	-0.205406	0.00609383	0.0306747	2316
CESC	FLNB	DC	-0.160108	0.00610831	0.0924044	2317
BLCA	PDLIM1	Central_memory	0.136034	0.00617155	0.988142	9124
THCA	DSTN	MAIT	0.122673	0.00617622	0.0119495	11034
ESCA	INF2	Tfh	-0.201707	0.0061786	0.0907372	64423
BRCA	IQGAP1	Bcell	-0.083326	0.00619225	0.0119058	8826
KICH	CD2AP	CD8_T	0.333553	0.00620261	0.0342238	23607
KIRP	ACTN4	CD8_naive	-0.160874	0.00621728	0.0306491	81
LUSC	DSTN	Tfh	-0.122287	0.0062362	0.016851	11034
MESO	FLNA	Gamma_delta	0.29105	0.00623901	0.213232	2316
CESC	PDLIM1	NK	0.159639	0.00626158	0.399921	9124
SKCM	MYH9	CD4_T	-0.142384	0.00628897	0.0349505	4627
BRCA	TLN1	CD4_T	0.083158	0.00629732	0.0141415	7094
GBM	PDLIM1	Bcell	-0.224168	0.00634276	0.154375	9124
STAD	MYH9	Neutrophil	-0.133963	0.0064009	0.020602	4627
LUAD	CD2AP	CD8_naive	0.120158	0.00648718	0.0370697	23607
LIHC	PDLIM1	CD4_T	0.142404	0.00650009	0.0270652	9124
KIRC	ACTB	CD4_T	-0.11862	0.00650734	0.037623	60
PRAD	DSTN	Th2	0.1226	0.00652875	0.300219	11034
BRCA	MYL6	MAIT	0.0827963	0.00652897	0.0369591	4637
TGCT	CAPZB	CD8_T	-0.221134	0.00653971	0.0246637	832
KIRP	ACTB	CD8_T	-0.159805	0.00657438	0.046067	60
LGG	DSTN	InfiltrationScore	-0.11982	0.00658693	0.0100552	11034
THYM	FLNA	Macrophage	-0.247754	0.00659491	0.0497684	2316
LUAD	FLNB	InfiltrationScore	0.11989	0.00660799	0.0308089	2317
THYM	FLNA	Exhausted	0.247685	0.00661035	0.0382445	2316
LUAD	CD2AP	Effector_memory	0.119776	0.00666029	0.0257636	23607
KIRC	CAPZB	Tfh	0.118249	0.00667794	0.225773	832
PAAD	CAPZB	Tr1	0.203121	0.00669734	0.0978582	832
KIRP	FLNA	CD4_T	0.159417	0.00670831	0.0315872	2316
BLCA	MYH9	Macrophage	-0.134649	0.00672055	0.0451223	4627
LUAD	FLNA	DC	0.119583	0.00674916	0.0409312	2316
MESO	MYH9	NK	0.288351	0.00676002	0.366113	4627
PCPG	FLNB	CD4_T	0.211874	0.00679704	0.0738721	2317
CESC	CAPZB	CD8_T	0.157877	0.0068675	0.100682	832
UVM	INF2	MAIT	0.29979	0.00689977	0.0870673	64423
STAD	TLN1	nTreg	0.132739	0.00690577	0.108882	7094
BLCA	FLNB	CD8_naive	0.134202	0.00690676	0.0527587	2317
HNSC	ACTN4	Th1	0.118962	0.0069324	0.0178989	81
UVM	TLN1	Gamma_delta	-0.299614	0.00693445	0.0996234	7094
STAD	MYH10	Central_memory	0.132665	0.00693738	0.0549167	4628
ESCA	FLNB	Tfh	0.198916	0.00694499	0.0960751	2317
TGCT	FLNB	Bcell	-0.219514	0.00695499	0.0240678	2317
TGCT	ACTB	Macrophage	-0.219473	0.00696556	0.0437851	60
THYM	DSTN	Central_memory	-0.245993	0.00700271	0.118345	11034
KIRP	DSTN	MAIT	-0.158567	0.00701049	0.0325046	11034
ACC	INF2	NK	-0.304844	0.00702342	0.0464476	64423
THYM	TLN1	Monocyte	-0.245897	0.00702558	0.0434846	7094
THCA	MYH10	nTreg	-0.120741	0.00704257	0.0235295	4628
HNSC	MYH9	CD4_T	0.118713	0.00705163	0.0265124	4627
ACC	ACTN4	Cytotoxic	-0.304591	0.00707318	0.0419386	81
HNSC	MYH9	Th1	-0.118646	0.00708443	0.0182414	4627
KICH	CAPZB	Macrophage	0.328466	0.00708903	0.0693272	832
LGG	ACTN4	nTreg	-0.118717	0.00710576	0.0832833	81
SKCM	CD2AP	CD4_T	-0.140232	0.00713224	0.0379937	23607
KIRC	MYH9	MAIT	0.117209	0.00717802	0.0339455	4627
PRAD	TLN1	Central_memory	0.121111	0.00721618	0.196403	7094
LGG	FLNA	DC	0.118344	0.00728912	0.0252656	2316
SARC	ACTB	Central_memory	-0.167573	0.00732352	0.242111	60
ACC	FLNB	Th17	-0.303147	0.00736276	0.0599061	2317
STAD	ACTB	InfiltrationScore	-0.131661	0.00737917	0.033051	60
PRAD	ACTB	Exhausted	-0.120777	0.00737929	0.0553713	60
UVM	TLN1	Bcell	0.297377	0.0073874	0.189435	7094
LUSC	MYL6	NKT	-0.11974	0.00741232	0.0473133	4637
UCEC	INF2	Bcell	0.201128	0.00743609	0.0296268	64423
KICH	INF2	Macrophage	-0.3266	0.00744096	0.0693272	64423
ESCA	FLNA	DC	0.19724	0.0074447	0.0544235	2316
COAD	FLNA	Effector_memory	-0.158586	0.00751875	0.0879508	2316
GBM	MYH9	Neutrophil	-0.219595	0.0075307	0.0817386	4627
THYM	TLN1	MAIT	0.2436	0.00759296	0.0464371	7094
COAD	ACTN4	CD4_T	0.158391	0.00759364	0.367353	81
STAD	FLNA	Th17	-0.131065	0.00765318	0.0427522	2316
BLCA	FLNB	Exhausted	-0.132378	0.00771591	0.054415	2317
THYM	IQGAP1	NKT	-0.243	0.00774753	0.0210552	8826
CESC	INF2	CD8_T	-0.155514	0.00776225	0.104467	64423
THCA	ACTB	CD4_naive	-0.119189	0.00781549	0.167154	60
PCPG	MYH9	Th1	-0.208221	0.00783952	0.0814958	4627
TGCT	MYH9	CD4_naive	-0.216159	0.00789012	0.37318	4627
ESCA	MYH9	Tfh	-0.195803	0.00789838	0.100104	4627
PAAD	PDLIM1	Th17	-0.199068	0.0079004	0.0648921	9124
OV	TLN1	Th1	0.15303	0.00792743	0.0885666	7094
HNSC	ACTN4	Gamma_delta	0.11681	0.00802788	0.0229552	81
ACC	IQGAP1	Th17	0.299741	0.00808768	0.0609205	8826
LIHC	ACTN4	Tfh	0.138554	0.00811787	0.0349658	81
TGCT	PDLIM1	CD8_T	0.215339	0.00813498	0.029015	9124
LIHC	DSTN	Monocyte	-0.138461	0.00816094	0.148492	11034
COAD	CD2AP	DC	0.156961	0.00816382	0.105373	23607
ACC	MYL6	Macrophage	-0.299389	0.0081661	0.0378825	4637
PAAD	MYH10	Tr1	0.198237	0.00816945	0.10456	4628
LGG	ACTB	CD8_T	0.116649	0.00817813	0.0330282	60
KICH	CD2AP	NK	0.322759	0.00821379	0.0266743	23607
ESCA	INF2	nTreg	-0.194823	0.00822175	0.0395362	64423
THYM	INF2	Central_memory	0.241194	0.00823015	0.118345	64423
SARC	ACTB	CD4_naive	-0.165071	0.00826197	0.085198	60
STAD	FLNA	CD4_T	-0.129783	0.00827407	0.0852469	2316
THYM	CAPZB	CD8_T	0.241021	0.00827786	0.0482557	832
CESC	INF2	CD8_naive	0.154187	0.00830896	0.0637222	64423
PAAD	ACTB	CD4_T	-0.197679	0.00835459	0.0338399	60
KIRC	PDLIM1	Effector_memory	0.114993	0.00835692	0.113237	9124
SKCM	ACTB	Macrophage	-0.137467	0.00836323	0.134502	60
UVM	TLN1	Cytotoxic	-0.292555	0.00845379	0.206917	7094
UCS	CAPZB	InfiltrationScore	0.348105	0.00856345	0.673035	832
THYM	INF2	Neutrophil	-0.239995	0.00856505	0.0386857	64423
LUAD	IQGAP1	CD8_naive	-0.115965	0.00862839	0.0449796	8826
BLCA	FLNB	Th17	0.130473	0.00865009	0.0573614	2317
KICH	FLNB	NK	-0.320679	0.00866098	0.0271671	2317
SKCM	CAPZB	CD4_T	0.136742	0.00871602	0.0428302	832
ACC	FLNB	MAIT	0.29686	0.00874901	0.091262	2317
LGG	CAPZB	CD4_T	0.115609	0.00876998	0.0670134	832
OV	TLN1	iTreg	0.15093	0.00883729	0.091621	7094
CHOL	MYH10	Tr1	-0.430006	0.00885609	0.289324	4628
LAML	MYL6	Neutrophil	0.210836	0.00889706	0.220606	4637
THCA	ACTB	InfiltrationScore	0.117135	0.00895486	0.0408371	60
BLCA	MYH9	Exhausted	-0.129858	0.00897277	0.0603875	4627
COAD	FLNB	CD4_T	0.155032	0.00899309	0.367353	2317
LUSC	PDLIM1	Exhausted	0.116823	0.00900054	0.0423824	9124
PRAD	MYH9	Macrophage	-0.117733	0.0090216	0.0247375	4627
KIRP	MYH10	Macrophage	-0.15356	0.00904981	0.137131	4628
LUAD	TLN1	CD8_naive	-0.115246	0.00905279	0.0465831	7094
LIHC	PDLIM1	Bcell	-0.136614	0.00906209	0.0366758	9124
UCEC	CD2AP	Bcell	0.196156	0.0090764	0.0342531	23607
BLCA	MYH9	DC	-0.129662	0.00907753	0.0728787	4627
UVM	INF2	NKT	-0.289902	0.00909593	0.375206	64423
PRAD	ACTB	Th17	-0.117581	0.00911178	0.0801333	60
ACC	INF2	nTreg	-0.295355	0.00911279	0.0933062	64423
HNSC	MYH9	CD8_naive	0.11473	0.00923075	0.0238369	4627
MESO	FLNA	Monocyte	-0.277599	0.00923592	0.240191	2316
KIRP	MYH9	CD8_naive	-0.153051	0.00928433	0.0399821	4627
STAD	MYH10	Tr1	0.127854	0.00929252	0.0775238	4628
SKCM	FLNA	Bcell	0.135577	0.00931029	0.0917933	2316
PRAD	MYH10	Bcell	-0.117186	0.0093492	0.325085	4628
KIRC	CAPZB	Monocyte	0.113269	0.00939041	0.0766492	832
SARC	PDLIM1	iTreg	0.162325	0.00941409	0.0796232	9124
KIRP	ACTN4	MAIT	0.15276	0.00942056	0.03631	81
BLCA	CD2AP	Th1	0.129021	0.00942824	0.0570387	23607
SARC	CAPZB	Bcell	-0.162284	0.00943237	0.125458	832
BLCA	PDLIM1	Effector_memory	-0.128997	0.00944193	0.125947	9124
MESO	MYH9	Monocyte	-0.276764	0.00945787	0.240191	4627
THYM	CD2AP	Exhausted	-0.23698	0.00946102	0.0466348	23607
TGCT	MYH10	MAIT	0.211179	0.00948426	0.120393	4628
KIRC	MYL6	Cytotoxic	-0.113051	0.00952923	0.0899762	4637
ESCA	FLNB	DC	-0.191137	0.00954551	0.062935	2317
PRAD	ACTN4	Tfh	0.116822	0.00957281	0.0513376	81
SARC	FLNA	CD8_T	0.161943	0.00958517	0.308781	2316
KIRC	PDLIM1	Monocyte	0.112948	0.00959507	0.0766492	9124
LAML	MYH9	Tfh	0.208782	0.00959984	0.222936	4627
ACC	ACTN4	Bcell	0.29334	0.00962075	0.0584984	81
KIRP	FLNB	nTreg	-0.15227	0.00965403	0.0266975	2317
THYM	FLNA	CD8_T	0.236361	0.0096548	0.0529811	2316
SARC	MYH9	NKT	0.161787	0.00965618	0.0786989	4627
KIRP	FLNB	Central_memory	0.152232	0.0096724	0.12755	2317
SARC	CAPZB	Th2	-0.161731	0.00968164	0.117552	832
ESCA	CD2AP	iTreg	-0.190725	0.00970452	0.403756	23607
SKCM	FLNA	Tfh	0.13478	0.00973783	0.0390222	2316
ESCA	ACTB	NK	-0.190604	0.00975161	0.119383	60
COAD	IQGAP1	CD8_naive	-0.153154	0.00987165	0.0389777	8826
PAAD	FLNA	Th2	-0.193451	0.00988348	0.103899	2316
ACC	MYH10	NK	0.292223	0.00991259	0.059989	4628
KIRC	MYL6	CD8_naive	0.112424	0.00993787	0.0528421	4637
COAD	MYH9	NK	0.152993	0.00995074	0.0434101	4627
UVM	INF2	Th1	0.286614	0.00995095	0.0593976	64423
OV	MYH9	Th17	-0.148606	0.00995151	0.0890821	4627
UCEC	MYL6	Bcell	0.193706	0.00999692	0.036738	4637
STAD	CD2AP	NK	-0.12659	0.0100189	0.0490864	23607
BRCA	PDLIM1	Th1	-0.0783949	0.0100266	0.0296112	9124
LUAD	PDLIM1	Bcell	-0.113697	0.0100314	0.0945886	9124
KIRP	PDLIM1	Cytotoxic	0.151456	0.0100535	0.0405785	9124
TGCT	ACTB	MAIT	-0.209558	0.0100611	0.122172	60
THYM	ACTB	CD8_naive	0.235039	0.0100802	0.0469316	60
BRCA	PDLIM1	CD8_T	0.078314	0.0101041	0.0615347	9124
KICH	MYH10	Th1	0.314546	0.0101054	0.0600661	4628
STAD	MYL6	MAIT	-0.126423	0.0101185	0.210757	4637
THCA	DSTN	Tfh	-0.115244	0.0101318	0.0913673	11034
LUAD	MYL6	Gamma_delta	-0.113489	0.0101699	0.331381	4637
MESO	FLNA	Tfh	0.274183	0.0101738	0.202688	2316
OV	TLN1	Gamma_delta	0.148135	0.0101916	0.20808	7094
KIRC	CD2AP	MAIT	-0.112043	0.0101936	0.0427459	23607
LUSC	DSTN	Th1	-0.114913	0.010198	0.0532098	11034
SARC	MYH10	DC	0.160524	0.0102454	0.0731386	4628
ESCA	MYH9	MAIT	-0.189256	0.0102909	0.109439	4627
ACC	INF2	Macrophage	-0.290804	0.0102948	0.0442187	64423
SKCM	CD2AP	Cytotoxic	-0.133749	0.0103158	0.0476353	23607
PAAD	MYH10	Neutrophil	-0.19232	0.0103322	0.0428444	4628
HNSC	PDLIM1	CD8_T	0.113019	0.0103386	0.0230266	9124
UVM	INF2	Tr1	0.285148	0.0103545	0.415079	64423
LGG	ACTB	CD8_naive	-0.113042	0.0103973	0.0225494	60
SKCM	MYH10	MAIT	0.133574	0.0104173	0.16481	4628
LUSC	CAPZB	NKT	0.114573	0.0104253	0.0604658	832
CHOL	TLN1	MAIT	-0.421663	0.0104258	0.546837	7094
ACC	FLNA	Gamma_delta	0.290124	0.0104825	0.0321735	2316
LGG	MYH10	Th2	-0.112914	0.0104853	0.0371744	4628
BRCA	MYH10	Tfh	0.0778757	0.0105335	0.0250998	4628
PCPG	IQGAP1	Bcell	0.200397	0.0105617	0.0535027	8826
SKCM	PDLIM1	NKT	-0.133303	0.0105751	0.0971799	9124
HNSC	DSTN	Gamma_delta	-0.112668	0.0105795	0.0288634	11034
COAD	ACTB	iTreg	-0.151743	0.0105812	0.217619	60
BLCA	TLN1	Effector_memory	0.127008	0.0106101	0.132357	7094
DLBC	FLNB	Gamma_delta	0.365564	0.0106172	0.388582	2317
GBM	MYH10	Neutrophil	-0.210115	0.010639	0.0979616	4628
UVM	TLN1	Tfh	-0.284108	0.010649	0.352588	7094
COAD	ACTB	InfiltrationScore	-0.151606	0.0106524	0.142918	60
MESO	MYH9	CD8_naive	-0.272526	0.0106579	0.7722	4627
COAD	MYH10	Tfh	0.151496	0.0107097	0.194875	4628
KIRC	MYL6	InfiltrationScore	0.11126	0.010737	0.0540794	4637
THCA	CD2AP	Monocyte	-0.114305	0.0107659	0.0617599	23607
SKCM	CAPZB	InfiltrationScore	0.132962	0.0107778	0.075133	832
KIRC	MYL6	Exhausted	0.111151	0.0108149	0.0571455	4637
KIRP	TLN1	InfiltrationScore	0.149969	0.0108211	0.155076	7094
BRCA	MYL6	Cytotoxic	-0.0775897	0.0108223	0.0245702	4637
THYM	MYH10	Th2	0.232841	0.0108247	0.0751342	4628
TGCT	MYH10	Effector_memory	-0.207521	0.0108297	0.0617657	4628
SKCM	INF2	Bcell	0.132872	0.0108318	0.099745	64423
THYM	PDLIM1	MAIT	-0.232802	0.0108381	0.0570905	9124
LUAD	MYH9	InfiltrationScore	0.112486	0.0108611	0.0436067	4627
KICH	PDLIM1	CD8_T	0.311554	0.0108829	0.044902	9124
LIHC	CD2AP	iTreg	-0.133202	0.0109613	0.160465	23607
KIRP	ACTN4	Gamma_delta	-0.149679	0.0109768	0.0301755	81
LGG	DSTN	CD8_T	0.112093	0.0110644	0.040138	11034
LIHC	PDLIM1	Macrophage	-0.133016	0.011074	0.0560576	9124
BRCA	IQGAP1	CD8_T	-0.0773159	0.0111055	0.0650961	8826
KICH	MYH10	Macrophage	0.310713	0.0111105	0.0693272	4628
LAML	DSTN	CD8_T	-0.20469	0.0111475	0.279908	11034
KICH	CD2AP	Cytotoxic	0.310497	0.0111697	0.0538033	23607
KIRP	MYH10	CD4_T	0.149318	0.0111734	0.0415232	4628
LUSC	MYH9	CD4_T	-0.113495	0.0111769	0.0301799	4627
HNSC	MYH9	Th2	0.111784	0.0112093	0.0878867	4627
COAD	CAPZB	NKT	-0.150538	0.0112223	0.0600861	832
HNSC	MYL6	Monocyte	-0.11175	0.0112342	0.0402054	4637
THCA	MYH9	Cytotoxic	0.113572	0.0112852	0.0717693	4627
KIRP	ACTN4	Th1	0.149051	0.0113205	0.0461368	81
PRAD	FLNB	Th1	0.114212	0.0113215	0.262918	2317
ACC	MYL6	CD8_naive	0.286992	0.0113856	0.0422916	4637
THYM	TLN1	Gamma_delta	0.231231	0.0113997	0.0787946	7094
BLCA	FLNA	Exhausted	0.125716	0.0114365	0.0682297	2316
THYM	FLNA	NK	-0.230915	0.011516	0.0552421	2316
SARC	CAPZB	NK	-0.157991	0.0115236	0.166988	832
LIHC	DSTN	Th17	-0.132256	0.0115466	0.0695421	11034
LUAD	ACTB	Central_memory	-0.111534	0.0115555	0.0802576	60
CESC	MYH10	Macrophage	-0.147564	0.0115829	0.175221	4628
KIRC	FLNB	CD8_naive	0.110092	0.0115966	0.0580583	2317
THCA	IQGAP1	CD8_naive	-0.113071	0.0116528	0.595315	8826
LUSC	MYH10	Cytotoxic	0.112798	0.0116873	0.0255805	4628
LUSC	ACTN4	CD4_T	0.112767	0.0117104	0.0311587	81
LUSC	MYH10	CD4_T	0.112726	0.011741	0.0311596	4628
OV	MYH9	Th2	0.145304	0.0117483	0.134436	4627
MESO	INF2	iTreg	0.268936	0.0117765	0.340914	64423
TGCT	CAPZB	nTreg	0.205117	0.0118031	0.107315	832
STAD	IQGAP1	Neutrophil	0.123785	0.0118132	0.0334687	8826
LIHC	FLNB	CD4_T	-0.131757	0.0118665	0.0376506	2317
LAML	FLNB	Monocyte	-0.202744	0.0119575	0.189072	2317
CESC	MYH10	DC	-0.146871	0.0119842	0.110036	4628
UCEC	CD2AP	Th2	0.18901	0.011994	0.0488818	23607
LIHC	DSTN	nTreg	0.131481	0.0120466	0.16352	11034
KIRC	MYH9	CD4_T	0.109483	0.0120684	0.0615358	4627
STAD	ACTB	Central_memory	-0.123396	0.0120833	0.0787064	60
KIRC	FLNA	nTreg	-0.109439	0.0121027	0.0346241	2316
CHOL	FLNA	Macrophage	-0.41384	0.0121063	0.50363	2316
LUSC	CAPZB	CD4_T	0.112167	0.0121674	0.0316034	832
SARC	IQGAP1	Macrophage	-0.156747	0.0122014	0.0668448	8826
LGG	MYH9	CD4_naive	0.110549	0.0122293	0.414348	4627
PAAD	CD2AP	NK	0.187968	0.0122313	0.0543117	23607
LUSC	INF2	Gamma_delta	-0.112072	0.0122408	0.123584	64423
ACC	DSTN	CD8_T	0.284212	0.0122435	0.0642391	11034
ESCA	MYH10	Gamma_delta	0.184735	0.0122967	0.211115	4628
LIHC	ACTN4	NK	0.131055	0.0123296	0.0725658	81
KICH	MYH10	Cytotoxic	0.306429	0.0123357	0.0545656	4628
KIRP	ACTB	Th1	-0.147277	0.0123434	0.0469912	60
KIRP	PDLIM1	CD8_T	0.147245	0.0123631	0.0635461	9124
OV	TLN1	Tr1	-0.144271	0.0123664	0.174198	7094
LUSC	MYH10	Tfh	0.111894	0.0123801	0.0288835	4628
COAD	CAPZB	Cytotoxic	0.148488	0.0123919	0.0724273	832
CHOL	IQGAP1	InfiltrationScore	-0.412325	0.0124567	0.295767	8826
HNSC	MYH10	iTreg	0.110137	0.0124715	0.0683729	4628
KIRP	PDLIM1	Th1	0.14703	0.0124924	0.0469912	9124
SKCM	INF2	Monocyte	-0.13019	0.0125531	0.068813	64423
CESC	INF2	NK	-0.145921	0.012554	0.399921	64423
LUAD	CAPZB	CD4_T	0.11014	0.0126427	0.0297724	832
STAD	PDLIM1	MAIT	-0.122572	0.0126736	0.214887	9124
CHOL	CD2AP	Tr1	-0.41139	0.0126776	0.319889	23607
THCA	CAPZB	Effector_memory	0.111726	0.0126917	0.101577	832
MESO	MYH10	CD8_T	0.266162	0.0127095	0.820111	4628
HNSC	CD2AP	Macrophage	-0.109826	0.0127242	0.104477	23607
KICH	INF2	Monocyte	-0.304982	0.012775	0.679036	64423
KIRC	FLNA	Cytotoxic	0.108578	0.0128003	0.10796	2316
THCA	DSTN	Cytotoxic	-0.111522	0.0128563	0.0785815	11034
PAAD	TLN1	DC	-0.1866	0.0128882	0.10554	7094
MESO	INF2	Th17	-0.26559	0.0129094	0.184774	64423
KICH	MYH10	iTreg	0.30436	0.0129681	0.0726848	4628
CESC	INF2	iTreg	-0.145221	0.0129887	0.204579	64423
PRAD	CAPZB	CD4_T	0.112012	0.0130092	0.0765267	832
UCEC	MYH9	Bcell	-0.186793	0.0130532	0.0447752	4627
DLBC	ACTB	Central_memory	-0.355828	0.0130613	0.79935	60
KICH	MYL6	DC	-0.30396	0.0130935	0.655908	4637
BRCA	TLN1	Tr1	-0.0755364	0.0131107	0.0923743	7094
UVM	CAPZB	CD8_naive	-0.276263	0.0131175	0.255631	832
PAAD	CAPZB	Macrophage	0.18607	0.0131509	0.161472	832
KIRC	DSTN	Tr1	0.108143	0.0131666	0.116155	11034
CHOL	MYH9	iTreg	-0.409338	0.0131733	0.413174	4627
PRAD	IQGAP1	iTreg	-0.111795	0.0131871	0.373916	8826
LIHC	ACTN4	Th17	-0.129812	0.0131884	0.0741849	81
KICH	CD2AP	Th1	0.303654	0.0131903	0.0631268	23607
THCA	CAPZB	NKT	0.111104	0.0132	0.0832844	832
BRCA	MYL6	Neutrophil	0.075458	0.013206	0.0384366	4637
OV	ACTN4	Tr1	0.142918	0.0132189	0.175709	81
MESO	TLN1	nTreg	-0.264479	0.0133061	0.348119	7094
HNSC	ACTN4	Th2	0.10911	0.0133207	0.095066	81
STAD	CAPZB	Cytotoxic	0.121618	0.0133881	0.0400398	832
KIRC	MYH9	Exhausted	-0.107867	0.0134034	0.0606153	4627
LUSC	TLN1	CD8_naive	-0.110591	0.0134435	0.0558655	7094
KIRP	MYL6	Neutrophil	-0.145476	0.0134646	0.0584417	4637
LUSC	MYH10	Central_memory	0.110552	0.013476	0.0504297	4628
THYM	FLNA	Monocyte	-0.22589	0.0135045	0.0645237	2316
ESCA	MYH10	Neutrophil	-0.182287	0.0135202	0.138546	4628
HNSC	CD2AP	Tfh	-0.108846	0.0135477	0.0315059	23607
HNSC	MYH9	Neutrophil	-0.108843	0.0135501	0.039723	4627
TGCT	IQGAP1	Exhausted	0.201172	0.0135672	0.0558106	8826
MESO	MYH9	NKT	0.263651	0.0136086	0.686522	4627
BRCA	PDLIM1	iTreg	-0.0750646	0.0136933	0.0332836	9124
CESC	CD2AP	Tfh	-0.144069	0.0137333	0.120826	23607
OV	MYH9	iTreg	0.142096	0.013762	0.117017	4627
PAAD	CD2AP	MAIT	0.184832	0.0137829	0.0818273	23607
BRCA	TLN1	Gamma_delta	0.0749871	0.0137913	0.0408179	7094
PAAD	ACTB	Bcell	-0.184591	0.0139092	0.322916	60
THCA	DSTN	CD4_T	-0.110267	0.0139111	0.308456	11034
BLCA	FLNA	iTreg	0.122271	0.0139232	0.0954767	2316
KICH	PDLIM1	Th2	0.301266	0.0139659	0.276901	9124
PRAD	CAPZB	DC	-0.110861	0.0139775	0.0479105	832
CHOL	ACTB	MAIT	0.406015	0.014011	0.546837	60
LUSC	FLNB	NKT	0.109924	0.0140176	0.0722644	2317
HNSC	INF2	Th17	0.108282	0.0140426	0.0548102	64423
LGG	MYH9	Cytotoxic	-0.10835	0.0140756	0.0572311	4627
PAAD	INF2	Neutrophil	0.18424	0.0140947	0.0545076	64423
THCA	CAPZB	nTreg	0.110048	0.0141027	0.0396639	832
THCA	FLNA	NKT	0.110041	0.0141086	0.0844142	2316
BLCA	MYH9	InfiltrationScore	-0.1219	0.0142178	0.0701188	4627
KIRP	ACTB	Tr1	-0.144327	0.0142256	0.112237	60
MESO	INF2	Monocyte	-0.261975	0.0142394	0.267196	64423
ESCA	TLN1	Central_memory	0.180775	0.0143278	0.144339	7094
BRCA	ACTN4	Tfh	0.0745565	0.0143463	0.0327344	81
ESCA	MYH9	DC	0.180575	0.0144377	0.0782073	4627
LGG	ACTB	CD4_naive	-0.107946	0.0144406	0.414348	60
STAD	TLN1	CD8_naive	-0.120224	0.0144971	0.0491234	7094
GBM	ACTB	Gamma_delta	0.201276	0.0145018	0.207438	60
KIRC	INF2	Th2	0.106627	0.0145141	0.0555631	64423
THCA	ACTB	Neutrophil	-0.10956	0.0145385	0.0759012	60
KIRP	CAPZB	NKT	0.143869	0.0145398	0.391638	832
UVM	INF2	Neutrophil	-0.272271	0.0145539	0.0569416	64423
TGCT	ACTN4	Macrophage	-0.199112	0.0145768	0.0530546	81
ESCA	CD2AP	Th17	0.180295	0.0145929	0.392938	23607
ACC	FLNB	CD4_T	0.277185	0.0146655	0.687694	2317
LAML	DSTN	Gamma_delta	-0.196878	0.0147197	0.259877	11034
THCA	MYH9	Neutrophil	-0.109271	0.0148011	0.0766179	4627
KIRC	ACTN4	CD8_naive	0.10626	0.0148578	0.0703791	81
LIHC	CD2AP	Neutrophil	0.127492	0.014934	0.0788459	23607
PAAD	FLNA	CD8_T	0.182561	0.0150122	0.113884	2316
THYM	FLNB	DC	0.222419	0.0150476	0.122804	2317
BRCA	IQGAP1	Tr1	-0.074	0.0150927	0.103313	8826
UCEC	CAPZB	CD4_T	-0.182726	0.0152105	0.501882	832
ESCA	FLNB	Monocyte	-0.179172	0.0152305	0.268825	2317
KIRC	INF2	NKT	0.105856	0.0152449	0.0907907	64423
KIRC	PDLIM1	InfiltrationScore	0.105828	0.0152718	0.068232	9124
MESO	FLNA	Neutrophil	-0.259266	0.0153119	0.299021	2316
UVM	MYL6	Neutrophil	-0.270287	0.0153174	0.0569416	4637
BRCA	MYH10	MAIT	-0.0738361	0.0153188	0.0641511	4628
THCA	INF2	Macrophage	-0.10871	0.0153245	0.117995	64423
KIRP	DSTN	DC	-0.142753	0.0153299	0.0998071	11034
OV	CD2AP	NK	-0.139779	0.0153994	0.120282	23607
UVM	MYH9	Central_memory	-0.269987	0.0154359	0.286419	4627
KICH	FLNA	InfiltrationScore	0.297037	0.0154366	0.0412393	2316
HNSC	CAPZB	Cytotoxic	0.10676	0.0154586	0.0274895	832
BLCA	PDLIM1	Neutrophil	-0.120392	0.0154707	0.12192	9124
UVM	CAPZB	CD4_naive	-0.2697	0.0155495	0.277751	832
OV	FLNB	Monocyte	-0.139452	0.0156443	0.138006	2317
HNSC	MYH10	NK	0.106559	0.0156551	0.0442614	4628
STAD	ACTB	Tr1	-0.118847	0.0156698	0.106491	60
LAML	DSTN	Macrophage	0.195076	0.0156734	0.353676	11034
UCEC	FLNB	CD8_T	-0.181791	0.0157484	0.403013	2317
THYM	CD2AP	Th2	0.22079	0.0158232	0.0835975	23607
PRAD	MYH10	DC	-0.108781	0.0158894	0.0524881	4628
PRAD	CD2AP	MAIT	0.108746	0.0159236	0.743266	23607
GBM	MYH9	NK	0.198486	0.0159528	0.165987	4627
SARC	CD2AP	Tfh	-0.150689	0.0160292	0.289856	23607
LUSC	DSTN	InfiltrationScore	-0.107753	0.0160404	0.0411111	11034
KIRC	TLN1	Exhausted	-0.105046	0.0160478	0.0658363	7094
CHOL	MYH10	DC	-0.398533	0.0160624	0.97698	4628
OV	MYL6	Exhausted	-0.138902	0.0160629	0.083909	4637
DLBC	IQGAP1	InfiltrationScore	0.345716	0.0160936	0.728151	8826
MESO	INF2	Gamma_delta	0.25737	0.0161038	0.403118	64423
SKCM	MYL6	Exhausted	0.125537	0.0161162	0.157552	4637
ACC	INF2	InfiltrationScore	-0.273405	0.0161322	0.0574588	64423
STAD	FLNA	Central_memory	0.118325	0.0161366	0.0932865	2316
DLBC	CD2AP	NKT	0.345564	0.0161435	0.45599	23607
LAML	DSTN	CD4_T	-0.194213	0.0161488	0.254159	11034
THYM	ACTN4	MAIT	0.220091	0.0161663	0.0727626	81
DLBC	MYH9	MAIT	0.345343	0.016216	0.806769	4627
LUAD	IQGAP1	NK	0.106165	0.0162543	0.0587542	8826
LUSC	FLNB	Th2	-0.107495	0.0162965	0.0349695	2317
LIHC	INF2	CD4_T	0.125813	0.0163215	0.0465151	64423
LGG	PDLIM1	Tfh	-0.105977	0.0163398	0.128586	9124
MESO	MYH9	Bcell	0.256734	0.016377	0.304053	4627
COAD	CD2AP	Macrophage	0.142536	0.0164184	0.190091	23607
ACC	MYH10	iTreg	0.272538	0.016486	0.0597587	4628
PAAD	CAPZB	CD4_T	0.180039	0.0164882	0.0581006	832
LUAD	FLNB	NK	0.105887	0.0165371	0.0594964	2317
COAD	FLNB	Macrophage	-0.142343	0.0165666	0.190091	2317
THYM	DSTN	Effector_memory	0.219291	0.0165674	0.197266	11034
TGCT	PDLIM1	Th2	-0.195386	0.0165702	0.0855424	9124
LIHC	PDLIM1	Monocyte	0.125473	0.0166149	0.19605	9124
TGCT	PDLIM1	CD8_naive	-0.195307	0.016615	0.0528255	9124
MESO	FLNA	nTreg	-0.256082	0.0166613	0.348119	2316
UVM	FLNB	CD8_naive	-0.266852	0.0167207	0.255631	2317
THCA	ACTN4	Tfh	-0.107255	0.0167583	0.107304	81
TGCT	MYH10	NK	-0.195054	0.0167593	0.0737992	4628
COAD	CD2AP	NKT	0.142088	0.0167631	0.0794854	23607
LUSC	ACTB	Tfh	-0.107006	0.016793	0.0367154	60
CESC	CAPZB	Th17	-0.139803	0.0168272	0.2701	832
OV	CAPZB	NKT	-0.137885	0.0168624	0.278717	832
STAD	ACTN4	Cytotoxic	0.117524	0.0168753	0.0487969	81
LIHC	CD2AP	Effector_memory	0.125084	0.0169574	0.147053	23607
BLCA	TLN1	Th2	0.118668	0.0170211	0.173338	7094
HNSC	CD2AP	Cytotoxic	-0.105175	0.0170651	0.02988	23607
THYM	DSTN	Tfh	-0.218283	0.0170846	0.0572042	11034
HNSC	MYL6	Gamma_delta	0.104998	0.0172538	0.0420884	4637
THCA	CAPZB	Bcell	-0.106776	0.0172548	0.19105	832
OV	FLNB	Exhausted	-0.137386	0.0172674	0.0871611	2317
UCS	CAPZB	Macrophage	0.317024	0.0172824	0.526915	832
LUAD	ACTB	Macrophage	0.105174	0.0172844	0.0768825	60
LIHC	CD2AP	MAIT	-0.124705	0.0172966	0.0597164	23607
COAD	FLNB	Exhausted	-0.141351	0.0173446	0.0836142	2317
BRCA	FLNB	CD8_naive	0.0724553	0.0173462	0.0273178	2317
OV	ACTB	Bcell	-0.137254	0.0173761	0.235862	60
BLCA	FLNB	MAIT	-0.118283	0.0173856	0.0968751	2317
BLCA	PDLIM1	Tr1	0.118229	0.0174371	0.508805	9124
LUSC	IQGAP1	Neutrophil	0.106384	0.0174429	0.0312464	8826
ESCA	MYH10	nTreg	-0.175545	0.0174567	0.0749395	4628
THYM	CAPZB	Bcell	0.217558	0.0174652	0.072202	832
STAD	MYH9	Exhausted	0.116876	0.0174947	0.0853878	4627
COAD	IQGAP1	Exhausted	0.141163	0.0174951	0.083972	8826
PRAD	FLNA	nTreg	-0.107194	0.0174992	0.213967	2316
LUAD	DSTN	DC	-0.104894	0.017585	0.0726231	11034
STAD	DSTN	MAIT	-0.116767	0.0176004	0.231655	11034
UVM	FLNA	Effector_memory	-0.264682	0.017663	0.0624687	2316
SARC	FLNB	Bcell	-0.148428	0.0177056	0.171351	2317
THYM	ACTB	Neutrophil	-0.217082	0.0177188	0.0622284	60
THYM	IQGAP1	Tfh	0.217032	0.0177458	0.0589646	8826
LAML	MYL6	CD4_T	-0.191467	0.0177461	0.254159	4637
STAD	PDLIM1	CD8_T	0.116576	0.0177877	0.0851287	9124
PRAD	ACTN4	CD4_T	0.106889	0.0178241	0.0932529	81
BRCA	ACTN4	Cytotoxic	0.0721023	0.0179008	0.0387898	81
STAD	ACTB	Bcell	-0.116447	0.017915	0.163011	60
LUAD	CAPZB	Effector_memory	-0.104545	0.0179677	0.0544253	832
TGCT	DSTN	NKT	0.192976	0.0179829	0.0521625	11034
LUSC	TLN1	NKT	-0.105883	0.0179831	0.0837596	7094
STAD	MYH10	Macrophage	0.116331	0.0180305	0.108662	4628
LAML	ACTN4	NK	0.190963	0.0180541	0.193236	81
ESCA	MYL6	Neutrophil	-0.174638	0.0180558	0.152733	4637
THCA	CD2AP	Tr1	-0.106017	0.018069	0.0573852	23607
KIRC	CD2AP	Th2	0.103139	0.0180844	0.0667132	23607
PAAD	DSTN	Tr1	-0.177521	0.0180865	0.128404	11034
KICH	FLNA	Tfh	0.290104	0.0181353	0.0922925	2316
COAD	ACTN4	nTreg	-0.140371	0.0181443	0.066143	81
DLBC	MYH9	NKT	-0.339714	0.018162	0.45599	4627
ACC	MYH10	Tr1	-0.268541	0.0182035	0.393058	4628
BLCA	TLN1	CD4_T	-0.117443	0.0182042	0.0952846	7094
KIRC	ACTN4	Neutrophil	-0.103021	0.0182178	0.0537722	81
HNSC	FLNB	Th2	0.10411	0.0182248	0.109688	2317
ESCA	CD2AP	nTreg	0.174335	0.0182598	0.0780683	23607
HNSC	TLN1	Monocyte	-0.104054	0.0182882	0.0561611	7094
LIHC	DSTN	Th1	0.123565	0.0183536	0.174375	11034
LUAD	FLNB	nTreg	-0.104194	0.0183588	0.0462117	2317
SKCM	CD2AP	iTreg	-0.123051	0.0183619	0.0758145	23607
LIHC	FLNA	CD8_T	0.123445	0.0184678	0.14564	2316
THYM	FLNA	InfiltrationScore	-0.215697	0.0184755	0.0837592	2316
MESO	FLNA	CD4_T	0.251933	0.0185729	0.493259	2316
ESCA	ACTB	Cytotoxic	-0.173851	0.01859	0.130063	60
HNSC	CD2AP	Monocyte	-0.103785	0.0185929	0.0566307	23607
LGG	INF2	CD4_T	-0.103856	0.0186274	0.0943404	64423
GBM	PDLIM1	Tfh	0.193791	0.0186791	0.613409	9124
OV	FLNB	nTreg	-0.13563	0.0187611	0.460659	2317
KIRP	MYL6	Tfh	0.138395	0.0187862	0.128853	4637
LUSC	FLNB	Gamma_delta	0.10516	0.0187871	0.15404	2317
PRAD	FLNA	CD8_T	0.105996	0.0188067	0.206239	2316
LUAD	TLN1	iTreg	0.103756	0.0188578	0.0928044	7094
DLBC	IQGAP1	Cytotoxic	0.337819	0.0188602	0.276273	8826
THYM	ACTB	Monocyte	-0.214983	0.0188768	0.0822114	60
GBM	ACTN4	NKT	0.193455	0.0188889	0.218231	81
STAD	MYH9	CD4_T	0.115434	0.0189435	0.121881	4627
LUSC	IQGAP1	CD8_T	-0.105021	0.0189454	0.0599462	8826
COAD	ACTB	Macrophage	-0.139412	0.018958	0.19838	60
KIRP	CAPZB	Tfh	0.138143	0.0190055	0.128853	832
LAML	ACTN4	Bcell	-0.189439	0.0190122	0.262493	81
KIRP	CD2AP	Neutrophil	0.13813	0.0190165	0.0709093	23607
TGCT	CD2AP	NKT	0.191153	0.0191188	0.0546353	23607
SKCM	TLN1	NKT	-0.122249	0.0191421	0.13292	7094
MESO	PDLIM1	CD8_T	0.250736	0.0191583	0.984736	9124
UVM	MYL6	Effector_memory	0.261426	0.0191621	0.0630064	4637
LAML	DSTN	NK	-0.189145	0.0192022	0.193236	11034
PAAD	ACTB	Gamma_delta	-0.175875	0.0192027	0.0604792	60
UCS	ACTN4	Monocyte	0.312062	0.0192121	0.45812	81
DLBC	ACTB	Th2	0.336849	0.0192261	0.316381	60
GBM	CAPZB	Tr1	0.19292	0.0192273	0.217938	832
MESO	MYH9	Th1	0.250565	0.0192431	0.39538	4627
PAAD	CD2AP	Monocyte	-0.175778	0.0192704	0.0730135	23607
LIHC	CAPZB	CD8_naive	-0.122613	0.019279	0.496091	832
KIRP	MYH9	iTreg	0.137789	0.0193172	0.0434257	4627
PAAD	CD2AP	CD8_T	0.175697	0.0193271	0.132142	23607
LIHC	ACTN4	CD8_T	0.122541	0.0193507	0.149989	81
PAAD	DSTN	NKT	-0.175615	0.0193844	0.496183	11034
LGG	INF2	DC	-0.103068	0.0195448	0.0498588	64423
STAD	MYH10	Gamma_delta	0.114855	0.0195543	0.135945	4628
KIRC	MYL6	DC	0.101845	0.0195918	0.17919	4637
HNSC	MYH9	Tr1	0.102893	0.0196347	0.122887	4627
KICH	MYH10	Gamma_delta	-0.286586	0.0196526	0.228699	4628
LUAD	MYH10	NKT	0.103016	0.0197276	0.0592829	4628
PAAD	CD2AP	Th2	-0.175027	0.019801	0.154273	23607
LUSC	FLNA	Effector_memory	-0.10423	0.0198676	0.0624456	2316
OV	TLN1	Tfh	0.134402	0.0198709	0.0962788	7094
PCPG	TLN1	CD4_naive	-0.182806	0.0198919	0.461374	7094
PRAD	MYH10	Neutrophil	-0.104996	0.0199622	0.142479	4628
LUAD	CD2AP	MAIT	-0.10277	0.0200245	0.0533603	23607
OV	DSTN	Neutrophil	0.134235	0.020027	0.100005	11034
LGG	FLNB	CD4_T	0.102644	0.0200559	0.0979503	2317
LGG	DSTN	Cytotoxic	0.102549	0.0201711	0.0745182	11034
THYM	MYH10	NKT	0.212601	0.0202692	0.0463359	4628
THCA	MYH10	Tfh	-0.104102	0.020272	0.110096	4628
LUAD	CAPZB	Tr1	0.102517	0.0203329	0.147477	832
HNSC	INF2	Exhausted	-0.102207	0.0204704	0.0534704	64423
KIRC	TLN1	Th1	-0.101084	0.0205282	0.113756	7094
COAD	MYL6	CD8_naive	-0.137614	0.020569	0.064266	4637
KIRC	DSTN	Cytotoxic	-0.101044	0.0205786	0.15735	11034
LUAD	FLNB	Macrophage	0.102303	0.0205983	0.0838085	2317
BRCA	TLN1	Tfh	0.0705049	0.0206088	0.044654	7094
STAD	FLNA	Exhausted	0.113858	0.0206463	0.0968659	2316
BLCA	MYH9	Tr1	0.115103	0.0206639	0.508805	4627
LAML	ACTN4	Gamma_delta	0.186927	0.0206881	0.259877	81
PAAD	INF2	Cytotoxic	-0.173795	0.0206981	0.0902543	64423
PCPG	FLNA	CD4_T	-0.18159	0.0207433	0.11039	2316
STAD	IQGAP1	Cytotoxic	-0.113698	0.0208266	0.0578573	8826
LIHC	DSTN	Exhausted	0.121102	0.0208305	0.157454	11034
KIRP	TLN1	CD8_naive	-0.136136	0.0208311	0.0779523	7094
PAAD	FLNA	Tr1	0.173589	0.020852	0.136646	2316
LUSC	MYL6	Th1	0.103405	0.020872	0.0867666	4637
KIRC	ACTN4	CD8_T	0.1008	0.0208884	0.0815577	81
COAD	FLNB	Bcell	0.137262	0.0208981	0.336408	2317
ACC	MYH10	Th1	0.262841	0.0209181	0.0901278	4628
THYM	DSTN	CD4_naive	-0.211514	0.0209333	0.115282	11034
SKCM	CAPZB	Bcell	0.120509	0.0209343	0.1408	832
KIRC	ACTB	Monocyte	0.100739	0.0209656	0.107979	60
LUAD	INF2	Th1	0.102009	0.0209671	0.0729717	64423
KICH	CD2AP	Bcell	-0.283658	0.0209967	0.0706319	23607
KIRC	FLNA	Central_memory	0.10063	0.0211065	0.223054	2316
LUAD	MYL6	CD8_naive	-0.101898	0.0211068	0.0819078	4637
LUSC	MYH10	NKT	0.103208	0.021118	0.0901839	4628
MESO	MYH9	CD4_T	0.246889	0.0211482	0.493259	4627
UCEC	TLN1	Effector_memory	0.173624	0.0211944	0.181291	7094
LGG	IQGAP1	iTreg	-0.101708	0.0212232	0.434994	8826
STAD	IQGAP1	Th1	-0.113349	0.021224	0.0997788	8826
SKCM	FLNA	CD8_T	0.120225	0.0212406	0.147847	2316
LGG	DSTN	CD8_naive	0.101682	0.0212557	0.0411348	11034
LUAD	TLN1	NKT	-0.10174	0.0213091	0.0631169	7094
LUAD	FLNA	Macrophage	0.101738	0.0213109	0.0850306	2316
TGCT	INF2	Macrophage	-0.18787	0.0213226	0.0677742	64423
GBM	PDLIM1	Th2	0.189749	0.0213411	0.440333	9124
ACC	INF2	Effector_memory	-0.262002	0.0213451	0.574866	64423
HNSC	ACTB	Tr1	-0.101508	0.0213529	0.129224	60
PRAD	CAPZB	InfiltrationScore	-0.103855	0.0213564	0.0803469	832
BLCA	PDLIM1	InfiltrationScore	0.114442	0.0214092	0.0900765	9124
KIRP	DSTN	Macrophage	-0.135511	0.02143	0.188454	11034
OV	ACTN4	Monocyte	0.132758	0.0214467	0.165852	81
PAAD	ACTB	Cytotoxic	-0.172787	0.0214586	0.0920888	60
ACC	ACTN4	CD8_T	-0.261665	0.0215189	0.0945718	81
CESC	MYH10	CD8_T	0.134459	0.021549	0.165152	4628
KICH	MYH10	Bcell	-0.282491	0.0215535	0.0706319	4628
CESC	CD2AP	Cytotoxic	-0.134406	0.0216008	0.131477	23607
TGCT	DSTN	DC	0.187428	0.0216357	0.108813	11034
LUAD	ACTB	Neutrophil	0.101478	0.0216465	0.0568226	60
ACC	DSTN	nTreg	0.261361	0.0216766	0.135216	11034
SKCM	ACTB	Th2	-0.119823	0.0216805	0.10315	60
OV	MYL6	MAIT	-0.132511	0.021693	0.103578	4637
SARC	CAPZB	Exhausted	0.14372	0.021694	0.303772	832
PAAD	FLNA	Th1	0.172471	0.0217016	0.46281	2316
COAD	FLNB	nTreg	-0.136408	0.0217143	0.0736873	2317
UCEC	TLN1	Exhausted	0.172915	0.0217361	0.140083	7094
OV	MYH9	Th1	0.132459	0.0217449	0.151266	4627
KICH	FLNA	Th1	0.282042	0.0217715	0.07616	2316
UVM	FLNB	Th17	0.255988	0.0219103	0.275318	2317
THCA	CD2AP	NKT	-0.102736	0.0219841	0.111414	23607
ESCA	FLNB	Cytotoxic	0.169242	0.022003	0.141605	2317
SKCM	ACTB	Th17	0.1195	0.0220392	0.233525	60
ESCA	ACTB	Monocyte	0.169189	0.0220447	0.312244	60
BLCA	FLNA	InfiltrationScore	0.113874	0.0220678	0.0920355	2316
ACC	CD2AP	DC	0.260523	0.0221167	0.0821388	23607
PCPG	PDLIM1	Exhausted	-0.179713	0.022119	0.541743	9124
LUAD	FLNA	Th1	0.101029	0.0222371	0.0764709	2316
OV	INF2	Tfh	0.131972	0.0222372	0.101529	64423
LIHC	CAPZB	InfiltrationScore	0.119788	0.0222664	0.13369	832
BRCA	MYL6	Th1	-0.0696026	0.0222907	0.056095	4637
LUAD	ACTN4	Th1	0.100951	0.0223412	0.0767336	81
STAD	CAPZB	NK	0.112398	0.0223416	0.0865191	832
LAML	MYL6	Exhausted	0.184453	0.0224614	0.15104	4637
KICH	PDLIM1	Exhausted	0.280615	0.0224753	0.0714898	9124
GBM	MYH10	Gamma_delta	-0.188054	0.0225505	0.26265	4628
STAD	TLN1	Th1	0.112197	0.0225841	0.103133	7094
LIHC	ACTB	Neutrophil	0.119497	0.0225961	0.105309	60
LIHC	CAPZB	NKT	-0.119496	0.0225973	0.201339	832
KIRC	ACTB	Th17	0.0994536	0.0226678	0.123543	60
SARC	PDLIM1	CD4_naive	-0.142532	0.0228154	0.145079	9124
ESCA	MYH9	Th2	0.168226	0.0228238	0.242963	4627
ACC	FLNA	InfiltrationScore	-0.259159	0.0228491	0.0731804	2316
KIRP	MYL6	InfiltrationScore	0.134078	0.0228594	0.254964	4637
LGG	IQGAP1	CD8_naive	0.100413	0.0229361	0.0439092	8826
GBM	MYH9	Th1	0.187439	0.0230041	0.771013	4627
KIRC	CD2AP	iTreg	-0.0991855	0.0230373	0.0627033	23607
KIRP	CD2AP	Tfh	-0.133905	0.0230382	0.138596	23607
STAD	MYL6	Exhausted	0.111804	0.0230642	0.105433	4637
PRAD	FLNB	DC	0.102513	0.023103	0.0652072	2317
STAD	TLN1	Exhausted	0.111742	0.0231405	0.105433	7094
PCPG	FLNB	iTreg	0.178353	0.0231636	0.6462	2317
BLCA	MYH10	NK	0.112951	0.0231753	0.127085	4628
CHOL	CD2AP	CD4_naive	0.377587	0.0231865	0.294421	23607
CESC	CAPZB	Macrophage	0.132824	0.0232059	0.220071	832
KIRC	CAPZB	NKT	0.0990596	0.0232127	0.120926	832
LGG	FLNA	CD4_T	0.100209	0.0232162	0.10307	2316
PAAD	FLNA	iTreg	0.170561	0.0232234	0.317093	2316
LGG	FLNB	nTreg	-0.100185	0.0232497	0.198673	2317
KIRC	ACTB	Gamma_delta	-0.0990233	0.0232635	0.0720519	60
UCEC	ACTN4	Bcell	0.170951	0.0233	0.0679693	81
BRCA	DSTN	DC	0.0690814	0.0233157	0.047979	11034
SARC	CAPZB	Central_memory	-0.142017	0.0233169	0.28186	832
STAD	IQGAP1	NK	-0.111545	0.0233863	0.0896908	8826
GBM	TLN1	Bcell	0.186901	0.023407	0.234546	7094
PAAD	ACTB	Central_memory	-0.170313	0.0234273	0.213973	60
LUSC	MYH10	CD8_naive	-0.101447	0.0234323	0.0855546	4628
READ	MYH9	Exhausted	0.234864	0.0234444	0.42644	4627
HNSC	IQGAP1	Th1	-0.0999385	0.0234562	0.0498202	8826
LUSC	FLNB	Th1	0.101385	0.0235169	0.0940433	2317
THCA	TLN1	Effector_memory	-0.101576	0.0235347	0.142839	7094
LUAD	ACTN4	Tfh	0.100063	0.0235543	0.0484319	81
GBM	FLNA	NKT	0.18648	0.0237265	0.240488	2316
ESCA	ACTB	Neutrophil	0.167105	0.0237604	0.166213	60
LIHC	INF2	NK	0.118429	0.0238425	0.111289	64423
KIRC	FLNB	nTreg	0.098597	0.023867	0.0631628	2317
KIRC	MYH10	NKT	0.0985744	0.0238994	0.122925	4628
KIRC	FLNA	Gamma_delta	0.0985715	0.0239036	0.0737878	2316
LIHC	MYH10	CD8_naive	-0.118349	0.0239377	0.496091	4628
UVM	FLNB	Effector_memory	-0.25224	0.0239941	0.0685503	2317
THCA	INF2	NK	-0.101191	0.0240699	0.281925	64423
LUSC	FLNA	Central_memory	0.100982	0.0240782	0.0751085	2316
UCS	ACTN4	Exhausted	-0.301205	0.0240804	0.674613	81
KICH	MYH10	Tfh	0.277456	0.0241034	0.096414	4628
SARC	CD2AP	Central_memory	-0.141214	0.0241185	0.281937	23607
BRCA	ACTB	Gamma_delta	0.0686757	0.0241416	0.0628398	60
PCPG	IQGAP1	nTreg	0.177051	0.0242039	0.12966	8826
MESO	MYH10	Th17	-0.24153	0.024213	0.284867	4628
KIRC	TLN1	InfiltrationScore	-0.0982914	0.024308	0.0956359	7094
ACC	MYL6	DC	-0.256503	0.0243346	0.087907	4637
LUAD	CAPZB	Exhausted	-0.099487	0.0243716	0.0753403	832
LGG	PDLIM1	DC	-0.0993856	0.0243781	0.0577789	9124
LUAD	FLNB	Monocyte	-0.0994507	0.024424	0.170735	2317
THCA	MYH9	InfiltrationScore	0.100935	0.0244312	0.0904583	4627
KICH	DSTN	NKT	0.276751	0.0244798	0.372926	11034
PRAD	INF2	CD4_T	-0.101475	0.0245375	0.113715	64423
KICH	MYH10	NK	0.276613	0.0245541	0.0682207	4628
THYM	INF2	Bcell	0.206057	0.0245586	0.0817442	64423
OV	DSTN	MAIT	-0.129722	0.0246422	0.112377	11034
CESC	FLNB	CD4_T	0.131482	0.0246465	0.257835	2317
LGG	CAPZB	nTreg	-0.0991889	0.0246629	0.204624	832
KIRC	MYH10	Exhausted	0.0980196	0.024706	0.0859518	4628
LUSC	PDLIM1	Macrophage	0.100524	0.0247299	0.0953498	9124
UVM	FLNA	Neutrophil	0.250957	0.0247449	0.0797989	2316
CHOL	CAPZB	NK	0.373737	0.024746	0.883831	832
KICH	FLNA	iTreg	0.276236	0.0247581	0.0963289	2316
HNSC	INF2	nTreg	-0.0990081	0.024786	0.169269	64423
THYM	CD2AP	Neutrophil	0.205711	0.0248058	0.0779458	23607
DLBC	ACTB	Bcell	0.323612	0.0248512	0.395405	60
CHOL	CAPZB	Tr1	0.373406	0.0248837	0.346306	832
PRAD	TLN1	Effector_memory	-0.101229	0.0248885	0.418366	7094
ESCA	MYH10	NK	0.165726	0.0249571	0.180056	4628
ACC	IQGAP1	DC	-0.255287	0.0250413	0.0892871	8826
PRAD	ACTN4	Bcell	0.101068	0.0251199	0.408308	81
LGG	TLN1	Effector_memory	-0.0988692	0.0251321	0.0523889	7094
UCEC	MYH9	nTreg	0.168777	0.0251422	0.269834	4627
PRAD	FLNB	Cytotoxic	0.10099	0.0252333	0.22355	2317
COAD	CD2AP	Effector_memory	-0.133012	0.0252433	0.132399	23607
THCA	DSTN	NK	-0.100354	0.025269	0.281925	11034
KIRP	ACTN4	Neutrophil	-0.131821	0.0252788	0.082608	81
SKCM	INF2	CD8_naive	-0.116773	0.0252811	0.111402	64423
ACC	CD2AP	Central_memory	-0.254778	0.0253423	0.47118	23607
OV	TLN1	Central_memory	0.129101	0.0253432	0.182412	7094
CESC	IQGAP1	Th17	0.13077	0.0254425	0.328089	8826
THCA	MYH10	Th1	-0.100236	0.0254426	0.111266	4628
PAAD	CD2AP	CD8_naive	-0.167925	0.0254729	0.188067	23607
LAML	ACTN4	CD4_T	0.180585	0.0254967	0.271047	81
PRAD	FLNA	Th17	-0.10075	0.0255847	0.138426	2316
LGG	PDLIM1	Monocyte	-0.0985648	0.0255861	0.0452347	9124
OV	INF2	Monocyte	-0.128888	0.0255886	0.175836	64423
THCA	MYH10	DC	-0.100137	0.0255891	0.0663279	4628
KIRP	ACTB	Neutrophil	0.131534	0.025601	0.0826762	60
PAAD	MYL6	Tr1	-0.167773	0.0256079	0.146641	4637
SARC	PDLIM1	Macrophage	0.139708	0.0256842	0.10932	9124
SARC	MYH9	Tr1	-0.139636	0.0257614	0.264006	4627
CESC	IQGAP1	Gamma_delta	-0.130465	0.0257895	0.266068	8826
BRCA	DSTN	Macrophage	0.0678875	0.0258185	0.0841338	11034
THCA	FLNB	Central_memory	0.0999613	0.0258498	0.101155	2317
DLBC	ACTN4	iTreg	0.321396	0.0259161	0.74825	81
THYM	TLN1	Bcell	0.204007	0.0260526	0.0847634	7094
BLCA	INF2	Neutrophil	-0.110658	0.0261393	0.170071	64423
DLBC	IQGAP1	Macrophage	0.320679	0.0262687	0.618986	8826
STAD	CD2AP	Monocyte	0.109349	0.0262716	0.13259	23607
KIRP	PDLIM1	Tfh	0.130945	0.0262749	0.146504	9124
HNSC	ACTB	iTreg	-0.0980084	0.0262869	0.11409	60
KICH	MYH10	CD8_T	0.273459	0.0263052	0.0786299	4628
LUSC	CD2AP	Tr1	-0.0994515	0.026316	0.0772153	23607
OV	INF2	CD8_naive	-0.128252	0.0263314	0.119327	64423
UCS	MYH10	nTreg	0.296735	0.0263676	0.832621	4628
TGCT	CAPZB	CD4_T	-0.181323	0.0263779	0.202765	832
BLCA	CAPZB	NK	-0.110466	0.0264008	0.135122	832
BRCA	ACTN4	InfiltrationScore	0.0675965	0.0264627	0.0587467	81
LIHC	IQGAP1	MAIT	0.116321	0.0264755	0.0803013	8826
LIHC	FLNA	Exhausted	0.116309	0.026491	0.174023	2316
MESO	INF2	Central_memory	0.237873	0.0265148	0.312423	64423
ESCA	ACTN4	Macrophage	-0.163961	0.0265646	0.210546	81
LGG	INF2	Cytotoxic	-0.0979202	0.0265709	0.0925997	64423
PCPG	INF2	iTreg	0.174251	0.0265772	0.6462	64423
THYM	ACTN4	Th17	0.203304	0.0265831	0.154102	81
STAD	MYH9	NK	0.109116	0.0265954	0.0968896	4627
GBM	DSTN	DC	-0.18289	0.0266077	0.300886	11034
SKCM	CAPZB	Monocyte	-0.115735	0.0266196	0.107568	832
CHOL	CAPZB	iTreg	0.369254	0.0266696	0.413174	832
HNSC	IQGAP1	MAIT	0.0977218	0.0267315	0.14453	8826
LUSC	CD2AP	Central_memory	-0.0991445	0.0267858	0.0814256	23607
GBM	MYH9	Cytotoxic	0.182618	0.0268375	0.30017	4627
BRCA	CD2AP	Gamma_delta	-0.067424	0.0268509	0.0682111	23607
COAD	FLNB	Th17	0.13153	0.0269321	0.377539	2317
PRAD	ACTB	DC	0.0998524	0.0269339	0.0717885	60
UCS	INF2	Th17	0.29563	0.0269601	0.599359	64423
KIRC	FLNA	MAIT	0.0965465	0.0269628	0.0865912	2316
GBM	FLNB	iTreg	0.18245	0.0269801	0.244917	2317
UVM	ACTB	Tfh	0.247277	0.0270103	0.352588	60
BRCA	INF2	Th1	-0.0673368	0.0270492	0.064962	64423
ESCA	ACTB	Gamma_delta	-0.163402	0.0270922	0.275246	60
STAD	ACTB	Monocyte	0.108739	0.0271258	0.135147	60
OV	MYH10	Tr1	0.127537	0.0271877	0.209582	4628
HNSC	TLN1	Gamma_delta	0.0974209	0.027205	0.0619892	7094
LIHC	INF2	MAIT	0.115754	0.0272251	0.0816963	64423
KIRC	MYL6	CD8_T	0.0963731	0.0272398	0.0935607	4637
LUSC	IQGAP1	Th1	-0.0987916	0.0273349	0.103996	8826
PAAD	CAPZB	iTreg	0.165885	0.02734	0.351937	832
SKCM	INF2	Th1	0.115168	0.027375	0.193643	64423
BLCA	FLNB	Effector_memory	-0.109731	0.027427	0.208326	2317
PCPG	IQGAP1	CD8_T	0.1733	0.0274273	0.219482	8826
TGCT	PDLIM1	Cytotoxic	0.180081	0.0274438	0.0780637	9124
PAAD	CAPZB	Cytotoxic	0.165768	0.0274503	0.0988826	832
LGG	ACTN4	CD8_T	-0.0973601	0.0274527	0.078548	81
ESCA	CD2AP	Tr1	-0.162964	0.0275111	0.735076	23607
ACC	DSTN	Cytotoxic	0.251249	0.0275156	0.109372	11034
TGCT	ACTB	NKT	-0.179944	0.0275643	0.0738936	60
STAD	ACTN4	Tfh	0.108397	0.0276149	0.0711759	81
LUSC	MYH9	iTreg	-0.0985777	0.0276722	0.10094	4627
ESCA	MYH10	Bcell	-0.162768	0.0277006	0.185124	4628
ESCA	INF2	Macrophage	0.162743	0.0277251	0.213733	64423
PCPG	DSTN	Th17	0.172922	0.0277712	0.103889	11034
LIHC	TLN1	CD4_naive	-0.115317	0.0278152	0.203597	7094
KICH	TLN1	Macrophage	-0.270862	0.0278247	0.0927357	7094
OV	MYH10	Monocyte	0.127015	0.0278288	0.182656	4628
STAD	MYL6	Th17	-0.108223	0.0278678	0.114363	4637
ACC	ACTN4	Exhausted	-0.250684	0.0278773	0.160678	81
LGG	INF2	NK	-0.097076	0.0279096	0.086474	64423
TGCT	CD2AP	nTreg	-0.17952	0.027938	0.16935	23607
PAAD	TLN1	nTreg	-0.165239	0.0279554	0.0871557	7094
ESCA	IQGAP1	Th17	0.162493	0.0279683	0.433573	8826
CHOL	MYH9	Cytotoxic	-0.366246	0.0280283	0.642699	4627
UCS	IQGAP1	Macrophage	-0.293588	0.0280846	0.550221	8826
DLBC	TLN1	CD4_T	0.317084	0.0280971	0.380941	7094
LUSC	CD2AP	Effector_memory	0.0982629	0.0281753	0.0825079	23607
TGCT	INF2	MAIT	0.179245	0.0281825	0.202449	64423
KICH	CD2AP	Macrophage	0.27024	0.0281995	0.093179	23607
THCA	INF2	Exhausted	-0.0984368	0.0282133	0.42659	64423
ESCA	IQGAP1	MAIT	0.162186	0.0282695	0.181153	8826
CHOL	DSTN	Cytotoxic	-0.365708	0.0282774	0.642699	11034
PAAD	INF2	Tfh	-0.164867	0.0283143	0.0810633	64423
LIHC	CAPZB	NK	0.114929	0.0283487	0.124514	832
ESCA	INF2	CD8_T	-0.162046	0.0284081	0.381064	64423
GBM	CD2AP	Effector_memory	-0.180757	0.0284563	0.340328	23607
ACC	DSTN	Th1	0.24974	0.0284913	0.113975	11034
UCS	FLNA	Gamma_delta	0.292763	0.02855	0.999066	2316
DLBC	ACTN4	Th1	-0.316215	0.0285547	0.571361	81
CESC	CD2AP	NKT	0.128105	0.0286193	0.165698	23607
MESO	INF2	Th1	0.234718	0.0286474	0.39538	64423
TGCT	PDLIM1	NK	0.178725	0.0286502	0.108595	9124
THCA	CD2AP	nTreg	-0.0981644	0.0286546	0.0694158	23607
THYM	ACTB	NK	-0.200648	0.0286691	0.108832	60
SARC	ACTB	Neutrophil	0.136967	0.0287601	0.676913	60
ACC	INF2	MAIT	-0.249293	0.028786	0.132029	64423
SARC	PDLIM1	Effector_memory	-0.136898	0.0288416	0.296511	9124
PRAD	MYL6	CD8_T	-0.0986392	0.0288551	0.256305	4637
ACC	PDLIM1	DC	-0.249173	0.0288656	0.0976827	9124
HNSC	CD2AP	CD4_T	-0.096346	0.0289564	0.082656	23607
DLBC	FLNB	NKT	0.315423	0.0289775	0.544438	2317
[truncated: 9,552 more rows]
