# Supplementary material for: Pan-cancer and single-cell analysis of actin cytoskeleton genes related to disulfidptosis
Source: Open Med (Wars). 2024 Mar 30;19(1):20240929. doi: 10.1515/med-2024-0929 (PMC10997004; doi:10.1515/med-2024-0929)
Supplement: Supplementary Table 8 [file Table-S8-ImmuneAndGenesetCnvTable.xlsx]

## Sheet: SheetName
Table S8: presents the detailed information of the difference of immune infiltration between gene set CNV groups in the specific cancers.
cancertype	celltype	p_value	fdr	method_short	alternative	method	statistic	den_df	num_df
ACC	CD4_naive	0.115139	1	Wilcoxon	two.sided	Wilcoxon rank sum test with continuity correction	128
ACC	CD8_naive	0.287491	1	Wilcoxon	two.sided	Wilcoxon rank sum test with continuity correction	118.5
ACC	Cytotoxic	0.734235	1	Wilcoxon	two.sided	Wilcoxon rank sum test with continuity correction	86.5
ACC	Exhausted	0.0731628	1	Wilcoxon	two.sided	Wilcoxon rank sum test with continuity correction	54.5
ACC	Tr1	0.561634	1	Wilcoxon	two.sided	Wilcoxon rank sum test with continuity correction	107.5
ACC	nTreg	0.380866	1	Wilcoxon	two.sided	Wilcoxon rank sum test with continuity correction	75
ACC	iTreg	0.251865	1	Wilcoxon	two.sided	Wilcoxon rank sum test with continuity correction	69.5
ACC	Th1	0.618573	1	Wilcoxon	two.sided	Wilcoxon rank sum test with continuity correction	83
ACC	Th2	0.650755	1	Wilcoxon	two.sided	Wilcoxon rank sum test with continuity correction	105
ACC	Th17	0.341865	1	Wilcoxon	two.sided	Wilcoxon rank sum test with continuity correction	73
ACC	Tfh	0.945359	1	Wilcoxon	two.sided	Wilcoxon rank sum test with continuity correction	92.5
ACC	Central_memory	0.0631004	1	Wilcoxon	two.sided	Wilcoxon rank sum test with continuity correction	135.5
ACC	Effector_memory	0.543097	1	Wilcoxon	two.sided	Wilcoxon rank sum test with continuity correction	81
ACC	NKT	0.92784	1	Wilcoxon	two.sided	Wilcoxon rank sum test with continuity correction	92
ACC	MAIT	0.541181	1	Wilcoxon	two.sided	Wilcoxon rank sum test with continuity correction	108.5
ACC	DC	0.330387	1	Wilcoxon	two.sided	Wilcoxon rank sum test with continuity correction	72.5
ACC	Bcell	0.167253	1	Wilcoxon	two.sided	Wilcoxon rank sum test with continuity correction	125.5
ACC	Monocyte	0.556222	1	Wilcoxon	two.sided	Wilcoxon rank sum test with continuity correction	81
ACC	Macrophage	0.0572498	1	Wilcoxon	two.sided	Wilcoxon rank sum test with continuity correction	52
ACC	NK	0.789869	1	Wilcoxon	two.sided	Wilcoxon rank sum test	88
ACC	Neutrophil	0.257725	1	Wilcoxon	two.sided	Wilcoxon rank sum test with continuity correction	69
ACC	Gamma_delta	0.0464018	1	Wilcoxon	two.sided	Wilcoxon rank sum test with continuity correction	139
ACC	CD4_T	0.153808	1	Wilcoxon	two.sided	Wilcoxon rank sum test with continuity correction	126.5
ACC	CD8_T	1	1	Wilcoxon	two.sided	Wilcoxon rank sum test	95
ACC	InfiltrationScore	0.230259	1	Wilcoxon	two.sided	Wilcoxon rank sum test with continuity correction	67.5
BLCA	CD4_naive	0.613137	1	Wilcoxon		One-way analysis of means (not assuming equal variances)	0.493916	50.706	2
BLCA	CD8_naive	0.177101	1	Wilcoxon		One-way analysis of means (not assuming equal variances)	1.79019	51.8061	2
BLCA	Cytotoxic	0.58266	1	Wilcoxon		One-way analysis of means (not assuming equal variances)	0.545731	52.6491	2
BLCA	Exhausted	0.692553	1	Wilcoxon		One-way analysis of means (not assuming equal variances)	0.370056	50.4905	2
BLCA	Tr1	0.790619	1	Wilcoxon		One-way analysis of means (not assuming equal variances)	0.236071	48.941	2
BLCA	nTreg	0.189695	1	Wilcoxon		One-way analysis of means (not assuming equal variances)	1.71994	49.0723	2
BLCA	iTreg	0.444842	1	Wilcoxon		One-way analysis of means (not assuming equal variances)	0.822984	51.2152	2
BLCA	Th1	0.499878	1	Wilcoxon		One-way analysis of means (not assuming equal variances)	0.702814	51.4824	2
BLCA	Th2	0.76128	1	Wilcoxon		One-way analysis of means (not assuming equal variances)	0.274209	51.2868	2
BLCA	Th17	0.144777	1	Wilcoxon		One-way analysis of means (not assuming equal variances)	2.0089	50.2038	2
BLCA	Tfh	0.254657	1	Wilcoxon		One-way analysis of means (not assuming equal variances)	1.40651	49.2846	2
BLCA	Central_memory	0.466366	1	Wilcoxon		One-way analysis of means (not assuming equal variances)	0.774336	50.8725	2
BLCA	Effector_memory	0.168455	1	Wilcoxon		One-way analysis of means (not assuming equal variances)	1.84567	50.3001	2
BLCA	NKT	0.345857	1	Wilcoxon		One-way analysis of means (not assuming equal variances)	1.08424	50.791	2
BLCA	MAIT	0.533969	1	Wilcoxon		One-way analysis of means (not assuming equal variances)	0.634989	52.4018	2
BLCA	DC	0.252472	1	Wilcoxon		One-way analysis of means (not assuming equal variances)	1.41541	49.5547	2
BLCA	Bcell	0.119901	1	Wilcoxon		One-way analysis of means (not assuming equal variances)	2.23801	39.8803	2
BLCA	Monocyte	0.761064	1	Wilcoxon		One-way analysis of means (not assuming equal variances)	0.274477	51.9734	2
BLCA	Macrophage	0.490978	1	Wilcoxon		One-way analysis of means (not assuming equal variances)	0.721345	51.128	2
BLCA	NK	0.497088	1	Wilcoxon		One-way analysis of means (not assuming equal variances)	0.708533	51.6474	2
BLCA	Neutrophil	0.394558	1	Wilcoxon		One-way analysis of means (not assuming equal variances)	0.948875	46.4159	2
BLCA	Gamma_delta	0.882682	1	Wilcoxon		One-way analysis of means (not assuming equal variances)	0.125094	51.4103	2
BLCA	CD4_T	0.148441	1	Wilcoxon		One-way analysis of means (not assuming equal variances)	1.98656	47.3262	2
BLCA	CD8_T	0.848853	1	Wilcoxon		One-way analysis of means (not assuming equal variances)	0.164404	50.3416	2
BLCA	InfiltrationScore	0.559163	1	Wilcoxon		One-way analysis of means (not assuming equal variances)	0.588225	49.2777	2
BRCA	CD4_naive	0.661475	1	Wilcoxon		One-way analysis of means (not assuming equal variances)	0.414543	135.868	2
BRCA	CD8_naive	0.0706998	1	Wilcoxon		One-way analysis of means (not assuming equal variances)	2.70558	126.504	2
BRCA	Cytotoxic	0.236645	1	Wilcoxon		One-way analysis of means (not assuming equal variances)	1.45835	121.984	2
BRCA	Exhausted	0.239845	1	Wilcoxon		One-way analysis of means (not assuming equal variances)	1.44466	121.613	2
BRCA	Tr1	0.590582	1	Wilcoxon		One-way analysis of means (not assuming equal variances)	0.528861	125.622	2
BRCA	nTreg	0.834787	1	Wilcoxon		One-way analysis of means (not assuming equal variances)	0.180833	128.347	2
BRCA	iTreg	0.0164757	0.395418	Wilcoxon		One-way analysis of means (not assuming equal variances)	4.24149	127.026	2
BRCA	Th1	0.0289045	0.664804	Wilcoxon		One-way analysis of means (not assuming equal variances)	3.65231	118.039	2
BRCA	Th2	0.279196	1	Wilcoxon		One-way analysis of means (not assuming equal variances)	1.28841	130.399	2
BRCA	Th17	0.385322	1	Wilcoxon		One-way analysis of means (not assuming equal variances)	0.96083	127.754	2
BRCA	Tfh	0.133399	1	Wilcoxon		One-way analysis of means (not assuming equal variances)	2.04697	125.954	2
BRCA	Central_memory	0.0142674	0.356685	Wilcoxon		One-way analysis of means (not assuming equal variances)	4.39085	130.839	2
BRCA	Effector_memory	0.560795	1	Wilcoxon		One-way analysis of means (not assuming equal variances)	0.580994	129.345	2
BRCA	NKT	0.100712	1	Wilcoxon		One-way analysis of means (not assuming equal variances)	2.33533	133.793	2
BRCA	MAIT	0.032706	0.670511	Wilcoxon		One-way analysis of means (not assuming equal variances)	3.5158	124.627	2
BRCA	DC	0.0295733	0.664804	Wilcoxon		One-way analysis of means (not assuming equal variances)	3.6205	126.775	2
BRCA	Bcell	0.885427	1	Wilcoxon		One-way analysis of means (not assuming equal variances)	0.121814	115.467	2
BRCA	Monocyte	0.220209	1	Wilcoxon		One-way analysis of means (not assuming equal variances)	1.53081	130.871	2
BRCA	Macrophage	0.261504	1	Wilcoxon		One-way analysis of means (not assuming equal variances)	1.3553	129.424	2
BRCA	NK	0.527306	1	Wilcoxon		One-way analysis of means (not assuming equal variances)	0.643107	131.162	2
BRCA	Neutrophil	0.302582	1	Wilcoxon		One-way analysis of means (not assuming equal variances)	1.20702	123.823	2
BRCA	Gamma_delta	0.0551051	1	Wilcoxon		One-way analysis of means (not assuming equal variances)	2.96071	137.001	2
BRCA	CD4_T	0.365055	1	Wilcoxon		One-way analysis of means (not assuming equal variances)	1.01577	126.56	2
BRCA	CD8_T	0.309205	1	Wilcoxon		One-way analysis of means (not assuming equal variances)	1.18471	126.45	2
BRCA	InfiltrationScore	0.0319291	0.670511	Wilcoxon		One-way analysis of means (not assuming equal variances)	3.53816	128.584	2
CESC	CD4_naive	0.752735	1	Wilcoxon		One-way analysis of means (not assuming equal variances)	0.28661	31.6078	2
CESC	CD8_naive	0.306799	1	Wilcoxon		One-way analysis of means (not assuming equal variances)	1.22964	29.8201	2
CESC	Cytotoxic	0.465616	1	Wilcoxon		One-way analysis of means (not assuming equal variances)	0.785257	28.5136	2
CESC	Exhausted	0.703026	1	Wilcoxon		One-way analysis of means (not assuming equal variances)	0.356465	30.4924	2
CESC	Tr1	0.203234	1	Wilcoxon		One-way analysis of means (not assuming equal variances)	1.67195	33.3735	2
CESC	nTreg	0.753169	1	Wilcoxon		One-way analysis of means (not assuming equal variances)	0.285876	33.5356	2
CESC	iTreg	0.0873856	1	Wilcoxon		One-way analysis of means (not assuming equal variances)	2.63451	31.7483	2
CESC	Th1	0.708054	1	Wilcoxon		One-way analysis of means (not assuming equal variances)	0.349446	28.5387	2
CESC	Th2	0.509756	1	Wilcoxon		One-way analysis of means (not assuming equal variances)	0.690196	28.1796	2
CESC	Th17	0.608013	1	Wilcoxon		One-way analysis of means (not assuming equal variances)	0.506222	28.9093	2
CESC	Tfh	0.0217049	0.542623	Wilcoxon		One-way analysis of means (not assuming equal variances)	4.39259	28.5821	2
CESC	Central_memory	0.0247059	0.592941	Wilcoxon		One-way analysis of means (not assuming equal variances)	4.18012	30.9846	2
CESC	Effector_memory	0.978833	1	Wilcoxon		One-way analysis of means (not assuming equal variances)	0.0214092	29.7797	2
CESC	NKT	0.0820654	1	Wilcoxon		One-way analysis of means (not assuming equal variances)	2.73299	28.4995	2
CESC	MAIT	0.807029	1	Wilcoxon		One-way analysis of means (not assuming equal variances)	0.215831	32.1651	2
CESC	DC	0.0313377	0.720766	Wilcoxon		One-way analysis of means (not assuming equal variances)	3.87231	31.5593	2
CESC	Bcell	0.699674	1	Wilcoxon		One-way analysis of means (not assuming equal variances)	0.360895	34.207	2
CESC	Monocyte	0.282678	1	Wilcoxon		One-way analysis of means (not assuming equal variances)	1.31759	30.3197	2
CESC	Macrophage	0.283358	1	Wilcoxon		One-way analysis of means (not assuming equal variances)	1.31142	32.4008	2
CESC	NK	0.381174	1	Wilcoxon		One-way analysis of means (not assuming equal variances)	0.997303	28.9967	2
CESC	Neutrophil	0.280818	1	Wilcoxon		One-way analysis of means (not assuming equal variances)	1.32417	30.6469	2
CESC	Gamma_delta	0.8923	1	Wilcoxon		One-way analysis of means (not assuming equal variances)	0.114399	29.166	2
CESC	CD4_T	0.679972	1	Wilcoxon		One-way analysis of means (not assuming equal variances)	0.390873	29.0316	2
CESC	CD8_T	0.684021	1	Wilcoxon		One-way analysis of means (not assuming equal variances)	0.384756	29.1625	2
CESC	InfiltrationScore	0.377406	1	Wilcoxon		One-way analysis of means (not assuming equal variances)	1.00471	32.0024	2
COAD	CD4_naive			Wilcoxon		One-way analysis of means (not assuming equal variances)			2
COAD	CD8_naive	0.137218	1	Wilcoxon		One-way analysis of means (not assuming equal variances)	2.07295	46.78	2
COAD	Cytotoxic	0.0112554	0.236364	Wilcoxon		One-way analysis of means (not assuming equal variances)	4.92665	48.7266	2
COAD	Exhausted	0.00594748	0.130845	Wilcoxon		One-way analysis of means (not assuming equal variances)	5.72649	47.0023	2
COAD	Tr1	0.0672573	1	Wilcoxon		One-way analysis of means (not assuming equal variances)	2.85588	48.2932	2
COAD	nTreg	0.0941804	1	Wilcoxon		One-way analysis of means (not assuming equal variances)	2.47819	49.8281	2
COAD	iTreg	0.467625	1	Wilcoxon		One-way analysis of means (not assuming equal variances)	0.773717	42.8969	2
COAD	Th1	0.000608686	0.0146085	Wilcoxon		One-way analysis of means (not assuming equal variances)	8.62975	49.544	2
COAD	Th2	0.783643	1	Wilcoxon		One-way analysis of means (not assuming equal variances)	0.245221	42.0542	2
COAD	Th17	0.863068	1	Wilcoxon		One-way analysis of means (not assuming equal variances)	0.147711	48.3686	2
COAD	Tfh	0.623412	1	Wilcoxon		One-way analysis of means (not assuming equal variances)	0.477933	41.7851	2
COAD	Central_memory	0.0443508	0.842666	Wilcoxon		One-way analysis of means (not assuming equal variances)	3.36475	41.0157	2
COAD	Effector_memory	0.105467	1	Wilcoxon		One-way analysis of means (not assuming equal variances)	2.35386	49.904	2
COAD	NKT	0.00135638	0.0311968	Wilcoxon		One-way analysis of means (not assuming equal variances)	7.76907	41.6707	2
COAD	MAIT	0.877901	1	Wilcoxon		One-way analysis of means (not assuming equal variances)	0.130608	43.8787	2
COAD	DC	0.482294	1	Wilcoxon		One-way analysis of means (not assuming equal variances)	0.741915	42.3049	2
COAD	Bcell	0.191375	1	Wilcoxon		One-way analysis of means (not assuming equal variances)	1.72251	40.7246	2
COAD	Monocyte	0.348565	1	Wilcoxon		One-way analysis of means (not assuming equal variances)	1.07668	49.5212	2
COAD	Macrophage	0.853577	1	Wilcoxon		One-way analysis of means (not assuming equal variances)	0.158853	47.0484	2
COAD	NK	0.148671	1	Wilcoxon		One-way analysis of means (not assuming equal variances)	1.99358	42.7502	2
COAD	Neutrophil	0.263076	1	Wilcoxon		One-way analysis of means (not assuming equal variances)	1.38055	40.3015	2
COAD	Gamma_delta	0.445802	1	Wilcoxon		One-way analysis of means (not assuming equal variances)	0.822706	44.5606	2
COAD	CD4_T	0.0293168	0.586335	Wilcoxon		One-way analysis of means (not assuming equal variances)	3.83734	42.802	2
COAD	CD8_T	0.104266	1	Wilcoxon		One-way analysis of means (not assuming equal variances)	2.37339	46.8938	2
COAD	InfiltrationScore	0.97924	1	Wilcoxon		One-way analysis of means (not assuming equal variances)	0.0209882	44.7739	2
DLBC	CD4_naive	0.409145	1	Wilcoxon	two.sided	Wilcoxon rank sum test with continuity correction	74
DLBC	CD8_naive	0.901743	1	Wilcoxon	two.sided	Wilcoxon rank sum test with continuity correction	91
DLBC	Cytotoxic	0.710464	1	Wilcoxon	two.sided	Wilcoxon rank sum test with continuity correction	96
DLBC	Exhausted	0.405219	1	Wilcoxon	two.sided	Wilcoxon rank sum test with continuity correction	74.5
DLBC	Tr1	0.255953	1	Wilcoxon	two.sided	Wilcoxon rank sum test with continuity correction	111.5
DLBC	nTreg	0.940968	1	Wilcoxon	two.sided	Wilcoxon rank sum test with continuity correction	90
DLBC	iTreg	0.861617	1	Wilcoxon	two.sided	Wilcoxon rank sum test with continuity correction	92
DLBC	Th1	0.940959	1	Wilcoxon	two.sided	Wilcoxon rank sum test with continuity correction	90
DLBC	Th2	0.531913	1	Wilcoxon	two.sided	Wilcoxon rank sum test with continuity correction	75
DLBC	Th17	0.729696	1	Wilcoxon	two.sided	Wilcoxon rank sum test with continuity correction	95.5
DLBC	Tfh	0.711225	1	Wilcoxon	two.sided	Wilcoxon rank sum test with continuity correction	80
DLBC	Central_memory	1	1	Wilcoxon	two.sided	Wilcoxon rank sum test with continuity correction	87.5
DLBC	Effector_memory	0.87283	1	Wilcoxon	two.sided	Wilcoxon rank sum test with continuity correction	85
DLBC	NKT	0.604031	1	Wilcoxon	two.sided	Wilcoxon rank sum test with continuity correction	77
DLBC	MAIT	0.553685	1	Wilcoxon	two.sided	Wilcoxon rank sum test with continuity correction	75.5
DLBC	DC	0.348386	1	Wilcoxon	two.sided	Wilcoxon rank sum test with continuity correction	107.5
DLBC	Bcell	0.246123	1	Wilcoxon	two.sided	Wilcoxon rank sum test with continuity correction	64
DLBC	Monocyte	1	1	Wilcoxon	two.sided	Wilcoxon rank sum test with continuity correction	88.5
DLBC	Macrophage	0.505169	1	Wilcoxon	two.sided	Wilcoxon rank sum test with continuity correction	74
DLBC	NK	0.748362	1	Wilcoxon	two.sided	Wilcoxon rank sum test with continuity correction	95
DLBC	Neutrophil	0.387684	1	Wilcoxon	two.sided	Wilcoxon rank sum test with continuity correction	106
DLBC	Gamma_delta	0.674704	1	Wilcoxon	two.sided	Wilcoxon rank sum test with continuity correction	97
DLBC	CD4_T	0.921346	1	Wilcoxon	two.sided	Wilcoxon rank sum test with continuity correction	90.5
DLBC	CD8_T	0.843384	1	Wilcoxon	two.sided	Wilcoxon rank sum test with continuity correction	83.5
DLBC	InfiltrationScore	0.960637	1	Wilcoxon	two.sided	Wilcoxon rank sum test with continuity correction	86.5
ESCA	CD4_naive			Wilcoxon	two.sided	Wilcoxon rank sum test with continuity correction	31.5
ESCA	CD8_naive	0.872726	1	Wilcoxon	two.sided	Wilcoxon rank sum test with continuity correction	29.5
ESCA	Cytotoxic	0.757692	1	Wilcoxon	two.sided	Wilcoxon rank sum test	28
ESCA	Exhausted	0.580306	1	Wilcoxon	two.sided	Wilcoxon rank sum test with continuity correction	26
ESCA	Tr1	0.791146	1	Wilcoxon	two.sided	Wilcoxon rank sum test with continuity correction	28.5
ESCA	nTreg	0.124545	1	Wilcoxon	two.sided	Wilcoxon rank sum test with continuity correction	46.5
ESCA	iTreg	0.536014	1	Wilcoxon	two.sided	Wilcoxon rank sum test	25
ESCA	Th1	0.680594	1	Wilcoxon	two.sided	Wilcoxon rank sum test	27
ESCA	Th2	0.367909	1	Wilcoxon	two.sided	Wilcoxon rank sum test with continuity correction	40.5
ESCA	Th17	1	1	Wilcoxon	two.sided	Wilcoxon rank sum test with continuity correction	32
ESCA	Tfh	0.21049	1	Wilcoxon	two.sided	Wilcoxon rank sum test	19
ESCA	Central_memory	0.245194	1	Wilcoxon	two.sided	Wilcoxon rank sum test with continuity correction	20.5
ESCA	Effector_memory	0.101122	1	Wilcoxon	two.sided	Wilcoxon rank sum test with continuity correction	46.5
ESCA	NKT	0.200665	1	Wilcoxon	two.sided	Wilcoxon rank sum test with continuity correction	44
ESCA	MAIT	0.340407	1	Wilcoxon	two.sided	Wilcoxon rank sum test with continuity correction	22
ESCA	DC	0.223154	1	Wilcoxon	two.sided	Wilcoxon rank sum test with continuity correction	19.5
ESCA	Bcell	0.915639	1	Wilcoxon	two.sided	Wilcoxon rank sum test with continuity correction	30
ESCA	Monocyte	0.680594	1	Wilcoxon	two.sided	Wilcoxon rank sum test	36
ESCA	Macrophage	0.710822	1	Wilcoxon	two.sided	Wilcoxon rank sum test with continuity correction	27.5
ESCA	NK	0.837063	1	Wilcoxon	two.sided	Wilcoxon rank sum test	29
ESCA	Neutrophil	0.524748	1	Wilcoxon	two.sided	Wilcoxon rank sum test with continuity correction	38
ESCA	Gamma_delta	0.351049	1	Wilcoxon	two.sided	Wilcoxon rank sum test	22
ESCA	CD4_T	0.606469	1	Wilcoxon	two.sided	Wilcoxon rank sum test	26
ESCA	CD8_T	0.525054	1	Wilcoxon	two.sided	Wilcoxon rank sum test with continuity correction	25
ESCA	InfiltrationScore	0.837063	1	Wilcoxon	two.sided	Wilcoxon rank sum test	29
HNSC	CD4_naive	0.0426149	0.767069	Wilcoxon		One-way analysis of means (not assuming equal variances)	3.28976	76.2836	2
HNSC	CD8_naive	0.352361	1	Wilcoxon		One-way analysis of means (not assuming equal variances)	1.06163	59.4266	2
HNSC	Cytotoxic	0.0225462	0.47347	Wilcoxon		One-way analysis of means (not assuming equal variances)	4.02993	62.9926	2
HNSC	Exhausted	0.0331949	0.630703	Wilcoxon		One-way analysis of means (not assuming equal variances)	3.59632	62.9758	2
HNSC	Tr1	0.082694	1	Wilcoxon		One-way analysis of means (not assuming equal variances)	2.61539	52.2507	2
HNSC	nTreg	0.220106	1	Wilcoxon		One-way analysis of means (not assuming equal variances)	1.55426	57.4149	2
HNSC	iTreg	0.260139	1	Wilcoxon		One-way analysis of means (not assuming equal variances)	1.37668	61.0468	2
HNSC	Th1	0.00515146	0.118484	Wilcoxon		One-way analysis of means (not assuming equal variances)	5.75427	60.5982	2
HNSC	Th2	0.542564	1	Wilcoxon		One-way analysis of means (not assuming equal variances)	0.617317	64.1353	2
HNSC	Th17	0.00296098	0.0710635	Wilcoxon		One-way analysis of means (not assuming equal variances)	6.44917	57.8861	2
HNSC	Tfh	0.487116	1	Wilcoxon		One-way analysis of means (not assuming equal variances)	0.729005	53.5251	2
HNSC	Central_memory	0.345684	1	Wilcoxon		One-way analysis of means (not assuming equal variances)	1.08465	51.046	2
HNSC	Effector_memory	0.558462	1	Wilcoxon		One-way analysis of means (not assuming equal variances)	0.588951	53.566	2
HNSC	NKT	0.780885	1	Wilcoxon		One-way analysis of means (not assuming equal variances)	0.248474	53.5181	2
HNSC	MAIT	0.000371894	0.00929735	Wilcoxon		One-way analysis of means (not assuming equal variances)	9.00777	61.2871	2
HNSC	DC	0.100735	1	Wilcoxon		One-way analysis of means (not assuming equal variances)	2.39026	56.9781	2
HNSC	Bcell	0.342373	1	Wilcoxon		One-way analysis of means (not assuming equal variances)	1.09397	52.6573	2
HNSC	Monocyte	0.0962206	1	Wilcoxon		One-way analysis of means (not assuming equal variances)	2.44113	56.3476	2
HNSC	Macrophage	0.0489414	0.832004	Wilcoxon		One-way analysis of means (not assuming equal variances)	3.20295	50.9811	2
HNSC	NK	0.025724	0.514479	Wilcoxon		One-way analysis of means (not assuming equal variances)	3.89549	59.3901	2
HNSC	Neutrophil	0.663163	1	Wilcoxon		One-way analysis of means (not assuming equal variances)	0.413869	54.0799	2
HNSC	Gamma_delta	0.438145	1	Wilcoxon		One-way analysis of means (not assuming equal variances)	0.837279	56.9492	2
HNSC	CD4_T	0.339589	1	Wilcoxon		One-way analysis of means (not assuming equal variances)	1.10263	52.3126	2
HNSC	CD8_T	0.00653729	0.14382	Wilcoxon		One-way analysis of means (not assuming equal variances)	5.39635	72.4277	2
HNSC	InfiltrationScore	0.190193	1	Wilcoxon		One-way analysis of means (not assuming equal variances)	1.71208	53.7071	2
KICH	CD4_naive	0.980604	1	Wilcoxon	two.sided	Wilcoxon rank sum test with continuity correction	107.5
KICH	CD8_naive	0.00704148	0.176037	Wilcoxon	two.sided	Wilcoxon rank sum test with continuity correction	36.5
KICH	Cytotoxic	0.105388	1	Wilcoxon	two.sided	Wilcoxon rank sum test with continuity correction	152
KICH	Exhausted	0.0251703	0.503407	Wilcoxon	two.sided	Wilcoxon rank sum test with continuity correction	167.5
KICH	Tr1	0.763103	1	Wilcoxon	two.sided	Wilcoxon rank sum test with continuity correction	117
KICH	nTreg	0.104892	1	Wilcoxon	two.sided	Wilcoxon rank sum test with continuity correction	152
KICH	iTreg	0.0128912	0.283607	Wilcoxon	two.sided	Wilcoxon rank sum test with continuity correction	175
KICH	Th1	0.0110125	0.253287	Wilcoxon	two.sided	Wilcoxon rank sum test with continuity correction	176.5
KICH	Th2	0.497829	1	Wilcoxon	two.sided	Wilcoxon rank sum test with continuity correction	127
KICH	Th17	0.821186	1	Wilcoxon	two.sided	Wilcoxon rank sum test with continuity correction	102
KICH	Tfh	0.00936282	0.224708	Wilcoxon	two.sided	Wilcoxon rank sum test with continuity correction	178
KICH	Central_memory	0.355525	1	Wilcoxon	two.sided	Wilcoxon rank sum test with continuity correction	133.5
KICH	Effector_memory	0.0236864	0.497414	Wilcoxon	two.sided	Wilcoxon rank sum test with continuity correction	169
KICH	NKT	0.820401	1	Wilcoxon	two.sided	Wilcoxon rank sum test with continuity correction	102
KICH	MAIT	0.572083	1	Wilcoxon	two.sided	Wilcoxon rank sum test with continuity correction	93
KICH	DC	0.939951	1	Wilcoxon	two.sided	Wilcoxon rank sum test with continuity correction	111
KICH	Bcell	0.0649174	1	Wilcoxon	two.sided	Wilcoxon rank sum test with continuity correction	59
KICH	Monocyte	0.242875	1	Wilcoxon	two.sided	Wilcoxon rank sum test with continuity correction	77
KICH	Macrophage	0.10948	1	Wilcoxon	two.sided	Wilcoxon rank sum test with continuity correction	151.5
KICH	NK	0.407406	1	Wilcoxon	two.sided	Wilcoxon rank sum test with continuity correction	131
KICH	Neutrophil	0.763178	1	Wilcoxon	two.sided	Wilcoxon rank sum test with continuity correction	100
KICH	Gamma_delta	0.585001	1	Wilcoxon	two.sided	Wilcoxon rank sum test with continuity correction	93.5
KICH	CD4_T	0.346348	1	Wilcoxon	two.sided	Wilcoxon rank sum test with continuity correction	134
KICH	CD8_T	0.0317785	0.603791	Wilcoxon	two.sided	Wilcoxon rank sum test with continuity correction	166
KICH	InfiltrationScore	0.0975331	1	Wilcoxon	two.sided	Wilcoxon rank sum test with continuity correction	153
KIRC	CD4_naive			Wilcoxon		One-way analysis of means (not assuming equal variances)			2
KIRC	CD8_naive	0.31675	1	Wilcoxon		One-way analysis of means (not assuming equal variances)	1.19313	31.1551	2
KIRC	Cytotoxic	0.732631	1	Wilcoxon		One-way analysis of means (not assuming equal variances)	0.314391	29.7357	2
KIRC	Exhausted	0.000499075	0.0119778	Wilcoxon		One-way analysis of means (not assuming equal variances)	9.72006	32.1625	2
KIRC	Tr1	0.41401	1	Wilcoxon		One-way analysis of means (not assuming equal variances)	0.907148	31.345	2
KIRC	nTreg	0.0388854	0.68722	Wilcoxon		One-way analysis of means (not assuming equal variances)	3.59412	32.5153	2
KIRC	iTreg	0.013615	0.2723	Wilcoxon		One-way analysis of means (not assuming equal variances)	4.95216	30.9563	2
KIRC	Th1	0.00137969	0.0317328	Wilcoxon		One-way analysis of means (not assuming equal variances)	8.21837	30.7993	2
KIRC	Th2	0.92415	1	Wilcoxon		One-way analysis of means (not assuming equal variances)	0.0790888	29.9825	2
KIRC	Th17	0.00423869	0.0890124	Wilcoxon		One-way analysis of means (not assuming equal variances)	6.60298	29.7242	2
KIRC	Tfh	0.282917	1	Wilcoxon		One-way analysis of means (not assuming equal variances)	1.31911	29.0456	2
KIRC	Central_memory	0.325828	1	Wilcoxon		One-way analysis of means (not assuming equal variances)	1.16443	29.9569	2
KIRC	Effector_memory	0.546437	1	Wilcoxon		One-way analysis of means (not assuming equal variances)	0.615085	34.378	2
KIRC	NKT	0.5681	1	Wilcoxon		One-way analysis of means (not assuming equal variances)	0.575208	33.1698	2
KIRC	MAIT	0.758842	1	Wilcoxon		One-way analysis of means (not assuming equal variances)	0.278295	32.8232	2
KIRC	DC	0.680919	1	Wilcoxon		One-way analysis of means (not assuming equal variances)	0.389151	30.7773	2
KIRC	Bcell	0.226476	1	Wilcoxon		One-way analysis of means (not assuming equal variances)	1.56139	29.8977	2
KIRC	Monocyte	0.793354	1	Wilcoxon		One-way analysis of means (not assuming equal variances)	0.233257	30.3918	2
KIRC	Macrophage	0.00399456	0.0878802	Wilcoxon		One-way analysis of means (not assuming equal variances)	6.65654	30.4721	2
KIRC	NK	0.410837	1	Wilcoxon		One-way analysis of means (not assuming equal variances)	0.915886	30.6476	2
KIRC	Neutrophil	0.0381789	0.68722	Wilcoxon		One-way analysis of means (not assuming equal variances)	3.63305	31.1483	2
KIRC	Gamma_delta	0.282983	1	Wilcoxon		One-way analysis of means (not assuming equal variances)	1.31333	32.1041	2
KIRC	CD4_T	0.204465	1	Wilcoxon		One-way analysis of means (not assuming equal variances)	1.67384	30.1865	2
KIRC	CD8_T	0.0215737	0.4099	Wilcoxon		One-way analysis of means (not assuming equal variances)	4.32692	32.5022	2
KIRC	InfiltrationScore	0.0436726	0.698762	Wilcoxon		One-way analysis of means (not assuming equal variances)	3.47509	30.5445	2
KIRP	CD4_naive	0.412716	1	Wilcoxon		One-way analysis of means (not assuming equal variances)	0.901841	47.0815	2
KIRP	CD8_naive	0.827299	1	Wilcoxon		One-way analysis of means (not assuming equal variances)	0.190279	52.1919	2
KIRP	Cytotoxic	0.37657	1	Wilcoxon		One-way analysis of means (not assuming equal variances)	0.996537	48.6179	2
KIRP	Exhausted	0.549836	1	Wilcoxon		One-way analysis of means (not assuming equal variances)	0.605582	48.4367	2
KIRP	Tr1	0.384438	1	Wilcoxon		One-way analysis of means (not assuming equal variances)	0.974002	51.3257	2
KIRP	nTreg	3.9524e-05	0.000988096	Wilcoxon		One-way analysis of means (not assuming equal variances)	12.5166	49.749	2
KIRP	iTreg	0.000958335	0.0210834	Wilcoxon		One-way analysis of means (not assuming equal variances)	7.99903	50.5882	2
KIRP	Th1	0.09499	1	Wilcoxon		One-way analysis of means (not assuming equal variances)	2.47102	48.9024	2
KIRP	Th2	0.643668	1	Wilcoxon		One-way analysis of means (not assuming equal variances)	0.444526	49.393	2
KIRP	Th17	0.119385	1	Wilcoxon		One-way analysis of means (not assuming equal variances)	2.22841	45.2598	2
KIRP	Tfh	0.338343	1	Wilcoxon		One-way analysis of means (not assuming equal variances)	1.1068	51.5563	2
KIRP	Central_memory	0.256409	1	Wilcoxon		One-way analysis of means (not assuming equal variances)	1.3978	51.2087	2
KIRP	Effector_memory	0.218899	1	Wilcoxon		One-way analysis of means (not assuming equal variances)	1.56554	50.7536	2
KIRP	NKT	0.594499	1	Wilcoxon		One-way analysis of means (not assuming equal variances)	0.526046	45.3421	2
KIRP	MAIT	0.0577414	1	Wilcoxon		One-way analysis of means (not assuming equal variances)	3.01216	52.5941	2
KIRP	DC	0.0121546	0.255246	Wilcoxon		One-way analysis of means (not assuming equal variances)	4.80427	52.2323	2
KIRP	Bcell	0.362508	1	Wilcoxon		One-way analysis of means (not assuming equal variances)	1.03766	45.5413	2
KIRP	Monocyte	7.8563e-05	0.0018855	Wilcoxon		One-way analysis of means (not assuming equal variances)	11.6295	47.1041	2
KIRP	Macrophage	0.146946	1	Wilcoxon		One-way analysis of means (not assuming equal variances)	1.99355	49.7509	2
KIRP	NK	0.0738871	1	Wilcoxon		One-way analysis of means (not assuming equal variances)	2.7399	52.1142	2
KIRP	Neutrophil	0.506649	1	Wilcoxon		One-way analysis of means (not assuming equal variances)	0.68931	49.7759	2
KIRP	Gamma_delta	0.000124241	0.00285755	Wilcoxon		One-way analysis of means (not assuming equal variances)	10.9457	47.2258	2
KIRP	CD4_T	0.0510175	1	Wilcoxon		One-way analysis of means (not assuming equal variances)	3.13023	59.2215	2
KIRP	CD8_T	0.575505	1	Wilcoxon		One-way analysis of means (not assuming equal variances)	0.559061	46.9437	2
KIRP	InfiltrationScore	0.125386	1	Wilcoxon		One-way analysis of means (not assuming equal variances)	2.16665	49.1222	2
LGG	CD4_naive	0.157762	1	Wilcoxon		One-way analysis of means (not assuming equal variances)	1.87793	110.317	2
LGG	CD8_naive	0.000700439	0.0133083	Wilcoxon		One-way analysis of means (not assuming equal variances)	7.8168	100.197	2
LGG	Cytotoxic	0.28258	1	Wilcoxon		One-way analysis of means (not assuming equal variances)	1.282	88.5575	2
LGG	Exhausted	9.48e-05	0.00218039	Wilcoxon		One-way analysis of means (not assuming equal variances)	10.3062	88.385	2
LGG	Tr1	0.183238	1	Wilcoxon		One-way analysis of means (not assuming equal variances)	1.72682	97.583	2
LGG	nTreg	0.0734714	1	Wilcoxon		One-way analysis of means (not assuming equal variances)	2.68877	89.2184	2
LGG	iTreg	0.815051	1	Wilcoxon		One-way analysis of means (not assuming equal variances)	0.204977	88.7341	2
LGG	Th1	0.783281	1	Wilcoxon		One-way analysis of means (not assuming equal variances)	0.244959	86.0172	2
LGG	Th2	0.899651	1	Wilcoxon		One-way analysis of means (not assuming equal variances)	0.105877	87.0214	2
LGG	Th17	0.0161613	0.274742	Wilcoxon		One-way analysis of means (not assuming equal variances)	4.30693	96.3369	2
LGG	Tfh	0.097344	1	Wilcoxon		One-way analysis of means (not assuming equal variances)	2.38988	91.4233	2
LGG	Central_memory	0.000186349	0.00391332	Wilcoxon		One-way analysis of means (not assuming equal variances)	9.40622	95.7642	2
LGG	Effector_memory	0.200964	1	Wilcoxon		One-way analysis of means (not assuming equal variances)	1.63392	88.9826	2
LGG	NKT	0.126393	1	Wilcoxon		One-way analysis of means (not assuming equal variances)	2.11925	85.4366	2
LGG	MAIT	0.385579	1	Wilcoxon		One-way analysis of means (not assuming equal variances)	0.963449	87.6226	2
LGG	DC	0.000114386	0.00251648	Wilcoxon		One-way analysis of means (not assuming equal variances)	10.025	92.7478	2
LGG	Bcell	0.0743015	1	Wilcoxon		One-way analysis of means (not assuming equal variances)	2.67579	90.4495	2
LGG	Monocyte	0.000420838	0.00841676	Wilcoxon		One-way analysis of means (not assuming equal variances)	8.5085	87.2868	2
LGG	Macrophage	5.61084e-08	1.40271e-06	Wilcoxon		One-way analysis of means (not assuming equal variances)	19.9314	96.9624	2
LGG	NK	0.133816	1	Wilcoxon		One-way analysis of means (not assuming equal variances)	2.05878	86.5198	2
LGG	Neutrophil	0.885166	1	Wilcoxon		One-way analysis of means (not assuming equal variances)	0.122145	90.6759	2
LGG	Gamma_delta	0.0236762	0.378819	Wilcoxon		One-way analysis of means (not assuming equal variances)	3.89364	95.6737	2
LGG	CD4_T	0.412159	1	Wilcoxon		One-way analysis of means (not assuming equal variances)	0.894998	91.3992	2
LGG	CD8_T	0.00919437	0.165499	Wilcoxon		One-way analysis of means (not assuming equal variances)	4.95543	85.6782	2
LGG	InfiltrationScore	5.91271e-06	0.000141905	Wilcoxon		One-way analysis of means (not assuming equal variances)	13.7147	94.3046	2
LIHC	CD4_naive	0.0728279	1	Wilcoxon		One-way analysis of means (not assuming equal variances)	2.77	47.3757	2
LIHC	CD8_naive	0.0629157	1	Wilcoxon		One-way analysis of means (not assuming equal variances)	2.88719	64.9358	2
LIHC	Cytotoxic	0.00360546	0.086531	Wilcoxon		One-way analysis of means (not assuming equal variances)	6.23712	55.408	2
LIHC	Exhausted	0.183538	1	Wilcoxon		One-way analysis of means (not assuming equal variances)	1.74682	56.9451	2
LIHC	Tr1	0.739491	1	Wilcoxon		One-way analysis of means (not assuming equal variances)	0.303035	73.5046	2
LIHC	nTreg	0.258368	1	Wilcoxon		One-way analysis of means (not assuming equal variances)	1.39025	50.557	2
LIHC	iTreg	0.521944	1	Wilcoxon		One-way analysis of means (not assuming equal variances)	0.657424	58.9035	2
LIHC	Th1	0.0422366	0.760259	Wilcoxon		One-way analysis of means (not assuming equal variances)	3.33347	61.3449	2
LIHC	Th2	0.00433807	0.0997755	Wilcoxon		One-way analysis of means (not assuming equal variances)	6.04393	52.5972	2
LIHC	Th17	0.467804	1	Wilcoxon		One-way analysis of means (not assuming equal variances)	0.771406	49.8354	2
LIHC	Tfh	0.087864	1	Wilcoxon		One-way analysis of means (not assuming equal variances)	2.54334	54.7109	2
LIHC	Central_memory	0.795809	1	Wilcoxon		One-way analysis of means (not assuming equal variances)	0.229338	55.5159	2
LIHC	Effector_memory	0.0804122	1	Wilcoxon		One-way analysis of means (not assuming equal variances)	2.60853	73.9158	2
LIHC	NKT	0.301044	1	Wilcoxon		One-way analysis of means (not assuming equal variances)	1.22973	50.1093	2
LIHC	MAIT	0.446762	1	Wilcoxon		One-way analysis of means (not assuming equal variances)	0.817446	55.9426	2
LIHC	DC	0.180218	1	Wilcoxon		One-way analysis of means (not assuming equal variances)	1.76788	55.2235	2
LIHC	Bcell	3.3023e-07	8.25574e-06	Wilcoxon		One-way analysis of means (not assuming equal variances)	19.1968	61.6518	2
LIHC	Monocyte	0.240578	1	Wilcoxon		One-way analysis of means (not assuming equal variances)	1.46113	56.6832	2
LIHC	Macrophage	0.00492207	0.108286	Wilcoxon		One-way analysis of means (not assuming equal variances)	5.88462	52.9731	2
LIHC	NK	0.191536	1	Wilcoxon		One-way analysis of means (not assuming equal variances)	1.69962	59.2811	2
LIHC	Neutrophil	0.957238	1	Wilcoxon		One-way analysis of means (not assuming equal variances)	0.0437349	60.6238	2
LIHC	Gamma_delta	0.0185797	0.371595	Wilcoxon		One-way analysis of means (not assuming equal variances)	4.28915	54.972	2
LIHC	CD4_T	0.0201378	0.382618	Wilcoxon		One-way analysis of means (not assuming equal variances)	4.14337	66.5966	2
LIHC	CD8_T	0.18008	1	Wilcoxon		One-way analysis of means (not assuming equal variances)	1.75916	66.7311	2
LIHC	InfiltrationScore	0.00721368	0.151487	Wilcoxon		One-way analysis of means (not assuming equal variances)	5.3761	57.9815	2
LUAD	CD4_naive	0.793929	1	Wilcoxon		One-way analysis of means (not assuming equal variances)	0.2324	32.6578	2
LUAD	CD8_naive	0.0522214	0.939986	Wilcoxon		One-way analysis of means (not assuming equal variances)	3.1604	43.8204	2
LUAD	Cytotoxic	0.104737	1	Wilcoxon		One-way analysis of means (not assuming equal variances)	2.39247	38.8768	2
LUAD	Exhausted	0.719025	1	Wilcoxon		One-way analysis of means (not assuming equal variances)	0.332982	35.0625	2
LUAD	Tr1	0.935005	1	Wilcoxon		One-way analysis of means (not assuming equal variances)	0.0673118	41.7549	2
LUAD	nTreg	0.00432438	0.0994607	Wilcoxon		One-way analysis of means (not assuming equal variances)	6.37646	35.2942	2
LUAD	iTreg	0.488293	1	Wilcoxon		One-way analysis of means (not assuming equal variances)	0.729934	39.7175	2
LUAD	Th1	0.733196	1	Wilcoxon		One-way analysis of means (not assuming equal variances)	0.3128	39.3981	2
LUAD	Th2	0.379743	1	Wilcoxon		One-way analysis of means (not assuming equal variances)	0.990797	42.2432	2
LUAD	Th17	0.575195	1	Wilcoxon		One-way analysis of means (not assuming equal variances)	0.561067	38.5002	2
LUAD	Tfh	0.17031	1	Wilcoxon		One-way analysis of means (not assuming equal variances)	1.85072	40.0571	2
LUAD	Central_memory	0.00722763	0.159008	Wilcoxon		One-way analysis of means (not assuming equal variances)	5.66463	36.2865	2
LUAD	Effector_memory	0.0458629	0.871395	Wilcoxon		One-way analysis of means (not assuming equal variances)	3.30329	44.9771	2
LUAD	NKT	0.00182821	0.043877	Wilcoxon		One-way analysis of means (not assuming equal variances)	7.41785	39.7862	2
LUAD	MAIT	0.0218039	0.457881	Wilcoxon		One-way analysis of means (not assuming equal variances)	4.23585	38.1883	2
LUAD	DC	0.474809	1	Wilcoxon		One-way analysis of means (not assuming equal variances)	0.760409	36.1344	2
LUAD	Bcell	0.177129	1	Wilcoxon		One-way analysis of means (not assuming equal variances)	1.80684	40.5858	2
LUAD	Monocyte	0.923436	1	Wilcoxon		One-way analysis of means (not assuming equal variances)	0.0798097	40.8026	2
LUAD	Macrophage	0.273699	1	Wilcoxon		One-way analysis of means (not assuming equal variances)	1.34288	36.463	2
LUAD	NK	0.190182	1	Wilcoxon		One-way analysis of means (not assuming equal variances)	1.73862	36.0398	2
LUAD	Neutrophil	0.478633	1	Wilcoxon		One-way analysis of means (not assuming equal variances)	0.751659	37.0758	2
LUAD	Gamma_delta	0.337728	1	Wilcoxon		One-way analysis of means (not assuming equal variances)	1.11679	38.3979	2
LUAD	CD4_T	0.00166285	0.0415712	Wilcoxon		One-way analysis of means (not assuming equal variances)	7.34495	47.4687	2
LUAD	CD8_T	0.943838	1	Wilcoxon		One-way analysis of means (not assuming equal variances)	0.05789	37.5031	2
LUAD	InfiltrationScore	0.0419367	0.838735	Wilcoxon		One-way analysis of means (not assuming equal variances)	3.44719	38.5842	2
LUSC	CD4_naive			Wilcoxon		One-way analysis of means (not assuming equal variances)			2
LUSC	CD8_naive	0.311387	1	Wilcoxon		One-way analysis of means (not assuming equal variances)	1.23283	21.3601	2
LUSC	Cytotoxic	0.483356	1	Wilcoxon		One-way analysis of means (not assuming equal variances)	0.753992	20.0648	2
LUSC	Exhausted	0.879869	1	Wilcoxon		One-way analysis of means (not assuming equal variances)	0.128938	17.2059	2
LUSC	Tr1	0.253936	1	Wilcoxon		One-way analysis of means (not assuming equal variances)	1.47321	19.2258	2
LUSC	nTreg	0.00349467	0.083872	Wilcoxon		One-way analysis of means (not assuming equal variances)	7.412	21.8293	2
LUSC	iTreg	0.836978	1	Wilcoxon		One-way analysis of means (not assuming equal variances)	0.179493	20.7435	2
LUSC	Th1	0.627784	1	Wilcoxon		One-way analysis of means (not assuming equal variances)	0.476228	20.626	2
LUSC	Th2	0.323457	1	Wilcoxon		One-way analysis of means (not assuming equal variances)	1.19698	19.3987	2
LUSC	Th17	0.500488	1	Wilcoxon		One-way analysis of means (not assuming equal variances)	0.723919	15.5493	2
LUSC	Tfh	0.17397	1	Wilcoxon		One-way analysis of means (not assuming equal variances)	1.93615	17.4776	2
LUSC	Central_memory	0.865488	1	Wilcoxon		One-way analysis of means (not assuming equal variances)	0.145568	18.9471	2
LUSC	Effector_memory	0.011123	0.255829	Wilcoxon		One-way analysis of means (not assuming equal variances)	5.69688	19.7738	2
LUSC	NKT	0.303787	1	Wilcoxon		One-way analysis of means (not assuming equal variances)	1.28278	16.3237	2
LUSC	MAIT	0.258835	1	Wilcoxon		One-way analysis of means (not assuming equal variances)	1.44748	19.9361	2
LUSC	DC	0.389715	1	Wilcoxon		One-way analysis of means (not assuming equal variances)	0.990475	19.0706	2
LUSC	Bcell	0.191857	1	Wilcoxon		One-way analysis of means (not assuming equal variances)	1.83266	16.0871	2
LUSC	Monocyte	0.556519	1	Wilcoxon		One-way analysis of means (not assuming equal variances)	0.609738	14.8896	2
LUSC	Macrophage	0.86341	1	Wilcoxon		One-way analysis of means (not assuming equal variances)	0.148149	16.9015	2
LUSC	NK	0.717441	1	Wilcoxon		One-way analysis of means (not assuming equal variances)	0.339255	15.5548	2
LUSC	Neutrophil	0.261712	1	Wilcoxon		One-way analysis of means (not assuming equal variances)	1.45179	17.0294	2
LUSC	Gamma_delta	0.594743	1	Wilcoxon		One-way analysis of means (not assuming equal variances)	0.535052	17.8482	2
LUSC	CD4_T	0.0129652	0.285235	Wilcoxon		One-way analysis of means (not assuming equal variances)	5.72263	16.4773	2
LUSC	CD8_T	0.418367	1	Wilcoxon		One-way analysis of means (not assuming equal variances)	0.912415	19.0882	2
LUSC	InfiltrationScore	0.495632	1	Wilcoxon		One-way analysis of means (not assuming equal variances)	0.73074	17.5615	2
MESO	CD4_naive	0.904529	1	Wilcoxon		One-way analysis of means (not assuming equal variances)	0.101358	9.96122	2
MESO	CD8_naive	0.0193337	0.406008	Wilcoxon		One-way analysis of means (not assuming equal variances)	5.82974	10.7272	2
MESO	Cytotoxic	0.0205118	0.410236	Wilcoxon		One-way analysis of means (not assuming equal variances)	5.28557	13.2597	2
MESO	Exhausted	0.0261863	0.497539	Wilcoxon		One-way analysis of means (not assuming equal variances)	4.85754	13.233	2
MESO	Tr1	0.586699	1	Wilcoxon		One-way analysis of means (not assuming equal variances)	0.565993	9.03462	2
MESO	nTreg	0.382489	1	Wilcoxon		One-way analysis of means (not assuming equal variances)	1.07981	8.40633	2
MESO	iTreg	0.0121487	0.281172	Wilcoxon		One-way analysis of means (not assuming equal variances)	6.28616	13.1404	2
MESO	Th1	0.189158	1	Wilcoxon		One-way analysis of means (not assuming equal variances)	1.96145	10.4388	2
MESO	Th2	0.984234	1	Wilcoxon		One-way analysis of means (not assuming equal variances)	0.0159155	10.4333	2
MESO	Th17	0.00852451	0.213113	Wilcoxon		One-way analysis of means (not assuming equal variances)	7.73333	10.573	2
MESO	Tfh	0.0124322	0.281172	Wilcoxon		One-way analysis of means (not assuming equal variances)	6.89617	10.3816	2
MESO	Central_memory	0.569187	1	Wilcoxon		One-way analysis of means (not assuming equal variances)	0.603191	8.38232	2
MESO	Effector_memory	0.0689605	1	Wilcoxon		One-way analysis of means (not assuming equal variances)	3.75123	8.32364	2
MESO	NKT	0.195126	1	Wilcoxon		One-way analysis of means (not assuming equal variances)	2.0513	7.44918	2
MESO	MAIT	0.100456	1	Wilcoxon		One-way analysis of means (not assuming equal variances)	3.05881	8.40128	2
MESO	DC	0.557372	1	Wilcoxon		One-way analysis of means (not assuming equal variances)	0.618987	10.2999	2
MESO	Bcell	0.870048	1	Wilcoxon		One-way analysis of means (not assuming equal variances)	0.141312	9.29794	2
MESO	Monocyte	0.638928	1	Wilcoxon		One-way analysis of means (not assuming equal variances)	0.466552	11.0921	2
MESO	Macrophage	0.0406249	0.731247	Wilcoxon		One-way analysis of means (not assuming equal variances)	4.32341	11.1919	2
MESO	NK	0.12532	1	Wilcoxon		One-way analysis of means (not assuming equal variances)	2.43776	13.3005	2
MESO	Neutrophil	0.234167	1	Wilcoxon		One-way analysis of means (not assuming equal variances)	1.74189	8.2017	2
MESO	Gamma_delta	0.140651	1	Wilcoxon		One-way analysis of means (not assuming equal variances)	2.39683	10.1016	2
MESO	CD4_T	0.515472	1	Wilcoxon		One-way analysis of means (not assuming equal variances)	0.711335	9.46051	2
MESO	CD8_T	0.205589	1	Wilcoxon		One-way analysis of means (not assuming equal variances)	1.91941	8.43423	2
MESO	InfiltrationScore	0.0117155	0.281172	Wilcoxon		One-way analysis of means (not assuming equal variances)	7.04965	10.3382	2
PAAD	CD4_naive			Wilcoxon		One-way analysis of means (not assuming equal variances)			2
PAAD	CD8_naive	0.00892795	0.116063	Wilcoxon		One-way analysis of means (not assuming equal variances)	5.91208	21.6835	2
PAAD	Cytotoxic	0.0028634	0.0486778	Wilcoxon		One-way analysis of means (not assuming equal variances)	7.54634	24.023	2
PAAD	Exhausted	0.929255	1	Wilcoxon		One-way analysis of means (not assuming equal variances)	0.0735626	28.2376	2
PAAD	Tr1	0.183104	0.91552	Wilcoxon		One-way analysis of means (not assuming equal variances)	1.82216	24.2755	2
PAAD	nTreg	0.000246812	0.00518306	Wilcoxon		One-way analysis of means (not assuming equal variances)	11.1067	29.919	2
PAAD	iTreg	0.375711	1	Wilcoxon		One-way analysis of means (not assuming equal variances)	1.02185	22.9802	2
PAAD	Th1	0.250113	1	Wilcoxon		One-way analysis of means (not assuming equal variances)	1.46566	24.9756	2
PAAD	Th2	0.0122879	0.122879	Wilcoxon		One-way analysis of means (not assuming equal variances)	5.15744	28.3765	2
PAAD	Th17	0.00981747	0.11781	Wilcoxon		One-way analysis of means (not assuming equal variances)	5.63752	24.0652	2
PAAD	Tfh	0.000227596	0.00500711	Wilcoxon		One-way analysis of means (not assuming equal variances)	12.511	22.2893	2
PAAD	Central_memory	0.0303642	0.212549	Wilcoxon		One-way analysis of means (not assuming equal variances)	4.0869	22.8826	2
PAAD	Effector_memory			Wilcoxon		One-way analysis of means (not assuming equal variances)			2
PAAD	NKT	0.0662379	0.397427	Wilcoxon		One-way analysis of means (not assuming equal variances)	3.03753	24.5866	2
PAAD	MAIT	0.0136922	0.12323	Wilcoxon		One-way analysis of means (not assuming equal variances)	5.08854	25.8638	2
PAAD	DC	0.00703603	0.0985044	Wilcoxon		One-way analysis of means (not assuming equal variances)	6.032	26.0458	2
PAAD	Bcell	0.02564	0.20512	Wilcoxon		One-way analysis of means (not assuming equal variances)	4.34202	22.1577	2
PAAD	Monocyte	0.000365409	0.00730817	Wilcoxon		One-way analysis of means (not assuming equal variances)	11.1763	24.1806	2
PAAD	Macrophage	0.260819	1	Wilcoxon		One-way analysis of means (not assuming equal variances)	1.40983	28.2954	2
PAAD	NK	0.000106033	0.00243876	Wilcoxon		One-way analysis of means (not assuming equal variances)	14.4445	21.4696	2
PAAD	Neutrophil	0.00390281	0.0624449	Wilcoxon		One-way analysis of means (not assuming equal variances)	7.12497	23.0254	2
PAAD	Gamma_delta	0.0101785	0.11781	Wilcoxon		One-way analysis of means (not assuming equal variances)	5.60545	23.6301	2
PAAD	CD4_T	0.000393621	0.0074788	Wilcoxon		One-way analysis of means (not assuming equal variances)	11.0113	24.3178	2
PAAD	CD8_T	0.00629685	0.0944527	Wilcoxon		One-way analysis of means (not assuming equal variances)	6.32458	23.6876	2
PAAD	InfiltrationScore	0.000613001	0.011034	Wilcoxon		One-way analysis of means (not assuming equal variances)	9.57418	29.8554	2
PCPG	CD4_naive	0.179637	1	Wilcoxon	two.sided	Wilcoxon rank sum test with continuity correction	506
PCPG	CD8_naive	0.184592	1	Wilcoxon	two.sided	Wilcoxon rank sum test with continuity correction	412.5
PCPG	Cytotoxic	0.849846	1	Wilcoxon	two.sided	Wilcoxon rank sum test with continuity correction	525
PCPG	Exhausted	0.61387	1	Wilcoxon	two.sided	Wilcoxon rank sum test with continuity correction	493.5
PCPG	Tr1	0.369799	1	Wilcoxon	two.sided	Wilcoxon rank sum test with continuity correction	635
PCPG	nTreg	0.49459	1	Wilcoxon	two.sided	Wilcoxon rank sum test with continuity correction	613.5
PCPG	iTreg	0.719809	1	Wilcoxon	two.sided	Wilcoxon rank sum test with continuity correction	581
PCPG	Th1	0.122474	1	Wilcoxon	two.sided	Wilcoxon rank sum test with continuity correction	700
PCPG	Th2	0.984101	1	Wilcoxon	two.sided	Wilcoxon rank sum test with continuity correction	542
PCPG	Th17	0.314137	1	Wilcoxon	two.sided	Wilcoxon rank sum test with continuity correction	443
PCPG	Tfh	0.42826	1	Wilcoxon	two.sided	Wilcoxon rank sum test with continuity correction	624.5
PCPG	Central_memory	0.240167	1	Wilcoxon	two.sided	Wilcoxon rank sum test with continuity correction	662
PCPG	Effector_memory	0.62479	1	Wilcoxon	two.sided	Wilcoxon rank sum test with continuity correction	592
PCPG	NKT	0.348833	1	Wilcoxon	two.sided	Wilcoxon rank sum test with continuity correction	639
PCPG	MAIT	0.422477	1	Wilcoxon	two.sided	Wilcoxon rank sum test with continuity correction	625.5
PCPG	DC	0.270848	1	Wilcoxon	two.sided	Wilcoxon rank sum test with continuity correction	655.5
PCPG	Bcell	0.924578	1	Wilcoxon	two.sided	Wilcoxon rank sum test with continuity correction	554.5
PCPG	Monocyte	0.543289	1	Wilcoxon	two.sided	Wilcoxon rank sum test with continuity correction	483
PCPG	Macrophage	0.597436	1	Wilcoxon	two.sided	Wilcoxon rank sum test with continuity correction	598
PCPG	NK	0.145742	1	Wilcoxon	two.sided	Wilcoxon rank sum test with continuity correction	398
PCPG	Neutrophil	0.460901	1	Wilcoxon	two.sided	Wilcoxon rank sum test with continuity correction	470
PCPG	Gamma_delta	0.391332	1	Wilcoxon	two.sided	Wilcoxon rank sum test with continuity correction	458
PCPG	CD4_T	0.0252861	0.632152	Wilcoxon	two.sided	Wilcoxon rank sum test with continuity correction	769.5
PCPG	CD8_T	0.510767	1	Wilcoxon	two.sided	Wilcoxon rank sum test with continuity correction	611
PCPG	InfiltrationScore	0.77261	1	Wilcoxon	two.sided	Wilcoxon rank sum test with continuity correction	574
PRAD	CD4_naive	0.0423519	0.762334	Wilcoxon		One-way analysis of means (not assuming equal variances)	3.22047	172.316	2
PRAD	CD8_naive	0.440541	1	Wilcoxon		One-way analysis of means (not assuming equal variances)	0.823762	168.107	2
PRAD	Cytotoxic	0.165064	1	Wilcoxon		One-way analysis of means (not assuming equal variances)	1.82172	161.08	2
PRAD	Exhausted	0.00616713	0.135677	Wilcoxon		One-way analysis of means (not assuming equal variances)	5.26612	149.167	2
PRAD	Tr1	0.619916	1	Wilcoxon		One-way analysis of means (not assuming equal variances)	0.479636	156.429	2
PRAD	nTreg	0.855042	1	Wilcoxon		One-way analysis of means (not assuming equal variances)	0.156757	160.971	2
PRAD	iTreg	0.295813	1	Wilcoxon		One-way analysis of means (not assuming equal variances)	1.22733	160.226	2
PRAD	Th1	0.414918	1	Wilcoxon		One-way analysis of means (not assuming equal variances)	0.884493	161.133	2
PRAD	Th2	0.920865	1	Wilcoxon		One-way analysis of means (not assuming equal variances)	0.0824826	166.461	2
PRAD	Th17	0.29239	1	Wilcoxon		One-way analysis of means (not assuming equal variances)	1.23966	152.114	2
PRAD	Tfh	0.323877	1	Wilcoxon		One-way analysis of means (not assuming equal variances)	1.13514	164.852	2
PRAD	Central_memory	0.629418	1	Wilcoxon		One-way analysis of means (not assuming equal variances)	0.464336	156.031	2
PRAD	Effector_memory	0.0217599	0.456959	Wilcoxon		One-way analysis of means (not assuming equal variances)	3.92753	149.279	2
PRAD	NKT	0.0297413	0.565085	Wilcoxon		One-way analysis of means (not assuming equal variances)	3.59866	150.418	2
PRAD	MAIT	0.304631	1	Wilcoxon		One-way analysis of means (not assuming equal variances)	1.19811	150.277	2
PRAD	DC	7.70659e-07	1.9266e-05	Wilcoxon		One-way analysis of means (not assuming equal variances)	15.5044	147.943	2
PRAD	Bcell	0.727036	1	Wilcoxon		One-way analysis of means (not assuming equal variances)	0.319389	166.825	2
PRAD	Monocyte	0.0501236	0.852101	Wilcoxon		One-way analysis of means (not assuming equal variances)	3.0542	149.023	2
PRAD	Macrophage	0.00172563	0.0414151	Wilcoxon		One-way analysis of means (not assuming equal variances)	6.62954	155.597	2
PRAD	NK	0.00408437	0.0939406	Wilcoxon		One-way analysis of means (not assuming equal variances)	5.70425	152.209	2
PRAD	Neutrophil	0.0515857	0.852101	Wilcoxon		One-way analysis of means (not assuming equal variances)	3.01918	162.723	2
PRAD	Gamma_delta	0.49319	1	Wilcoxon		One-way analysis of means (not assuming equal variances)	0.710167	151.647	2
PRAD	CD4_T	0.544416	1	Wilcoxon		One-way analysis of means (not assuming equal variances)	0.610286	165.085	2
PRAD	CD8_T	0.580148	1	Wilcoxon		One-way analysis of means (not assuming equal variances)	0.546409	153.379	2
PRAD	InfiltrationScore	0.0257502	0.515003	Wilcoxon		One-way analysis of means (not assuming equal variances)	3.74663	155.787	2
READ	CD4_naive			Wilcoxon	two.sided	Wilcoxon rank sum test with continuity correction	12.5
READ	CD8_naive	0.294802	1	Wilcoxon	two.sided	Wilcoxon rank sum test with continuity correction	18
READ	Cytotoxic	0.150794	1	Wilcoxon	two.sided	Wilcoxon rank sum test	5
READ	Exhausted	0.150794	1	Wilcoxon	two.sided	Wilcoxon rank sum test	20
READ	Tr1	0.0119252	0.262355	Wilcoxon	two.sided	Wilcoxon rank sum test with continuity correction	0
READ	nTreg	1	1	Wilcoxon	two.sided	Wilcoxon rank sum test	13
READ	iTreg	0.222222	1	Wilcoxon	two.sided	Wilcoxon rank sum test	6
READ	Th1	0.916563	1	Wilcoxon	two.sided	Wilcoxon rank sum test with continuity correction	13.5
READ	Th2	1	1	Wilcoxon	two.sided	Wilcoxon rank sum test	13
READ	Th17	0.834035	1	Wilcoxon	two.sided	Wilcoxon rank sum test with continuity correction	11
READ	Tfh	0.00793651	0.190476	Wilcoxon	two.sided	Wilcoxon rank sum test	0
READ	Central_memory	0.00793651	0.190476	Wilcoxon	two.sided	Wilcoxon rank sum test	0
READ	Effector_memory	0.823664	1	Wilcoxon	two.sided	Wilcoxon rank sum test with continuity correction	14
READ	NKT	0.671373	1	Wilcoxon	two.sided	Wilcoxon rank sum test with continuity correction	10
READ	MAIT	0.420635	1	Wilcoxon	two.sided	Wilcoxon rank sum test	8
READ	DC	1	1	Wilcoxon	two.sided	Wilcoxon rank sum test	12
READ	Bcell	0.0555556	1	Wilcoxon	two.sided	Wilcoxon rank sum test	3
READ	Monocyte	0.309524	1	Wilcoxon	two.sided	Wilcoxon rank sum test	18
READ	Macrophage	0.690476	1	Wilcoxon	two.sided	Wilcoxon rank sum test	15
READ	NK	0.600402	1	Wilcoxon	two.sided	Wilcoxon rank sum test with continuity correction	9.5
READ	Neutrophil	0.222222	1	Wilcoxon	two.sided	Wilcoxon rank sum test	19
READ	Gamma_delta	0.834035	1	Wilcoxon	two.sided	Wilcoxon rank sum test with continuity correction	11
READ	CD4_T	0.0119252	0.262355	Wilcoxon	two.sided	Wilcoxon rank sum test with continuity correction	0
READ	CD8_T	0.222222	1	Wilcoxon	two.sided	Wilcoxon rank sum test	6
READ	InfiltrationScore	0.309524	1	Wilcoxon	two.sided	Wilcoxon rank sum test	7
SARC	CD4_naive	0.00212376	0.0488465	Wilcoxon		One-way analysis of means (not assuming equal variances)	7.1511	42.0113	2
SARC	CD8_naive	0.705809	1	Wilcoxon		One-way analysis of means (not assuming equal variances)	0.352732	28.3204	2
SARC	Cytotoxic	0.0118274	0.248375	Wilcoxon		One-way analysis of means (not assuming equal variances)	5.04695	35.194	2
SARC	Exhausted	0.00131798	0.0329495	Wilcoxon		One-way analysis of means (not assuming equal variances)	9.04539	22.4153	2
SARC	Tr1	0.43459	1	Wilcoxon		One-way analysis of means (not assuming equal variances)	0.857977	28.755	2
SARC	nTreg	0.706527	1	Wilcoxon		One-way analysis of means (not assuming equal variances)	0.35158	29.0571	2
SARC	iTreg	0.00627034	0.137947	Wilcoxon		One-way analysis of means (not assuming equal variances)	6.12883	27.6148	2
SARC	Th1	0.19127	1	Wilcoxon		One-way analysis of means (not assuming equal variances)	1.75662	27.7699	2
SARC	Th2	0.934784	1	Wilcoxon		One-way analysis of means (not assuming equal variances)	0.0675927	29.7682	2
SARC	Th17	0.751097	1	Wilcoxon		One-way analysis of means (not assuming equal variances)	0.289265	27.1012	2
SARC	Tfh	0.0467982	0.795569	Wilcoxon		One-way analysis of means (not assuming equal variances)	3.42389	27.9038	2
SARC	Central_memory	0.540661	1	Wilcoxon		One-way analysis of means (not assuming equal variances)	0.63085	24.2126	2
SARC	Effector_memory	0.350296	1	Wilcoxon		One-way analysis of means (not assuming equal variances)	1.08238	33.6414	2
SARC	NKT	0.182132	1	Wilcoxon		One-way analysis of means (not assuming equal variances)	1.79878	31.4137	2
SARC	MAIT	0.0822899	1	Wilcoxon		One-way analysis of means (not assuming equal variances)	2.65521	41.2009	2
SARC	DC	0.0120712	0.248375	Wilcoxon		One-way analysis of means (not assuming equal variances)	5.16974	28.7833	2
SARC	Bcell	0.233649	1	Wilcoxon		One-way analysis of means (not assuming equal variances)	1.55006	22.9498	2
SARC	Monocyte	0.342292	1	Wilcoxon		One-way analysis of means (not assuming equal variances)	1.12081	24.3013	2
SARC	Macrophage	0.00141827	0.0340385	Wilcoxon		One-way analysis of means (not assuming equal variances)	8.39566	27.6035	2
SARC	NK	0.242155	1	Wilcoxon		One-way analysis of means (not assuming equal variances)	1.49656	26.5976	2
SARC	Neutrophil	0.107368	1	Wilcoxon		One-way analysis of means (not assuming equal variances)	2.43894	25.4699	2
SARC	Gamma_delta	0.0320684	0.577232	Wilcoxon		One-way analysis of means (not assuming equal variances)	3.90159	27.8739	2
SARC	CD4_T	0.353206	1	Wilcoxon		One-way analysis of means (not assuming equal variances)	1.08413	25.6314	2
SARC	CD8_T	0.137632	1	Wilcoxon		One-way analysis of means (not assuming equal variances)	2.12721	28.6127	2
SARC	InfiltrationScore	0.0168048	0.319291	Wilcoxon		One-way analysis of means (not assuming equal variances)	4.75042	27.7885	2
STAD	CD4_naive			Wilcoxon		One-way analysis of means (not assuming equal variances)			2
STAD	CD8_naive	0.187263	1	Wilcoxon		One-way analysis of means (not assuming equal variances)	1.75165	37.8344	2
STAD	Cytotoxic	0.301437	1	Wilcoxon		One-way analysis of means (not assuming equal variances)	1.23488	41.0927	2
STAD	Exhausted	0.0451192	0.992622	Wilcoxon		One-way analysis of means (not assuming equal variances)	3.35051	40.1256	2
STAD	Tr1	0.828125	1	Wilcoxon		One-way analysis of means (not assuming equal variances)	0.189507	38.9334	2
STAD	nTreg	0.12416	1	Wilcoxon		One-way analysis of means (not assuming equal variances)	2.19358	41.9061	2
STAD	iTreg	0.885169	1	Wilcoxon		One-way analysis of means (not assuming equal variances)	0.122359	39.0179	2
STAD	Th1	0.0532159	1	Wilcoxon		One-way analysis of means (not assuming equal variances)	3.16748	38.6903	2
STAD	Th2	0.123151	1	Wilcoxon		One-way analysis of means (not assuming equal variances)	2.19764	43.8469	2
STAD	Th17	0.0362358	0.833424	Wilcoxon		One-way analysis of means (not assuming equal variances)	3.62664	37.8093	2
STAD	Tfh	0.903502	1	Wilcoxon		One-way analysis of means (not assuming equal variances)	0.101738	39.4607	2
STAD	Central_memory	0.669617	1	Wilcoxon		One-way analysis of means (not assuming equal variances)	0.405338	37.7723	2
STAD	Effector_memory	0.665193	1	Wilcoxon		One-way analysis of means (not assuming equal variances)	0.412224	36.8223	2
STAD	NKT	0.449337	1	Wilcoxon		One-way analysis of means (not assuming equal variances)	0.816774	38.6427	2
STAD	MAIT	0.264603	1	Wilcoxon		One-way analysis of means (not assuming equal variances)	1.37388	40.7364	2
STAD	DC	0.0213299	0.511917	Wilcoxon		One-way analysis of means (not assuming equal variances)	4.21187	43.1725	2
STAD	Bcell	0.32075	1	Wilcoxon		One-way analysis of means (not assuming equal variances)	1.16412	48.5893	2
STAD	Monocyte	0.380149	1	Wilcoxon		One-way analysis of means (not assuming equal variances)	0.990467	40.8354	2
STAD	Macrophage	0.346221	1	Wilcoxon		One-way analysis of means (not assuming equal variances)	1.08947	39.7837	2
STAD	NK	0.929007	1	Wilcoxon		One-way analysis of means (not assuming equal variances)	0.0737824	37.7861	2
STAD	Neutrophil	0.590721	1	Wilcoxon		One-way analysis of means (not assuming equal variances)	0.533242	40.9184	2
STAD	Gamma_delta	0.335144	1	Wilcoxon		One-way analysis of means (not assuming equal variances)	1.12178	42.5323	2
STAD	CD4_T	0.0635609	1	Wilcoxon		One-way analysis of means (not assuming equal variances)	2.96005	38.9884	2
STAD	CD8_T	0.72762	1	Wilcoxon		One-way analysis of means (not assuming equal variances)	0.320452	41.0556	2
STAD	InfiltrationScore	0.266821	1	Wilcoxon		One-way analysis of means (not assuming equal variances)	1.36661	39.2911	2
TGCT	CD4_naive	0.646589	1	Wilcoxon	two.sided	Wilcoxon rank sum test with continuity correction	85.5
TGCT	CD8_naive	0.287438	1	Wilcoxon	two.sided	Wilcoxon rank sum test with continuity correction	70.5
TGCT	Cytotoxic	0.257831	1	Wilcoxon	two.sided	Wilcoxon rank sum test with continuity correction	120
TGCT	Exhausted	0.159421	1	Wilcoxon	two.sided	Wilcoxon rank sum test with continuity correction	125.5
TGCT	Tr1	0.725831	1	Wilcoxon	two.sided	Wilcoxon rank sum test with continuity correction	101.5
TGCT	nTreg	1	1	Wilcoxon	two.sided	Wilcoxon rank sum test with continuity correction	94
TGCT	iTreg	0.441377	1	Wilcoxon	two.sided	Wilcoxon rank sum test with continuity correction	112
TGCT	Th1	0.297602	1	Wilcoxon	two.sided	Wilcoxon rank sum test with continuity correction	118
TGCT	Th2	0.455177	1	Wilcoxon	two.sided	Wilcoxon rank sum test with continuity correction	77.5
TGCT	Th17	0.683716	1	Wilcoxon	two.sided	Wilcoxon rank sum test with continuity correction	85
TGCT	Tfh	0.650791	1	Wilcoxon	two.sided	Wilcoxon rank sum test with continuity correction	105
TGCT	Central_memory	0.230363	1	Wilcoxon	two.sided	Wilcoxon rank sum test with continuity correction	121.5
TGCT	Effector_memory	0.733836	1	Wilcoxon	two.sided	Wilcoxon rank sum test with continuity correction	102.5
TGCT	NKT	0.819836	1	Wilcoxon	two.sided	Wilcoxon rank sum test with continuity correction	89
TGCT	MAIT	0.556222	1	Wilcoxon	two.sided	Wilcoxon rank sum test with continuity correction	81
TGCT	DC	0.226357	1	Wilcoxon	two.sided	Wilcoxon rank sum test	122
TGCT	Bcell	0.455027	1	Wilcoxon	two.sided	Wilcoxon rank sum test with continuity correction	111.5
TGCT	Monocyte	0.624796	1	Wilcoxon	two.sided	Wilcoxon rank sum test	83
TGCT	Macrophage	0.533265	1	Wilcoxon	two.sided	Wilcoxon rank sum test	109
TGCT	NK	0.891968	1	Wilcoxon	two.sided	Wilcoxon rank sum test with continuity correction	98
TGCT	Neutrophil	0.945836	1	Wilcoxon	two.sided	Wilcoxon rank sum test with continuity correction	96.5
TGCT	Gamma_delta	0.293323	1	Wilcoxon	two.sided	Wilcoxon rank sum test with continuity correction	72
TGCT	CD4_T	0.482716	1	Wilcoxon	two.sided	Wilcoxon rank sum test with continuity correction	78.5
TGCT	CD8_T	0.496997	1	Wilcoxon	two.sided	Wilcoxon rank sum test with continuity correction	110
TGCT	InfiltrationScore	0.248433	1	Wilcoxon	two.sided	Wilcoxon rank sum test with continuity correction	120.5
THCA	CD4_naive	6.9424e-05	0.00166619	Wilcoxon		One-way analysis of means (not assuming equal variances)	10.0229	211.177	2
THCA	CD8_naive	0.000944806	0.0207857	Wilcoxon		One-way analysis of means (not assuming equal variances)	8.22758	42.9178	2
THCA	Cytotoxic	0.0038183	0.0748978	Wilcoxon		One-way analysis of means (not assuming equal variances)	6.37284	42.1459	2
THCA	Exhausted	0.153551	1	Wilcoxon		One-way analysis of means (not assuming equal variances)	1.95726	43.2684	2
THCA	Tr1	0.158362	1	Wilcoxon		One-way analysis of means (not assuming equal variances)	1.92652	41.8227	2
THCA	nTreg	0.0007669	0.0176387	Wilcoxon		One-way analysis of means (not assuming equal variances)	8.52339	42.7529	2
THCA	iTreg	0.0181262	0.23564	Wilcoxon		One-way analysis of means (not assuming equal variances)	4.41632	42.2523	2
THCA	Th1	0.00747775	0.127122	Wilcoxon		One-way analysis of means (not assuming equal variances)	5.4945	43.2385	2
THCA	Th2	0.00224184	0.0470787	Wilcoxon		One-way analysis of means (not assuming equal variances)	7.05795	42.8365	2
THCA	Th17	0.257768	1	Wilcoxon		One-way analysis of means (not assuming equal variances)	1.39928	43.068	2
THCA	Tfh	0.00374489	0.0748978	Wilcoxon		One-way analysis of means (not assuming equal variances)	6.3796	43.0488	2
THCA	Central_memory	0.00549117	0.0988411	Wilcoxon		One-way analysis of means (not assuming equal variances)	5.85513	45.0424	2
THCA	Effector_memory	0.0429327	0.429327	Wilcoxon		One-way analysis of means (not assuming equal variances)	3.39079	42.9139	2
THCA	NKT	0.393168	1	Wilcoxon		One-way analysis of means (not assuming equal variances)	0.953882	43.4137	2
THCA	MAIT	3.9454e-08	9.8635e-07	Wilcoxon		One-way analysis of means (not assuming equal variances)	26.2653	42.0924	2
THCA	DC	0.00942524	0.141379	Wilcoxon		One-way analysis of means (not assuming equal variances)	5.1993	43.7247	2
THCA	Bcell	0.630268	1	Wilcoxon		One-way analysis of means (not assuming equal variances)	0.466264	46.0841	2
THCA	Monocyte	0.202248	1	Wilcoxon		One-way analysis of means (not assuming equal variances)	1.65589	45.3874	2
THCA	Macrophage	0.643816	1	Wilcoxon		One-way analysis of means (not assuming equal variances)	0.444809	43.7089	2
THCA	NK	0.0112088	0.156923	Wilcoxon		One-way analysis of means (not assuming equal variances)	4.97856	44.3163	2
THCA	Neutrophil	0.00847191	0.135551	Wilcoxon		One-way analysis of means (not assuming equal variances)	5.33259	43.6537	2
THCA	Gamma_delta	0.850306	1	Wilcoxon		One-way analysis of means (not assuming equal variances)	0.162777	42.6052	2
THCA	CD4_T	0.034168	0.375848	Wilcoxon		One-way analysis of means (not assuming equal variances)	3.66188	42.1643	2
THCA	CD8_T	0.0717808	0.646027	Wilcoxon		One-way analysis of means (not assuming equal variances)	2.80031	43.4938	2
THCA	InfiltrationScore	0.0205664	0.246796	Wilcoxon		One-way analysis of means (not assuming equal variances)	4.25922	42.7666	2
THYM	CD4_naive	0.679216	1	Wilcoxon		One-way analysis of means (not assuming equal variances)	0.395128	18.261	2
THYM	CD8_naive	0.0179059	0.411836	Wilcoxon		One-way analysis of means (not assuming equal variances)	4.9905	19.3047	2
THYM	Cytotoxic	0.275223	1	Wilcoxon		One-way analysis of means (not assuming equal variances)	1.39276	17.076	2
THYM	Exhausted	0.428644	1	Wilcoxon		One-way analysis of means (not assuming equal variances)	0.883778	20.1415	2
THYM	Tr1	0.0219247	0.482343	Wilcoxon		One-way analysis of means (not assuming equal variances)	4.6683	19.6683	2
THYM	nTreg	0.316727	1	Wilcoxon		One-way analysis of means (not assuming equal variances)	1.22168	19.1266	2
THYM	iTreg	0.824932	1	Wilcoxon		One-way analysis of means (not assuming equal variances)	0.194552	17.787	2
THYM	Th1	0.182828	1	Wilcoxon		One-way analysis of means (not assuming equal variances)	1.86326	18.7157	2
THYM	Th2	0.661974	1	Wilcoxon		One-way analysis of means (not assuming equal variances)	0.420088	22.7884	2
THYM	Th17	0.925799	1	Wilcoxon		One-way analysis of means (not assuming equal variances)	0.0774176	18.6297	2
THYM	Tfh	0.389656	1	Wilcoxon		One-way analysis of means (not assuming equal variances)	0.997872	16.6623	2
THYM	Central_memory	0.162328	1	Wilcoxon		One-way analysis of means (not assuming equal variances)	2.01558	17.9338	2
THYM	Effector_memory	0.248004	1	Wilcoxon		One-way analysis of means (not assuming equal variances)	1.48007	23.5906	2
THYM	NKT	1.7464e-05	0.00043659	Wilcoxon		One-way analysis of means (not assuming equal variances)	16.9766	26.7122	2
THYM	MAIT	0.00429168	0.103	Wilcoxon		One-way analysis of means (not assuming equal variances)	7.4284	18.4762	2
THYM	DC	0.106548	1	Wilcoxon		One-way analysis of means (not assuming equal variances)	2.54699	17.7484	2
THYM	Bcell	0.458487	1	Wilcoxon		One-way analysis of means (not assuming equal variances)	0.816984	16.8803	2
THYM	Monocyte	0.245978	1	Wilcoxon		One-way analysis of means (not assuming equal variances)	1.50319	20.4615	2
THYM	Macrophage	0.145938	1	Wilcoxon		One-way analysis of means (not assuming equal variances)	2.12539	19.7065	2
THYM	NK	0.5987	1	Wilcoxon		One-way analysis of means (not assuming equal variances)	0.526358	20.0331	2
THYM	Neutrophil	0.363375	1	Wilcoxon		One-way analysis of means (not assuming equal variances)	1.07543	16.9061	2
THYM	Gamma_delta	0.0864458	1	Wilcoxon		One-way analysis of means (not assuming equal variances)	2.7693	20.2673	2
THYM	CD4_T	0.202988	1	Wilcoxon		One-way analysis of means (not assuming equal variances)	1.75674	16.7296	2
THYM	CD8_T	0.0895939	1	Wilcoxon		One-way analysis of means (not assuming equal variances)	2.7577	18.431	2
THYM	InfiltrationScore	0.944824	1	Wilcoxon		One-way analysis of means (not assuming equal variances)	0.056941	17.4894	2
UCEC	CD4_naive			Wilcoxon		One-way analysis of means (not assuming equal variances)			2
UCEC	CD8_naive	0.879504	1	Wilcoxon		One-way analysis of means (not assuming equal variances)	0.129407	16.4135	2
UCEC	Cytotoxic	0.517607	1	Wilcoxon		One-way analysis of means (not assuming equal variances)	0.681687	19.1706	2
UCEC	Exhausted	0.0861337	1	Wilcoxon		One-way analysis of means (not assuming equal variances)	2.84014	17.077	2
UCEC	Tr1	0.0616207	1	Wilcoxon		One-way analysis of means (not assuming equal variances)	3.13387	24.1946	2
UCEC	nTreg	0.598137	1	Wilcoxon		One-way analysis of means (not assuming equal variances)	0.528867	18.0319	2
UCEC	iTreg	0.0494557	1	Wilcoxon		One-way analysis of means (not assuming equal variances)	3.43595	23.0194	2
UCEC	Th1	0.0542584	1	Wilcoxon		One-way analysis of means (not assuming equal variances)	3.39916	19.3952	2
UCEC	Th2	0.00816343	0.195922	Wilcoxon		One-way analysis of means (not assuming equal variances)	6.02551	22.0749	2
UCEC	Th17	0.131329	1	Wilcoxon		One-way analysis of means (not assuming equal variances)	2.26768	18.6708	2
UCEC	Tfh	0.477052	1	Wilcoxon		One-way analysis of means (not assuming equal variances)	0.771387	18.0154	2
UCEC	Central_memory	0.112195	1	Wilcoxon		One-way analysis of means (not assuming equal variances)	2.48069	17.75	2
UCEC	Effector_memory	0.126411	1	Wilcoxon		One-way analysis of means (not assuming equal variances)	2.32387	18.0841	2
UCEC	NKT	0.110931	1	Wilcoxon		One-way analysis of means (not assuming equal variances)	2.48059	18.5973	2
UCEC	MAIT	0.78999	1	Wilcoxon		One-way analysis of means (not assuming equal variances)	0.238956	17.4129	2
UCEC	DC	0.102945	1	Wilcoxon		One-way analysis of means (not assuming equal variances)	2.56355	19.3105	2
UCEC	Bcell	0.787386	1	Wilcoxon		One-way analysis of means (not assuming equal variances)	0.242342	17.4477	2
UCEC	Monocyte	0.714077	1	Wilcoxon		One-way analysis of means (not assuming equal variances)	0.342655	19.4763	2
UCEC	Macrophage	0.206103	1	Wilcoxon		One-way analysis of means (not assuming equal variances)	1.71595	19.3029	2
UCEC	NK	0.784832	1	Wilcoxon		One-way analysis of means (not assuming equal variances)	0.245653	17.5937	2
UCEC	Neutrophil	0.166532	1	Wilcoxon		One-way analysis of means (not assuming equal variances)	1.98629	17.7622	2
UCEC	Gamma_delta	0.363579	1	Wilcoxon		One-way analysis of means (not assuming equal variances)	1.06857	18.687	2
UCEC	CD4_T	0.156137	1	Wilcoxon		One-way analysis of means (not assuming equal variances)	2.04804	19.2713	2
UCEC	CD8_T	0.299618	1	Wilcoxon		One-way analysis of means (not assuming equal variances)	1.28973	17.9887	2
UCEC	InfiltrationScore	0.48681	1	Wilcoxon		One-way analysis of means (not assuming equal variances)	0.749076	18.228	2
UVM	CD4_naive	0.0832772	0.548609	Wilcoxon		One-way analysis of means (not assuming equal variances)	2.94552	15.0428	2
UVM	CD8_naive	0.161979	0.809897	Wilcoxon		One-way analysis of means (not assuming equal variances)	1.99968	19.6645	2
UVM	Cytotoxic	0.0191793	0.216665	Wilcoxon		One-way analysis of means (not assuming equal variances)	5.08131	16.3937	2
UVM	Exhausted	0.00275515	0.0495927	Wilcoxon		One-way analysis of means (not assuming equal variances)	8.08093	19.6138	2
UVM	Tr1	0.0775675	0.548609	Wilcoxon		One-way analysis of means (not assuming equal variances)	3.00082	16.3734	2
UVM	nTreg	0.0136156	0.204235	Wilcoxon		One-way analysis of means (not assuming equal variances)	5.65341	16.3396	2
UVM	iTreg	0.0125292	0.200468	Wilcoxon		One-way analysis of means (not assuming equal variances)	5.40498	21.5268	2
UVM	Th1	0.00122351	0.0269173	Wilcoxon		One-way analysis of means (not assuming equal variances)	8.7061	26.7626	2
UVM	Th2	0.0534535	0.481081	Wilcoxon		One-way analysis of means (not assuming equal variances)	3.47957	17.4769	2
UVM	Th17	2.96903e-07	7.42257e-06	Wilcoxon		One-way analysis of means (not assuming equal variances)	35.5048	19.669	2
UVM	Tfh	0.00731321	0.124325	Wilcoxon		One-way analysis of means (not assuming equal variances)	5.96939	26.1804	2
UVM	Central_memory	0.227412	0.82559	Wilcoxon		One-way analysis of means (not assuming equal variances)	1.64643	14.2276	2
UVM	Effector_memory	0.00170864	0.0341728	Wilcoxon		One-way analysis of means (not assuming equal variances)	7.8543	31.4941	2
UVM	NKT	0.548861	0.929609	Wilcoxon		One-way analysis of means (not assuming equal variances)	0.616539	22.0419	2
UVM	MAIT	0.00242022	0.0459842	Wilcoxon		One-way analysis of means (not assuming equal variances)	8.70053	17.3303	2
UVM	DC	0.00142125	0.0298463	Wilcoxon		One-way analysis of means (not assuming equal variances)	9.11067	20.9611	2
UVM	Bcell	0.0166665	0.216665	Wilcoxon		One-way analysis of means (not assuming equal variances)	5.16029	18.3519	2
UVM	Monocyte	0.0685761	0.548609	Wilcoxon		One-way analysis of means (not assuming equal variances)	2.97051	26.46	2
UVM	Macrophage	0.0140927	0.204235	Wilcoxon		One-way analysis of means (not assuming equal variances)	5.14493	23.3291	2
UVM	NK	0.206397	0.82559	Wilcoxon		One-way analysis of means (not assuming equal variances)	1.74344	16.0805	2
UVM	Neutrophil	3.54927e-07	8.51825e-06	Wilcoxon		One-way analysis of means (not assuming equal variances)	24.0352	33.1376	2
UVM	Gamma_delta	0.0239956	0.239956	Wilcoxon		One-way analysis of means (not assuming equal variances)	4.74989	16.0264	2
UVM	CD4_T	0.464805	0.929609	Wilcoxon		One-way analysis of means (not assuming equal variances)	0.79454	21.174	2
UVM	CD8_T	0.00102237	0.0235144	Wilcoxon		One-way analysis of means (not assuming equal variances)	10.2673	18.3095	2
UVM	InfiltrationScore	0.0175201	0.216665	Wilcoxon		One-way analysis of means (not assuming equal variances)	4.94936	20.6814	2
