# Supplementary material for: Pan-cancer and single-cell analysis of actin cytoskeleton genes related to disulfidptosis
Source: Open Med (Wars). 2024 Mar 30;19(1):20240929. doi: 10.1515/med-2024-0929 (PMC10997004; doi:10.1515/med-2024-0929)
Supplement: Supplementary Table 9 [file Table-S9-ImmuneAndMethyTable.xlsx]

## Sheet: SheetName
Table S9: presents the correlation between gene methylation and immune infiltration in the specific cancers.
cancertype	symbol	cell_type	cor	p_value	fdr	entrez
THCA	DSTN	Neutrophil	-0.760557	6.42032e-101	1.48138e-98	11034
THCA	DSTN	Tfh	0.740359	5.83766e-93	1.9808e-90	11034
THCA	DSTN	Th1	0.679569	6.43154e-73	5.56489e-70	11034
SKCM	CAPZB	Neutrophil	0.701816	2.83391e-72	2.16176e-70	832
THCA	DSTN	Cytotoxic	0.660456	1.38327e-67	1.59583e-64	11034
THCA	DSTN	InfiltrationScore	0.638616	5.94226e-62	5.19348e-60	11034
THCA	DSTN	Central_memory	0.632176	2.2341e-60	1.38075e-57	11034
THCA	DSTN	CD8_naive	-0.625206	1.02885e-58	2.96738e-55	11034
SKCM	CAPZB	Cytotoxic	-0.642634	3.77772e-57	2.81961e-55	832
THCA	DSTN	Th17	-0.615887	1.48321e-56	4.35034e-54	11034
SKCM	CAPZB	Tfh	-0.637514	5.37963e-56	2.41331e-54	832
THCA	DSTN	CD8_T	0.605636	2.91112e-54	2.41617e-50	11034
THCA	DSTN	Tr1	0.604952	4.1131e-54	4.59207e-52	11034
THCA	DSTN	iTreg	0.602963	1.11784e-53	1.56002e-51	11034
THCA	CAPZB	Neutrophil	0.596664	2.53352e-52	6.27219e-51	832
BLCA	FLNB	InfiltrationScore	0.65303	4.46668e-51	2.41048e-49	2317
KIRC	DSTN	Neutrophil	-0.705005	1.56946e-49	2.26682e-46	11034
THCA	FLNB	Th17	-0.567319	2.18538e-46	1.29072e-44	2317
THCA	CAPZB	Tfh	-0.565359	5.18773e-46	1.25207e-44	832
HNSC	PDLIM1	Tfh	0.560059	9.2119e-45	1.21843e-42	9124
THCA	CAPZB	InfiltrationScore	-0.556554	2.35145e-44	7.60596e-43	832
BLCA	FLNB	NK	0.614918	6.68421e-44	5.46182e-42	2317
BLCA	FLNB	Cytotoxic	0.613332	1.26617e-43	5.98414e-42	2317
STAD	FLNB	Neutrophil	-0.632459	5.91806e-43	6.49114e-41	2317
SKCM	CAPZB	NK	-0.57056	1.02472e-42	1.73961e-40	832
THCA	DSTN	Exhausted	0.546604	1.52954e-42	3.11396e-40	11034
SKCM	CAPZB	CD8_T	-0.569398	1.63904e-42	1.05508e-40	832
THCA	FLNB	Neutrophil	-0.545714	2.20682e-42	3.54916e-41	2317
LGG	ACTN4	MAIT	-0.521211	9.66382e-41	6.00335e-39	81
LGG	ACTN4	Cytotoxic	-0.516191	7.2764e-40	1.9539e-36	81
LGG	MYH9	MAIT	-0.515225	1.06894e-39	5.63127e-38	4627
THCA	FLNB	Tfh	0.530089	1.15727e-39	2.04353e-38	2317
STAD	FLNB	Tfh	0.611404	1.6571e-39	2.09617e-37	2317
THCA	FLNB	NK	0.527584	3.0645e-39	7.57587e-36	2317
THCA	MYH9	Neutrophil	0.525382	7.16349e-39	9.97299e-38	4627
HNSC	ACTN4	Tfh	0.523752	2.17045e-38	1.77394e-36	81
BLCA	FLNB	Neutrophil	-0.577369	9.90494e-38	3.95353e-36	2317
BLCA	FLNB	Exhausted	0.576098	1.5521e-37	1.16356e-35	2317
SKCM	MYH9	Neutrophil	0.538905	1.96214e-37	2.76455e-36	4627
THCA	CAPZB	Th17	0.513058	7.42243e-37	1.95801e-35	832
SKCM	CAPZB	Exhausted	-0.532319	2.10251e-36	1.95737e-34	832
BLCA	FLNB	Macrophage	0.565749	5.60153e-36	1.87689e-34	2317
LGG	PDLIM1	MAIT	-0.492244	7.06592e-36	2.10424e-34	9124
LGG	MYH9	Cytotoxic	-0.489929	1.65254e-35	6.81947e-33	4627
THCA	DSTN	NK	0.504056	1.95663e-35	6.04635e-33	11034
THCA	FLNB	CD8_T	0.499425	1.01454e-34	7.07927e-33	2317
THCA	FLNB	Cytotoxic	0.497886	1.74336e-34	4.89753e-33	2317
SKCM	CAPZB	Th1	-0.515529	7.0581e-34	4.0336e-32	832
LGG	CAPZB	Exhausted	-0.478522	9.90159e-34	2.56141e-31	832
LUAD	DSTN	Cytotoxic	0.521711	1.79686e-33	9.43161e-32	11034
LGG	CAPZB	Macrophage	-0.47648	2.02731e-33	7.32027e-31	832
SKCM	CAPZB	InfiltrationScore	-0.510029	4.42526e-33	1.69906e-31	832
KIRC	DSTN	Th1	0.601277	6.13481e-33	5.06326e-30	11034
PRAD	PDLIM1	NK	-0.4994	6.74141e-33	1.37175e-31	9124
SKCM	MYH9	Tfh	-0.507708	9.50644e-33	1.23677e-31	4627
HNSC	ACTN4	Bcell	0.485778	1.68426e-32	1.45451e-29	81
THCA	CAPZB	Cytotoxic	-0.483638	2.30144e-32	5.47818e-31	832
THCA	ACTB	Neutrophil	0.480958	5.62287e-32	5.85815e-31	60
BLCA	CD2AP	Neutrophil	-0.537109	6.07425e-32	1.35773e-30	23607
THCA	FLNB	Th1	0.48057	6.39479e-32	1.25609e-30	2317
THCA	CAPZB	NK	-0.480142	7.36815e-32	7.12323e-30	832
LUAD	IQGAP1	Th17	-0.509644	8.92742e-32	1.12531e-29	8826
BLCA	CD2AP	InfiltrationScore	0.535374	1.03711e-31	1.21638e-30	23607
LUAD	DSTN	Th17	-0.508285	1.37254e-31	1.60151e-29	11034
LGG	MYH9	Th1	-0.462061	2.78975e-31	8.33654e-29	4627
SKCM	CAPZB	CD4_T	-0.49705	2.9575e-31	1.2998e-29	832
LGG	ACTN4	Bcell	0.46181	3.03396e-31	3.28654e-28	81
KIRP	CAPZB	Neutrophil	0.62306	3.4942e-31	1.72943e-29	832
THCA	CAPZB	Tr1	-0.475266	3.65162e-31	6.89861e-30	832
KIRC	DSTN	CD8_T	0.586209	5.16611e-31	3.91879e-28	11034
LGG	MYH9	Bcell	0.459292	6.99511e-31	6.11235e-28	4627
THCA	CAPZB	Th1	-0.471706	1.15575e-30	2.1075e-29	832
PRAD	FLNA	NKT	-0.482148	1.80449e-30	1.15149e-28	2316
THCA	INF2	DC	-0.468047	3.72561e-30	2.58922e-28	64423
LGG	MYH9	Exhausted	-0.453792	4.23664e-30	4.07941e-28	4627
THCA	ACTB	iTreg	-0.466156	6.78399e-30	1.48041e-28	60
HNSC	INF2	Neutrophil	-0.464275	1.77108e-29	1.1624e-27	64423
PRAD	PDLIM1	Neutrophil	0.474623	1.87354e-29	2.05427e-28	9124
HNSC	INF2	Tfh	0.462752	2.84634e-29	1.21474e-27	64423
HNSC	PDLIM1	Bcell	0.46261	2.97489e-29	1.25722e-26	9124
LUAD	FLNB	Neutrophil	-0.487976	6.79062e-29	1.52295e-27	2317
LUAD	CD2AP	Neutrophil	-0.485122	1.57132e-28	3.43048e-27	23607
PRAD	ACTN4	NKT	-0.466957	1.91634e-28	7.78966e-27	81
LGG	ACTN4	Exhausted	-0.441231	2.29443e-28	1.51151e-26	81
THCA	CAPZB	Central_memory	-0.454297	2.67554e-28	4.07573e-27	832
THCA	FLNB	Central_memory	0.453997	2.93133e-28	4.45345e-27	2317
SKCM	MYH9	Cytotoxic	-0.474317	3.05458e-28	3.78891e-27	4627
PRAD	FLNA	NK	-0.464687	3.77232e-28	4.59482e-27	2316
THCA	MYH9	InfiltrationScore	-0.452855	4.14241e-28	5.24392e-27	4627
LGG	ACTN4	Th2	-0.437459	7.36892e-28	2.24067e-25	81
THCA	CAPZB	Exhausted	-0.450761	7.78562e-28	2.05381e-26	832
LUAD	IQGAP1	Th1	0.478494	1.0698e-27	2.3685e-25	8826
THCA	CAPZB	CD8_T	-0.449188	1.2474e-27	3.87545e-26	832
THCA	CAPZB	CD8_naive	0.448394	1.58057e-27	3.70619e-26	832
SKCM	MYH9	CD4_T	-0.467038	2.53062e-27	6.75197e-26	4627
THCA	ACTB	InfiltrationScore	-0.445733	3.48056e-27	4.19437e-26	60
THCA	CAPZB	iTreg	-0.445335	3.91438e-27	7.08561e-26	832
HNSC	ACTN4	Neutrophil	-0.445944	4.57415e-27	2.34486e-25	81
LGG	DSTN	MAIT	-0.431052	5.17047e-27	5.77786e-26	11034
THCA	FLNB	Tr1	0.441782	1.10949e-26	1.48719e-25	2317
LGG	ACTN4	Neutrophil	0.428249	1.1971e-26	9.88008e-24	81
LGG	CAPZB	InfiltrationScore	-0.427987	1.29432e-26	2.46517e-24	832
LGG	CD2AP	MAIT	-0.427545	1.47622e-26	1.58231e-25	23607
LGG	MYH9	Neutrophil	0.427526	1.48454e-26	1.07208e-23	4627
KIRC	DSTN	Central_memory	0.547667	1.61156e-26	5.75171e-23	11034
HNSC	MYH10	Cytotoxic	0.440554	2.19832e-26	8.61772e-25	4628
LGG	ACTN4	Th1	-0.425068	3.07414e-26	1.97337e-24	81
LGG	MYH9	Th2	-0.424448	3.69029e-26	6.46062e-24	4627
LGG	PDLIM1	Cytotoxic	-0.423495	4.88308e-26	1.16154e-24	9124
TGCT	PDLIM1	Monocyte	0.698701	6.32088e-26	9.97078e-25	9124
THCA	FLNB	CD8_naive	-0.434998	7.84206e-26	1.5725e-24	2317
BLCA	FLNB	Th1	0.486236	1.16658e-25	3.3681e-24	2317
KIRP	CAPZB	Cytotoxic	-0.57324	1.34887e-25	4.00798e-24	832
KIRC	CAPZB	Neutrophil	0.538333	1.62333e-25	7.15919e-24	832
KIRP	CAPZB	InfiltrationScore	-0.571668	1.95441e-25	1.44069e-23	832
THCA	FLNB	Exhausted	0.431633	2.03474e-25	4.28882e-24	2317
THCA	MYH9	Tfh	-0.430288	2.97023e-25	2.70099e-24	4627
THCA	ACTB	Tfh	-0.429924	3.28937e-25	2.98649e-24	60
BLCA	FLNB	iTreg	0.48172	3.76233e-25	1.42927e-23	2317
THCA	MYH9	iTreg	-0.428444	4.97523e-25	7.71473e-24	4627
KIRC	DSTN	iTreg	0.532638	6.41627e-25	3.08908e-22	11034
STAD	FLNB	NK	0.499568	7.04874e-25	1.04878e-22	2317
PRAD	PDLIM1	NKT	-0.436635	1.08476e-24	2.37131e-23	9124
BLCA	CD2AP	Cytotoxic	0.477183	1.19863e-24	1.16782e-23	23607
SKCM	CAPZB	CD8_naive	0.444147	1.41754e-24	6.26176e-23	832
BLCA	FLNB	Th2	0.476495	1.42672e-24	8.26588e-23	2317
THCA	MYH9	Th1	-0.424095	1.65819e-24	2.03655e-23	4627
THCA	FLNB	InfiltrationScore	0.422912	2.29367e-24	2.32925e-23	2317
SKCM	FLNB	CD4_T	-0.442218	2.3651e-24	4.44669e-23	2317
PAAD	INF2	CD4_T	0.663473	2.50772e-24	1.43625e-20	64423
HNSC	PDLIM1	CD4_T	0.422694	3.28052e-24	2.02283e-22	9124
HNSC	INF2	CD4_T	0.4218	4.18189e-24	2.51596e-22	64423
KIRC	CD2AP	Neutrophil	-0.524071	4.83147e-24	1.79698e-22	23607
LIHC	FLNA	Th17	0.486009	7.31727e-24	1.77624e-22	2316
SKCM	CAPZB	Monocyte	0.43719	8.83906e-24	5.42756e-22	832
HNSC	ACTN4	Gamma_delta	0.418869	9.22222e-24	6.65806e-21	81
HNSC	ACTN4	CD4_T	0.418702	9.64665e-24	5.27279e-22	81
BLCA	CD2AP	NK	0.466342	1.78365e-23	1.84247e-22	23607
KIRP	TLN1	Neutrophil	0.551223	2.03696e-23	3.79423e-22	7094
THCA	DSTN	Macrophage	0.414423	2.26764e-23	9.5711e-22	11034
PRAD	FLNA	Neutrophil	0.42508	2.33874e-23	1.6795e-22	2316
BLCA	CD2AP	Macrophage	0.464554	2.75919e-23	2.72972e-22	23607
THCA	ACTB	DC	-0.41247	3.80556e-23	1.20393e-21	60
THCA	ACTB	Tr1	-0.409752	7.78008e-23	7.95711e-22	60
LIHC	IQGAP1	Neutrophil	0.475341	9.24107e-23	2.14649e-21	8826
LIHC	IQGAP1	Th17	0.475109	9.75497e-23	2.09635e-21	8826
CESC	INF2	Neutrophil	-0.515418	1.94957e-22	2.57165e-20	64423
HNSC	PDLIM1	Central_memory	0.405958	2.74361e-22	5.22402e-20	9124
HNSC	PDLIM1	Neutrophil	-0.405534	3.05919e-22	9.21852e-21	9124
SKCM	FLNB	Neutrophil	0.42321	3.08436e-22	2.21982e-21	2317
LGG	CAPZB	Th1	-0.39188	3.23192e-22	9.98496e-21	832
PRAD	ACTN4	Neutrophil	0.414656	3.37862e-22	2.24944e-21	81
KIRC	DSTN	Tfh	0.505178	3.40604e-22	1.18067e-18	11034
PRAD	ACTN4	NK	-0.414101	3.88536e-22	2.86362e-21	81
THCA	MYH9	DC	-0.403521	3.9119e-22	1.0954e-20	4627
STAD	FLNB	Th17	-0.471466	5.52568e-22	8.04707e-20	2317
LUAD	FLNB	Th17	-0.428526	5.71213e-22	1.1899e-20	2317
KIRC	DSTN	Th17	-0.501537	7.50688e-22	3.24547e-19	11034
PRAD	PDLIM1	Monocyte	0.411267	7.89172e-22	1.72515e-20	9124
SKCM	CAPZB	iTreg	-0.419154	8.38504e-22	2.63893e-20	832
STAD	CAPZB	CD4_T	-0.468466	1.08615e-21	2.22231e-20	832
LUAD	FLNB	Cytotoxic	0.425486	1.19001e-21	1.96277e-20	2317
STAD	FLNB	CD8_T	0.467888	1.23614e-21	9.39575e-20	2317
BRCA	MYH9	NKT	-0.351724	1.59692e-21	6.529e-19	4627
KIRC	DSTN	Exhausted	0.49734	1.84474e-21	5.04403e-19	11034
BLCA	CD2AP	Th2	0.446066	2.16437e-21	6.62428e-20	23607
HNSC	PDLIM1	Gamma_delta	0.39746	2.36438e-21	8.90599e-19	9124
THCA	ACTN4	Th17	-0.395522	2.95926e-21	2.83712e-20	81
BLCA	CAPZB	NKT	-0.444541	3.06521e-21	7.07983e-19	832
HNSC	PDLIM1	CD8_T	0.396313	3.14692e-21	9.84235e-20	9124
LUAD	IQGAP1	Exhausted	0.420638	3.77852e-21	2.38144e-19	8826
SKCM	MYH9	iTreg	-0.412864	3.85009e-21	1.08228e-19	4627
LGG	TLN1	MAIT	-0.381194	5.13778e-21	3.44081e-20	7094
THCA	ACTN4	Central_memory	0.391706	7.62368e-21	7.30497e-20	81
LIHC	IQGAP1	InfiltrationScore	-0.454095	1.11526e-20	2.23506e-19	8826
CESC	INF2	Tfh	0.496258	1.11816e-20	1.29677e-18	64423
KIRP	CAPZB	Macrophage	-0.520461	1.24814e-20	7.31317e-19	832
STAD	FLNB	Cytotoxic	0.457272	1.27581e-20	6.72029e-19	2317
HNSC	ACTN4	CD8_T	0.38998	1.49613e-20	4.32058e-19	81
THCA	DSTN	MAIT	-0.388955	1.49629e-20	7.41927e-19	11034
LGG	PDLIM1	Exhausted	-0.376535	1.66244e-20	2.95219e-19	9124
PAAD	ACTN4	Monocyte	-0.618067	1.87557e-20	3.57536e-17	81
HNSC	INF2	Central_memory	0.387828	2.52167e-20	2.89357e-18	64423
TGCT	PDLIM1	Cytotoxic	-0.634191	2.75082e-20	4.9469e-19	9124
THCA	ACTN4	Tfh	0.38552	3.4433e-20	2.47452e-19	81
BLCA	CD2AP	Exhausted	0.431985	5.04207e-20	4.52793e-19	23607
SARC	FLNA	Macrophage	0.5176	5.65381e-20	1.39776e-18	2316
HNSC	MYH10	Tfh	0.383886	6.4974e-20	1.11466e-18	4628
LGG	DSTN	Exhausted	-0.370132	8.09951e-20	1.32185e-18	11034
LGG	CD2AP	Cytotoxic	-0.369847	8.68254e-20	7.34435e-19	23607
THCA	ACTB	Th1	-0.381202	9.67956e-20	8.66554e-19	60
THYM	ACTB	DC	0.709494	1.19121e-19	3.39391e-17	60
THCA	MYH9	Cytotoxic	-0.379955	1.30101e-19	1.29316e-18	4627
KIRP	TLN1	Cytotoxic	-0.508094	1.37798e-19	2.07391e-18	7094
KIRP	CAPZB	Tfh	-0.508049	1.38972e-19	4.71119e-18	832
HNSC	ACTN4	Central_memory	0.378506	2.31604e-19	2.10105e-17	81
PAAD	INF2	Tfh	0.603548	2.41543e-19	1.40209e-17	64423
STAD	FLNB	Tr1	0.441765	3.34393e-19	2.87756e-17	2317
BRCA	FLNB	CD8_naive	-0.331061	4.12287e-19	3.85972e-18	2317
PRAD	PDLIM1	Cytotoxic	-0.384366	4.74582e-19	5.1259e-18	9124
LUAD	CD2AP	Th17	-0.399313	4.89842e-19	7.18698e-18	23607
THCA	CAPZB	Macrophage	-0.373993	5.25534e-19	1.31043e-17	832
THCA	ACTN4	Bcell	0.373398	6.03093e-19	2.09991e-17	81
HNSC	MYH10	Th1	0.374002	6.59243e-19	2.06933e-17	4628
THCA	ACTB	Central_memory	-0.372618	7.22216e-19	6.05814e-18	60
LGG	INF2	MAIT	-0.360798	7.6486e-19	4.30268e-18	64423
BLCA	ACTN4	DC	-0.419051	8.00709e-19	7.70593e-16	81
TGCT	PDLIM1	Central_memory	-0.614445	8.1227e-19	1.50604e-17	9124
HNSC	INF2	InfiltrationScore	0.372886	8.52174e-19	1.90034e-17	64423
SKCM	CAPZB	Central_memory	-0.389239	8.90971e-19	1.44187e-17	832
LGG	DSTN	Cytotoxic	-0.360109	9.00233e-19	6.76326e-18	11034
LGG	PDLIM1	Bcell	0.359488	1.04207e-18	1.48285e-17	9124
LGG	CAPZB	CD8_naive	0.358985	1.17321e-18	2.23451e-16	832
BRCA	FLNA	Th17	0.326785	1.23577e-18	9.97809e-18	2316
PRAD	PDLIM1	CD4_T	-0.379649	1.37335e-18	1.22936e-17	9124
LUAD	DSTN	Th1	0.393768	1.64041e-18	5.78126e-17	11034
BLCA	FLNB	CD4_naive	-0.41486	1.9124e-18	8.92523e-17	2317
LIHC	FLNA	InfiltrationScore	-0.429109	2.07034e-18	3.35194e-17	2316
LUAD	DSTN	InfiltrationScore	0.391815	2.49708e-18	7.65934e-17	11034
BRCA	TLN1	NKT	-0.323872	2.58426e-18	3.78069e-16	7094
KIRP	CAPZB	DC	-0.491734	2.85388e-18	1.56946e-16	832
THYM	FLNA	CD8_T	0.689943	2.89645e-18	5.80032e-17	2316
KIRC	DSTN	Tr1	0.460371	3.03957e-18	2.10727e-15	11034
LGG	CD2AP	Bcell	0.354865	3.06929e-18	4.02094e-17	23607
LGG	CAPZB	MAIT	-0.354585	3.27447e-18	1.77077e-17	832
SKCM	MYH9	CD8_T	-0.382942	3.53779e-18	3.25334e-17	4627
LUAD	CD2AP	Cytotoxic	0.388786	4.76578e-18	5.54958e-17	23607
TGCT	PDLIM1	Bcell	-0.603322	4.93624e-18	4.9351e-17	9124
STAD	CAPZB	nTreg	0.428232	5.06077e-18	1.93179e-16	832
THCA	ACTB	nTreg	-0.364041	5.07072e-18	1.6778e-16	60
STAD	CD2AP	Neutrophil	-0.427352	6.01388e-18	5.30654e-17	23607
THCA	MYH9	Tr1	-0.363071	6.29759e-18	4.69943e-17	4627
TGCT	ACTN4	Tfh	0.601775	6.30844e-18	1.33532e-16	81
THCA	DSTN	nTreg	0.362927	6.50325e-18	2.11142e-16	11034
COAD	DSTN	Cytotoxic	0.488654	8.62091e-18	3.03248e-16	11034
LUAD	CD2AP	Tfh	0.385772	9.00669e-18	1.84942e-16	23607
THCA	PDLIM1	DC	-0.360771	1.04983e-17	1.80769e-16	9124
LUAD	DSTN	Exhausted	0.384718	1.1235e-17	3.477e-16	11034
LGG	PDLIM1	Th1	-0.348994	1.1795e-17	1.63154e-16	9124
LUAD	DSTN	Neutrophil	-0.384306	1.22457e-17	1.17483e-16	11034
STAD	CAPZB	Neutrophil	0.422784	1.4606e-17	1.24323e-16	832
LGG	CAPZB	Th2	-0.347989	1.48093e-17	3.69316e-16	832
LIHC	IQGAP1	Tfh	-0.419087	1.49484e-17	3.55359e-16	8826
SKCM	CAPZB	Gamma_delta	-0.375673	1.67466e-17	8.84098e-16	832
THCA	INF2	nTreg	-0.35858	1.70155e-17	5.23937e-16	64423
SKCM	MYH9	NK	-0.374735	2.04099e-17	2.09123e-16	4627
BRCA	INF2	Neutrophil	0.315315	2.15667e-17	1.14344e-16	64423
STAD	FLNB	InfiltrationScore	0.420725	2.16938e-17	1.42407e-15	2317
BLCA	ACTN4	Macrophage	-0.402268	2.43354e-17	1.56598e-16	81
PRAD	FLNA	CD4_T	-0.365981	2.71258e-17	2.11131e-16	2316
HNSC	INF2	CD8_T	0.357129	2.87683e-17	5.99842e-16	64423
TGCT	MYH10	Tfh	0.591917	2.92296e-17	5.59917e-16	4628
LGG	MYH9	Effector_memory	-0.344777	3.04941e-17	7.34061e-15	4627
PAAD	DSTN	Th17	-0.573739	3.11097e-17	3.14428e-14	11034
SKCM	FLNB	MAIT	-0.372168	3.49548e-17	2.42111e-14	2317
PRAD	ACTN4	CD4_T	-0.364707	3.55674e-17	2.73645e-16	81
LGG	PDLIM1	Neutrophil	0.343828	3.76806e-17	7.72875e-16	9124
THYM	FLNA	DC	0.672991	3.78412e-17	1.64988e-15	2316
BRCA	INF2	Cytotoxic	-0.312346	4.43171e-17	2.38406e-16	64423
BRCA	FLNB	Exhausted	0.312213	4.57703e-17	3.81891e-16	2317
LUAD	CD2AP	NK	0.377775	4.72431e-17	1.25321e-15	23607
BRCA	DSTN	Tfh	0.311849	4.9962e-17	2.95678e-16	11034
PAAD	INF2	Monocyte	-0.569761	5.73468e-17	2.5265e-14	64423
TGCT	MYH10	Central_memory	0.586635	6.50681e-17	7.91038e-16	4628
THCA	MYH9	CD8_naive	0.352071	6.98861e-17	6.86367e-16	4627
PRAD	ACTN4	Th17	0.361051	7.68735e-17	9.46979e-16	81
STAD	FLNB	Bcell	0.413626	8.31174e-17	3.9142e-15	2317
THCA	DSTN	Effector_memory	0.350369	1.00592e-16	5.43981e-14	11034
THCA	ACTN4	NK	0.350243	1.0333e-16	1.17872e-15	81
SKCM	CAPZB	Th2	-0.366679	1.08708e-16	1.34456e-14	832
THCA	MYH10	Neutrophil	0.349787	1.13868e-16	5.95494e-16	4628
THCA	ACTN4	Neutrophil	-0.349319	1.25777e-16	6.55987e-16	81
LUAD	FLNB	Tfh	0.372811	1.29199e-16	2.3049e-15	2317
LGG	ACTN4	NK	-0.338171	1.31153e-16	2.77213e-14	81
STAD	FLNB	CD4_T	0.411141	1.32015e-16	1.31484e-15	2317
BLCA	FLNA	NKT	-0.392946	1.49388e-16	6.68695e-15	2316
THCA	ACTB	Macrophage	-0.348434	1.51739e-16	2.72108e-15	60
LGG	DSTN	Bcell	0.337245	1.6048e-16	1.67053e-15	11034
SKCM	MYH9	InfiltrationScore	-0.364682	1.63396e-16	1.42179e-15	4627
BLCA	FLNB	CD8_naive	-0.392187	1.72737e-16	2.39194e-15	2317
THCA	PDLIM1	Bcell	0.347292	1.93166e-16	4.76111e-15	9124
LUAD	FLNB	NK	0.370652	1.99018e-16	4.72743e-15	2317
PRAD	FLNB	NKT	0.356252	2.08241e-16	1.65118e-15	2317
THCA	ACTN4	Tr1	0.346704	2.18657e-16	1.47519e-15	81
STAD	ACTN4	Tfh	0.408374	2.20006e-16	1.99305e-15	81
PRAD	MYH9	NK	-0.355072	2.65372e-16	1.33548e-15	4627
THYM	ACTB	Monocyte	-0.659309	2.66923e-16	2.85525e-15	60
BRCA	DSTN	CD8_T	0.304723	2.71514e-16	2.37204e-15	11034
LGG	CD2AP	Exhausted	-0.333326	3.74062e-16	3.95078e-15	23607
LIHC	ACTB	Th17	0.401906	3.81222e-16	4.20907e-15	60
THCA	INF2	Bcell	0.343176	4.57304e-16	1.04816e-14	64423
BRCA	FLNB	Cytotoxic	0.302112	4.9893e-16	2.56111e-15	2317
LGG	CAPZB	Neutrophil	0.331725	5.26759e-16	8.21025e-15	832
BRCA	FLNA	InfiltrationScore	-0.301377	5.91601e-16	4.45974e-15	2316
LUAD	FLNB	Central_memory	0.36499	6.08805e-16	2.34153e-14	2317
LGG	MYH9	NK	-0.330268	7.17988e-16	9.81266e-14	4627
LUAD	FLNB	Exhausted	0.364133	7.19579e-16	1.58703e-14	2317
LGG	CD2AP	Th1	-0.330239	7.22396e-16	7.52745e-15	23607
COAD	DSTN	Neutrophil	-0.462117	7.54953e-16	9.91291e-15	11034
PAAD	DSTN	Neutrophil	-0.551848	8.15366e-16	1.99852e-14	11034
THYM	FLNA	Monocyte	-0.650658	8.71902e-16	8.52691e-15	2316
THYM	ACTB	CD8_naive	0.650266	9.19119e-16	2.72915e-14	60
HNSC	MYH10	CD8_T	0.340621	9.35998e-16	1.64818e-14	4628
THYM	ACTN4	CD8_T	0.649649	9.98528e-16	1.07884e-14	81
THCA	MYH9	Exhausted	-0.339016	1.07867e-15	9.6717e-15	4627
KIRC	CD2AP	iTreg	0.427499	1.07904e-15	3.6456e-14	23607
LGG	IQGAP1	Macrophage	-0.328108	1.1329e-15	2.85398e-14	8826
PRAD	MYH9	CD4_T	-0.34781	1.15433e-15	7.72091e-15	4627
PRAD	FLNB	NK	0.347661	1.18939e-15	5.7218e-15	2317
BRCA	DSTN	Cytotoxic	0.298305	1.19875e-15	6.03854e-15	11034
PAAD	DSTN	Tr1	0.549048	1.21727e-15	4.72508e-13	11034
SKCM	MYH9	Central_memory	-0.354603	1.22325e-15	1.35088e-14	4627
LGG	IQGAP1	Exhausted	-0.326774	1.49898e-15	1.46203e-14	8826
STAD	CAPZB	NK	-0.397696	1.51108e-15	2.35706e-14	832
HNSC	PDLIM1	Cytotoxic	0.33792	1.62305e-15	1.73811e-14	9124
BRCA	INF2	InfiltrationScore	-0.296889	1.65538e-15	1.2073e-14	64423
PAAD	INF2	CD8_T	0.546784	1.67852e-15	4.65168e-13	64423
CESC	INF2	Cytotoxic	0.431314	1.77876e-15	6.98567e-14	64423
THCA	TLN1	DC	-0.336194	1.91624e-15	2.59116e-14	7094
STAD	FLNB	Central_memory	0.395582	2.19469e-15	1.44068e-13	2317
THYM	CAPZB	Macrophage	0.643393	2.2886e-15	7.0889e-14	832
KIRC	CAPZB	Th1	-0.421901	2.75732e-15	6.91604e-14	832
LIHC	FLNA	Neutrophil	0.39081	2.80074e-15	3.33131e-14	2316
SARC	DSTN	Macrophage	0.455056	2.94667e-15	4.21884e-14	11034
HNSC	CAPZB	Bcell	0.334933	2.96436e-15	1.05686e-13	832
THCA	ACTB	Cytotoxic	-0.333818	3.09491e-15	2.2771e-14	60
KIRP	CAPZB	Th1	-0.450274	3.10423e-15	5.78843e-14	832
PAAD	DSTN	Tfh	0.542355	3.12518e-15	8.24837e-14	11034
THCA	FLNB	iTreg	0.333671	3.1879e-15	2.30437e-14	2317
BLCA	FLNB	Tfh	0.376148	3.40998e-15	6.8528e-14	2317
THYM	ACTB	Macrophage	-0.639965	3.57607e-15	1.02304e-13	60
TGCT	MYH10	Cytotoxic	0.558558	3.62358e-15	1.574e-14	4628
TGCT	ACTN4	Central_memory	0.558114	3.85011e-15	2.82342e-14	81
KIRC	CAPZB	iTreg	-0.419469	4.12196e-15	1.26e-13	832
THCA	ACTB	MAIT	0.332241	4.24516e-15	8.0995e-14	60
KIRP	CAPZB	CD8_T	-0.446487	5.61473e-15	2.0962e-13	832
KIRC	CAPZB	CD8_T	-0.417019	6.16042e-15	2.03376e-13	832
THYM	FLNA	CD4_T	0.63454	7.16583e-15	1.31848e-13	2316
THYM	ACTB	CD4_T	0.633693	7.97777e-15	1.44472e-13	60
THYM	FLNA	Effector_memory	-0.633459	8.21702e-15	3.04986e-13	2316
BRCA	ACTN4	DC	-0.289364	8.92797e-15	4.05588e-12	81
PAAD	INF2	Neutrophil	-0.534178	9.61573e-15	1.96454e-13	64423
PAAD	INF2	NK	0.533977	9.88115e-15	1.23925e-12	64423
LUAD	IQGAP1	Cytotoxic	0.350345	9.91879e-15	8.6948e-14	8826
LUAD	FLNB	CD8_T	0.350268	1.00627e-14	2.17216e-13	2317
CESC	INF2	Tr1	0.420629	1.0104e-14	2.29733e-12	64423
KIRP	CAPZB	CD8_naive	0.442504	1.03884e-14	1.05239e-12	832
HNSC	INF2	Th17	-0.328552	1.05035e-14	3.53387e-13	64423
PRAD	PDLIM1	Tfh	-0.336308	1.09708e-14	7.8849e-14	9124
CESC	INF2	InfiltrationScore	0.420018	1.11379e-14	7.23548e-13	64423
PRAD	ACTN4	Tfh	-0.335944	1.17636e-14	8.42331e-14	81
PRAD	ACTN4	InfiltrationScore	-0.335937	1.17784e-14	2.7664e-13	81
THYM	ACTN4	Monocyte	-0.629593	1.33483e-14	1.06477e-13	81
KIRP	CAPZB	MAIT	-0.440735	1.36189e-14	4.56324e-13	832
SKCM	FLNB	Tfh	-0.34166	1.46346e-14	7.63519e-14	2317
TGCT	ACTN4	Neutrophil	-0.546976	1.70854e-14	5.25165e-13	81
BLCA	CD2AP	Th1	0.366258	1.97948e-14	1.46917e-13	23607
SKCM	FLNB	NK	-0.339809	2.06765e-14	1.6401e-13	2317
COAD	DSTN	NK	0.44062	2.14975e-14	5.75979e-13	11034
THYM	DSTN	Neutrophil	-0.625703	2.1599e-14	1.43068e-11	11034
THCA	MYH9	CD8_T	-0.322946	2.63331e-14	2.31788e-13	4627
BLCA	CD2AP	iTreg	0.364418	2.72792e-14	2.29955e-13	23607
STAD	FLNA	CD4_T	-0.380893	2.73137e-14	2.02026e-13	2316
PAAD	DSTN	Cytotoxic	0.52609	2.83803e-14	1.3583e-12	11034
PRAD	ACTN4	Cytotoxic	-0.331028	2.98975e-14	2.00051e-13	81
THCA	ACTB	Exhausted	-0.322172	3.05683e-14	2.40995e-13	60
CESC	INF2	CD8_T	0.412635	3.56133e-14	2.40389e-12	64423
HNSC	INF2	NK	0.322245	3.56322e-14	7.06406e-13	64423
BRCA	INF2	Exhausted	-0.282782	3.74264e-14	2.47924e-13	64423
LUAD	DSTN	iTreg	0.342695	4.02683e-14	1.14374e-12	11034
SKCM	FLNB	Th2	-0.335768	4.36202e-14	2.01279e-12	2317
THCA	FLNB	Bcell	0.319992	4.64237e-14	8.23116e-13	2317
LUSC	ACTN4	Monocyte	-0.37774	4.99264e-14	5.40546e-11	81
THCA	TLN1	Bcell	0.319314	5.28324e-14	9.24434e-13	7094
SKCM	MYH9	Th1	-0.334687	5.31603e-14	5.17148e-13	4627
LUSC	CD2AP	InfiltrationScore	0.377254	5.40957e-14	5.28241e-13	23607
BLCA	PDLIM1	InfiltrationScore	0.360083	5.75927e-14	2.48922e-13	9124
LGG	CAPZB	Cytotoxic	-0.308296	6.29149e-14	2.90165e-13	832
BRCA	DSTN	Neutrophil	-0.280009	6.76814e-14	3.02533e-13	11034
BRCA	FLNB	Th1	0.279461	7.60389e-14	4.348e-13	2317
THCA	ACTN4	InfiltrationScore	0.31716	7.94841e-14	4.33083e-13	81
PRAD	MYH9	Neutrophil	0.325226	8.79945e-14	3.54861e-13	4627
PRAD	FLNA	Monocyte	0.324728	9.64344e-14	6.67922e-13	2316
THCA	FLNB	Th2	0.316126	9.65961e-14	2.2979e-11	2317
THCA	INF2	Monocyte	-0.3161	9.70761e-14	5.93605e-12	64423
BRCA	FLNB	Bcell	0.278289	9.74233e-14	8.51122e-13	2317
BRCA	FLNB	InfiltrationScore	0.278238	9.8487e-14	6.24607e-13	2317
LUSC	CD2AP	Neutrophil	-0.373589	9.86054e-14	8.27989e-13	23607
LGG	DSTN	Th1	-0.305982	9.86458e-14	7.23542e-13	11034
KIRC	CAPZB	Exhausted	-0.399266	1.02912e-13	3.67768e-12	832
TGCT	MYH10	Monocyte	-0.532968	1.03101e-13	2.9229e-13	4628
THCA	ACTB	CD8_naive	0.315742	1.03829e-13	8.11543e-13	60
LIHC	ACTB	Neutrophil	0.369297	1.08628e-13	1.11242e-12	60
THYM	ACTB	Effector_memory	-0.612062	1.10902e-13	2.01685e-12	60
LUAD	CD2AP	InfiltrationScore	0.335961	1.33962e-13	1.83894e-12	23607
BRCA	DSTN	NK	0.276665	1.37075e-13	6.47951e-13	11034
TGCT	MYH10	Bcell	0.530452	1.41146e-13	4.98555e-13	4628
THYM	CAPZB	Monocyte	0.609993	1.41175e-13	9.62513e-13	832
THYM	ACTB	Central_memory	0.609604	1.47681e-13	4.17222e-11	60
THYM	CAPZB	CD8_naive	-0.609359	1.51938e-13	1.86639e-12	832
THYM	MYH9	Tfh	0.608703	1.63942e-13	2.53221e-12	4627
KIRC	CAPZB	CD4_T	-0.395766	1.75833e-13	6.09509e-11	832
THYM	TLN1	Monocyte	0.608034	1.77118e-13	1.1869e-12	7094
HNSC	PDLIM1	NK	0.313529	1.83975e-13	3.21668e-12	9124
BLCA	ACTN4	Bcell	0.353093	1.87641e-13	1.54786e-10	81
STAD	CAPZB	Tfh	-0.368988	1.92461e-13	1.27449e-12	832
LGG	CAPZB	Effector_memory	-0.302371	1.9748e-13	8.7762e-12	832
KIRC	FLNA	NKT	-0.394725	2.05957e-13	2.49626e-11	2316
BRCA	INF2	Tfh	-0.274676	2.07647e-13	1.00748e-12	64423
STAD	FLNB	iTreg	0.368322	2.14157e-13	4.31551e-11	2317
THYM	ACTB	CD8_T	0.606275	2.1684e-13	1.51191e-12	60
PAAD	CD2AP	CD4_T	0.509739	2.32233e-13	7.71806e-12	23607
HNSC	MYH10	Neutrophil	-0.31196	2.45815e-13	2.47918e-12	4628
HNSC	FLNB	Cytotoxic	-0.311925	2.47385e-13	2.01241e-12	2317
LGG	ACTN4	Effector_memory	-0.300988	2.56985e-13	1.10797e-11	81
PAAD	INF2	Th17	-0.508918	2.57346e-13	3.3626e-11	64423
HNSC	MYH10	Exhausted	0.31165	2.60268e-13	7.38741e-12	4628
THCA	FLNA	DC	-0.310647	2.67947e-13	2.82906e-12	2316
LGG	MYH9	Macrophage	-0.300618	2.75681e-13	4.8558e-12	4627
LGG	CAPZB	Bcell	0.300575	2.77939e-13	1.91922e-12	832
PRAD	FLNA	Cytotoxic	-0.318751	2.85735e-13	1.73773e-12	2316
LGG	PDLIM1	Th2	-0.300045	3.07291e-13	3.81336e-12	9124
THYM	TLN1	CD8_T	-0.603049	3.13287e-13	2.12753e-12	7094
BLCA	FLNB	Tr1	0.349729	3.27864e-13	1.87445e-11	2317
HNSC	PDLIM1	Tr1	0.310295	3.33718e-13	1.92745e-11	9124
LIHC	IQGAP1	iTreg	-0.362327	3.35639e-13	2.55962e-11	8826
KIRP	CAPZB	NK	-0.418823	3.43008e-13	2.02106e-11	832
THCA	MYH9	nTreg	-0.309008	3.6211e-13	5.67087e-12	4627
PAAD	DSTN	InfiltrationScore	0.505828	3.77737e-13	1.30327e-11	11034
KIRP	CAPZB	Th17	0.417895	3.91229e-13	1.01914e-11	832
LUAD	DSTN	NK	0.329683	4.00191e-13	5.52872e-12	11034
THCA	FLNB	Gamma_delta	0.308449	4.01092e-13	7.62737e-11	2317
THCA	MYH10	InfiltrationScore	-0.307891	4.44149e-13	2.29364e-12	4628
LIHC	PDLIM1	Th17	-0.360391	4.56901e-13	3.79869e-12	9124
LGG	INF2	Monocyte	0.297541	4.92295e-13	1.51553e-11	64423
LUSC	CD2AP	NK	0.363428	5.01023e-13	9.81813e-12	23607
ESCA	CD2AP	nTreg	-0.496224	5.1216e-13	1.50355e-11	23607
THCA	DSTN	DC	0.306504	5.71548e-13	5.84898e-12	11034
SKCM	MYH9	Monocyte	0.320757	6.35261e-13	6.79024e-12	4627
STAD	ACTN4	Bcell	0.360995	6.82844e-13	1.36806e-11	81
HNSC	CAPZB	Gamma_delta	0.30604	7.22504e-13	2.95256e-11	832
THYM	TLN1	DC	-0.595192	7.5458e-13	7.20364e-12	7094
SKCM	CAPZB	NKT	0.31969	7.64259e-13	3.18123e-11	832
HNSC	ACTN4	NKT	-0.305596	7.82648e-13	2.35025e-11	81
SKCM	MYH9	CD8_naive	0.319218	8.2917e-13	7.50152e-12	4627
LUAD	FLNB	Th1	0.32476	9.2768e-13	1.25845e-11	2317
BRCA	FLNB	Neutrophil	-0.267008	9.97443e-13	4.16418e-12	2317
LIHC	ACTB	InfiltrationScore	-0.355391	1.00399e-12	9.62927e-12	60
SKCM	PDLIM1	Neutrophil	0.318079	1.00883e-12	4.58861e-12	9124
THYM	ACTN4	Macrophage	-0.592164	1.05217e-12	1.24113e-11	81
HNSC	INF2	Cytotoxic	0.303874	1.06557e-12	7.99616e-12	64423
THCA	ACTN4	Th1	0.303045	1.06616e-12	6.10319e-12	81
ACC	ACTN4	Cytotoxic	0.696009	1.07678e-12	9.17956e-10	81
TGCT	PDLIM1	NKT	0.513231	1.13216e-12	6.71447e-12	9124
LGG	PDLIM1	NK	-0.29283	1.18045e-12	3.4914e-11	9124
LGG	TLN1	Cytotoxic	-0.292803	1.18648e-12	4.91493e-12	7094
PRAD	FLNA	Tfh	-0.310595	1.21028e-12	7.18184e-12	2316
LUAD	CD2AP	CD8_T	0.323112	1.22491e-12	2.00693e-11	23607
THYM	ACTN4	CD8_naive	0.59066	1.23954e-12	1.16652e-11	81
SKCM	FLNB	Cytotoxic	-0.316712	1.27522e-12	6.7036e-12	2317
LGG	TLN1	CD8_T	-0.292323	1.29575e-12	3.13221e-11	7094
CESC	INF2	Central_memory	0.388488	1.3129e-12	7.61303e-11	64423
KIRP	TLN1	Tr1	-0.409025	1.34809e-12	2.25098e-10	7094
THCA	ACTB	Th17	0.301474	1.41124e-12	7.88091e-12	60
LAML	ACTN4	Central_memory	0.508569	1.43739e-12	7.93742e-09	81
STAD	FLNB	Monocyte	-0.355637	1.56502e-12	8.39684e-11	2317
SARC	DSTN	iTreg	0.411912	1.59747e-12	4.92083e-11	11034
THCA	DSTN	CD4_T	0.300412	1.7042e-12	9.36226e-11	11034
STAD	FLNB	nTreg	-0.35502	1.72014e-12	1.5048e-11	2317
BRCA	INF2	NK	-0.264247	1.73367e-12	7.61344e-12	64423
THCA	MYH10	Tfh	-0.300244	1.75545e-12	8.39406e-12	4628
LGG	CAPZB	NK	-0.290388	1.84586e-12	5.11879e-11	832
LUSC	FLNB	Monocyte	-0.3547	1.93451e-12	9.30876e-10	2317
KIRP	CAPZB	Exhausted	-0.406051	2.0245e-12	1.16901e-10	832
BLCA	ACTB	Cytotoxic	-0.33816	2.12567e-12	9.26366e-12	60
THYM	MYH9	Monocyte	-0.585239	2.22194e-12	1.26962e-11	4627
BLCA	FLNB	Th17	-0.336269	2.86457e-12	1.6486e-10	2317
BRCA	DSTN	Th1	0.261648	2.90015e-12	1.49538e-11	11034
ACC	ACTN4	Tfh	0.684731	3.43875e-12	1.14186e-08	81
LGG	ACTN4	Macrophage	-0.286755	3.56089e-12	5.23917e-11	81
LGG	IQGAP1	InfiltrationScore	-0.286749	3.56485e-12	6.4931e-11	8826
STAD	CD2AP	Tfh	0.350093	3.63201e-12	2.15336e-11	23607
BLCA	ACTN4	Monocyte	-0.334605	3.71764e-12	3.78827e-09	81
TGCT	MYH10	Exhausted	0.502693	3.8252e-12	1.02178e-10	4628
BLCA	CD2AP	Tfh	0.333695	4.28475e-12	5.13666e-11	23607
BRCA	FLNA	Exhausted	-0.259573	4.3567e-12	2.45143e-11	2316
THCA	TLN1	Monocyte	-0.294826	4.53713e-12	2.05537e-10	7094
COAD	DSTN	CD8_T	0.402548	4.66411e-12	1.75937e-10	11034
THCA	MYH9	CD4_naive	0.294325	4.94853e-12	5.56067e-10	4627
BLCA	PDLIM1	Macrophage	0.332759	4.95554e-12	2.20115e-11	9124
TGCT	ACTN4	CD8_T	0.500013	5.17913e-12	8.84585e-11	81
TGCT	MYH10	CD8_naive	-0.499608	5.42099e-12	9.19552e-11	4628
SKCM	FLNB	InfiltrationScore	-0.307724	5.77678e-12	3.56362e-11	2317
STAD	ACTN4	CD8_T	0.346116	6.57732e-12	8.81554e-11	81
LUAD	MYH10	NKT	-0.312829	6.68602e-12	4.65568e-10	4628
LUAD	MYH9	InfiltrationScore	-0.312458	7.09922e-12	7.35431e-11	4627
STAD	ACTN4	Neutrophil	-0.34556	7.14199e-12	3.69575e-11	81
STAD	CD2AP	Th17	-0.345484	7.22251e-12	9.01773e-11	23607
LGG	ACTN4	CD8_T	-0.282568	7.50547e-12	1.34803e-10	81
LIHC	IQGAP1	Th1	-0.342023	7.70313e-12	1.89933e-10	8826
STAD	CAPZB	Th2	-0.345039	7.71365e-12	3.35914e-10	832
TGCT	MYH10	CD8_T	0.4963	7.84729e-12	1.28704e-10	4628
THCA	MYH9	NK	-0.291534	8.00063e-12	5.76398e-11	4627
HNSC	CAPZB	DC	-0.291739	8.85193e-12	7.30369e-10	832
ACC	ACTN4	CD8_T	0.674842	9.12755e-12	8.19078e-09	81
SARC	FLNA	Monocyte	0.398658	9.28962e-12	1.28913e-09	2316
PAAD	INF2	Gamma_delta	0.478712	9.33541e-12	6.19735e-10	64423
KIRP	CAPZB	Central_memory	-0.394192	9.85053e-12	2.11451e-10	832
LGG	MYH9	CD4_T	-0.280913	1.0043e-11	1.29129e-10	4627
HNSC	ACTN4	Tr1	0.290795	1.0393e-11	3.55887e-10	81
BRCA	FLNB	Th17	-0.255024	1.0496e-11	5.22017e-11	2317
STAD	CAPZB	Effector_memory	0.342893	1.0577e-11	3.2994e-10	832
LUSC	ACTN4	NKT	-0.343157	1.08476e-11	1.32334e-09	81
LIHC	FLNB	Neutrophil	-0.339664	1.0926e-11	9.29921e-11	2317
PRAD	FLNB	Neutrophil	-0.297174	1.18373e-11	4.23715e-11	2317
ACC	ACTN4	Th1	0.671621	1.24444e-11	4.05491e-09	81
ESCA	MYH10	nTreg	0.468696	1.33166e-11	2.2921e-10	4628
COAD	DSTN	InfiltrationScore	0.394511	1.33454e-11	1.05883e-10	11034
BRCA	INF2	Th1	-0.253672	1.35869e-11	6.66717e-11	64423
BLCA	MYH10	Th1	0.326161	1.36284e-11	7.63288e-11	4628
LIHC	PDLIM1	Neutrophil	-0.338147	1.36594e-11	1.14895e-10	9124
BLCA	PDLIM1	Cytotoxic	0.325983	1.40015e-11	5.79148e-11	9124
HNSC	INF2	Tr1	0.288976	1.41372e-11	4.68366e-10	64423
TGCT	CD2AP	Effector_memory	-0.49083	1.43435e-11	9.74152e-10	23607
THCA	INF2	NKT	-0.287982	1.46358e-11	6.56968e-10	64423
THCA	MYH9	Macrophage	-0.28794	1.47402e-11	1.34678e-10	4627
KIRP	MYH9	Neutrophil	0.391055	1.48148e-11	9.04604e-11	4627
LIHC	IQGAP1	CD8_T	-0.3375	1.50189e-11	4.43238e-10	8826
BRCA	ACTN4	InfiltrationScore	-0.252993	1.54563e-11	8.16218e-11	81
KIRP	CAPZB	Tr1	-0.39003	1.69115e-11	9.9344e-10	832
LUAD	MYH9	Th17	0.306965	1.70972e-11	1.14616e-10	4627
THCA	DSTN	Th2	0.286894	1.75792e-11	9.59647e-10	11034
KIRC	DSTN	nTreg	0.363594	1.81348e-11	3.27408e-09	11034
BLCA	PDLIM1	Exhausted	0.323619	1.99959e-11	9.33412e-11	9124
BLCA	MYH10	Cytotoxic	0.323477	2.04261e-11	8.3591e-11	4628
THCA	MYH10	iTreg	-0.285796	2.11358e-11	1.13027e-10	4628
KIRC	CD2AP	Th2	-0.362377	2.13999e-11	5.0463e-10	23607
LUSC	PDLIM1	Tfh	0.338048	2.27512e-11	1.60342e-10	9124
CESC	INF2	Th17	-0.367432	2.41861e-11	2.19966e-09	64423
BLCA	ACTB	Macrophage	-0.322298	2.43655e-11	1.03048e-10	60
STAD	CD2AP	nTreg	-0.336894	2.52447e-11	1.80435e-10	23607
BLCA	ACTN4	Gamma_delta	0.321937	2.57146e-11	1.11363e-07	81
BLCA	MYH10	NK	0.321762	2.63949e-11	1.12759e-10	4628
BLCA	MYH10	Tfh	0.321565	2.71823e-11	2.82302e-10	4628
THCA	PDLIM1	NKT	-0.28421	2.75373e-11	1.11862e-09	9124
STAD	CD2AP	CD4_T	0.336085	2.83438e-11	1.48533e-10	23607
BLCA	PDLIM1	Th1	0.321131	2.89941e-11	1.57845e-10	9124
THYM	TLN1	Effector_memory	0.559479	3.08676e-11	2.55332e-10	7094
BRCA	FLNB	NK	0.249181	3.16719e-11	1.27716e-10	2317
SARC	FLNB	iTreg	0.388929	3.22123e-11	6.75559e-10	2317
LUAD	FLNB	InfiltrationScore	0.302891	3.2427e-11	3.05001e-10	2317
TGCT	MYH10	Neutrophil	-0.483259	3.24778e-11	6.22138e-10	4628
HNSC	PDLIM1	InfiltrationScore	0.283824	3.33967e-11	2.65199e-10	9124
BRCA	PDLIM1	Th17	-0.24875	3.4326e-11	1.64011e-10	9124
LUSC	CD2AP	Cytotoxic	0.335008	3.51293e-11	3.61798e-10	23607
BLCA	CD2AP	CD4_naive	-0.319713	3.57845e-11	3.24892e-10	23607
PCPG	ACTN4	Cytotoxic	-0.449863	3.71935e-11	3.58158e-09	81
THCA	ACTN4	CD8_naive	-0.282282	3.79021e-11	2.40167e-10	81
HNSC	ACTN4	Monocyte	-0.283041	3.79962e-11	1.75563e-09	81
LGG	CAPZB	CD4_T	-0.272567	4.23763e-11	4.64558e-10	832
THYM	TLN1	CD4_T	-0.55576	4.43109e-11	3.21044e-10	7094
THCA	ACTN4	Exhausted	0.281282	4.46832e-11	2.72652e-10	81
STAD	MYH9	CD4_T	-0.332333	4.83009e-11	2.46991e-10	4627
LIHC	IQGAP1	NK	-0.329208	4.96764e-11	8.04673e-10	8826
THCA	ACTN4	CD8_T	0.280482	5.09516e-11	3.35004e-10	81
SARC	FLNA	CD4_naive	-0.385195	5.13561e-11	1.07444e-09	2316
KIRC	CD2AP	Th1	0.355339	5.49747e-11	7.63479e-10	23607
LUSC	CD2AP	Tfh	0.331609	5.67701e-11	3.81766e-10	23607
THYM	ACTN4	Tfh	0.553051	5.74954e-11	4.45027e-10	81
HNSC	DSTN	Cytotoxic	0.280428	5.82906e-11	3.50695e-10	11034
BLCA	CD2AP	Tr1	0.315791	6.36544e-11	1.46634e-09	23607
SKCM	MYH9	Exhausted	-0.292541	6.61091e-11	5.07647e-10	4627
THCA	DSTN	CD4_naive	-0.278598	6.93013e-11	3.52723e-09	11034
THYM	CAPZB	Tfh	-0.551085	6.93573e-11	5.27593e-10	832
THYM	MYH9	CD8_naive	0.550837	7.10159e-11	4.42327e-10	4627
PAAD	INF2	MAIT	0.4601	7.20833e-11	8.72302e-09	64423
BLCA	PDLIM1	iTreg	0.314705	7.45464e-11	4.32619e-10	9124
THYM	ACTN4	DC	0.550254	7.50576e-11	4.70052e-10	81
THCA	INF2	MAIT	0.277971	7.67342e-11	7.78362e-10	64423
LGG	CD2AP	Th2	-0.268883	7.87771e-11	6.42524e-10	23607
THYM	MYH9	CD8_T	0.549663	7.93776e-11	3.75974e-10	4627
SKCM	PDLIM1	CD4_T	-0.291337	7.9729e-11	4.40238e-10	9124
LIHC	ACTB	Macrophage	-0.325592	8.27615e-11	1.75881e-09	60
THYM	PDLIM1	DC	0.548941	8.49873e-11	5.28013e-10	9124
TGCT	PDLIM1	Tfh	-0.473734	8.83106e-11	6.99704e-10	9124
PAAD	ACTN4	DC	-0.458152	8.86489e-11	1.52317e-07	81
STAD	FLNA	nTreg	0.327297	9.76753e-11	6.39725e-10	2316
SKCM	MYH10	CD8_naive	-0.290007	9.79512e-11	6.83645e-10	4628
LAML	ACTN4	Th2	0.469967	1.00752e-10	7.05175e-08	81
KIRC	CAPZB	Th2	0.350567	1.02878e-10	2.00347e-09	832
LUAD	CD2AP	Exhausted	0.295362	1.03113e-10	9.90358e-10	23607
HNSC	INF2	Th2	0.276829	1.0431e-10	1.64307e-07	64423
PRAD	ACTN4	MAIT	-0.283643	1.04898e-10	1.00039e-08	81
THCA	MYH9	Th17	0.275925	1.0677e-10	5.28356e-10	4627
HNSC	FLNA	CD8_T	-0.276545	1.09178e-10	1.06336e-09	2316
KIRC	DSTN	Macrophage	0.349888	1.12379e-10	3.29568e-09	11034
PRAD	INF2	NK	-0.283165	1.1306e-10	4.00569e-10	64423
LIHC	FLNB	Central_memory	0.323304	1.1391e-10	3.91085e-09	2317
LGG	PDLIM1	Effector_memory	-0.265687	1.33868e-10	2.75558e-09	9124
THYM	DSTN	CD8_T	0.544034	1.34587e-10	6.20243e-10	11034
LUAD	CD2AP	iTreg	0.293425	1.3812e-10	1.83477e-09	23607
LAML	ACTN4	Neutrophil	-0.466372	1.45784e-10	3.97111e-08	81
STAD	ACTN4	Monocyte	-0.3242	1.49652e-10	4.42573e-09	81
KIRP	TLN1	Macrophage	-0.372297	1.5561e-10	2.10761e-09	7094
SKCM	MYH9	Th2	-0.28698	1.55827e-10	2.8284e-09	4627
HNSC	ACTN4	DC	-0.274139	1.60281e-10	8.19232e-09	81
LGG	PDLIM1	CD8_T	-0.264433	1.64522e-10	1.92799e-09	9124
THCA	ACTB	CD4_naive	0.273166	1.66023e-10	6.57442e-09	60
PRAD	PDLIM1	Exhausted	-0.280531	1.70473e-10	8.79872e-09	9124
LUSC	MYH10	Tfh	0.323496	1.74373e-10	1.10931e-09	4628
LGG	MYH9	Central_memory	0.264045	1.75329e-10	9.07106e-09	4627
BLCA	ACTB	Exhausted	-0.308685	1.76934e-10	7.65493e-10	60
THYM	FLNA	Central_memory	0.540346	1.89204e-10	2.98942e-09	2316
KIRC	MYH9	NKT	-0.345773	1.91059e-10	1.0546e-08	4627
KIRC	CD2AP	CD4_T	0.345766	1.91228e-10	1.29975e-08	23607
LIHC	PDLIM1	InfiltrationScore	0.319302	1.97939e-10	1.48973e-09	9124
BLCA	MYH10	InfiltrationScore	0.307791	2.00827e-10	7.02387e-10	4628
BRCA	FLNA	DC	-0.238969	2.04182e-10	2.17579e-08	2316
SARC	FLNB	Macrophage	0.373039	2.25277e-10	1.79319e-09	2317
THCA	IQGAP1	NKT	-0.271003	2.33835e-10	7.70763e-09	8826
THCA	ACTN4	Th2	0.270818	2.40734e-10	8.53669e-09	81
THYM	ACTB	Tfh	0.537427	2.4705e-10	1.66069e-09	60
KIRP	TLN1	NK	-0.368274	2.52786e-10	4.77537e-09	7094
LUAD	MYH9	iTreg	-0.289361	2.53193e-10	3.19619e-09	4627
COAD	DSTN	Exhausted	0.370748	2.5409e-10	3.33633e-08	11034
THYM	CAPZB	CD8_T	-0.537088	2.5476e-10	1.13196e-09	832
STAD	CAPZB	Tr1	-0.320131	2.60242e-10	2.87994e-09	832
SARC	DSTN	CD4_naive	-0.371815	2.60532e-10	4.48432e-09	11034
BLCA	ACTN4	CD4_T	0.305814	2.65377e-10	4.69094e-08	81
UCEC	CD2AP	Tfh	0.455248	2.76633e-10	8.48733e-09	23607
LAML	ACTN4	Monocyte	-0.460017	2.77207e-10	2.86575e-08	81
BRCA	FLNA	Bcell	-0.236503	3.16216e-10	1.88106e-09	2316
HNSC	FLNB	NK	-0.269519	3.31511e-10	3.32748e-09	2317
THCA	CAPZB	Th2	-0.268509	3.45782e-10	1.15294e-08	832
LUAD	CD2AP	Th1	0.286868	3.6547e-10	3.35886e-09	23607
PCPG	MYH9	Cytotoxic	-0.428483	3.7231e-10	2.4874e-08	4627
PAAD	DSTN	iTreg	0.443498	4.03385e-10	3.10806e-08	11034
BLCA	ACTB	CD8_naive	0.30278	4.0533e-10	2.33895e-09	60
LIHC	IQGAP1	CD4_T	-0.313542	4.32161e-10	3.14142e-09	8826
CESC	INF2	Effector_memory	-0.344955	4.3299e-10	4.82714e-08	64423
STAD	FLNB	Exhausted	0.316131	4.44714e-10	7.71191e-09	2317
LUAD	DSTN	CD8_T	0.285149	4.69702e-10	5.59398e-09	11034
STAD	TLN1	Th17	-0.31563	4.75316e-10	4.30592e-09	7094
THCA	INF2	Gamma_delta	0.266427	4.77841e-10	2.89127e-08	64423
THYM	DSTN	Monocyte	-0.529227	5.15606e-10	2.14228e-09	11034
HNSC	CAPZB	Tfh	0.266609	5.20315e-10	3.11201e-09	832
BRCA	INF2	CD8_naive	0.233624	5.23668e-10	2.21951e-09	64423
THCA	INF2	iTreg	-0.265823	5.24622e-10	2.48252e-09	64423
KIRC	DSTN	Monocyte	-0.337159	5.6611e-10	7.77982e-07	11034
LGG	DSTN	Th2	-0.256695	5.73253e-10	4.06199e-09	11034
LIHC	CD2AP	CD4_T	0.311393	5.75895e-10	4.11849e-09	23607
LIHC	CD2AP	Neutrophil	-0.31121	5.90088e-10	4.21998e-09	23607
LIHC	MYH9	MAIT	-0.31117	5.93265e-10	2.07359e-08	4627
THYM	FLNA	Tfh	0.527588	5.95869e-10	3.70873e-09	2316
HNSC	INF2	Bcell	0.265481	6.18808e-10	8.67482e-09	64423
BLCA	MYH10	Exhausted	0.299582	6.30114e-10	2.59954e-09	4628
LUSC	PDLIM1	CD8_T	0.313762	6.4172e-10	1.50788e-08	9124
THYM	CAPZB	DC	-0.526517	6.54711e-10	3.48007e-09	832
KIRC	CD2AP	Tr1	0.335896	6.62006e-10	1.40096e-08	23607
KIRC	INF2	Gamma_delta	-0.335723	6.76289e-10	9.15985e-08	64423
THCA	MYH10	CD8_naive	0.264116	6.82058e-10	3.87365e-09	4628
KIRP	TLN1	Th1	-0.359861	6.82319e-10	5.45698e-09	7094
BLCA	PDLIM1	NK	0.298902	6.91677e-10	2.66383e-09	9124
BRCA	ACTN4	Monocyte	-0.231328	7.79353e-10	9.25308e-09	81
SARC	IQGAP1	Macrophage	0.362345	7.86872e-10	5.8713e-09	8826
LGG	PDLIM1	CD4_T	-0.254679	7.88367e-10	6.49737e-09	9124
BRCA	DSTN	InfiltrationScore	0.23123	7.92634e-10	3.59517e-09	11034
SARC	FLNA	CD4_T	-0.361923	8.25971e-10	2.33611e-08	2316
BLCA	FLNB	CD8_T	0.29751	8.36245e-10	2.67768e-08	2317
KIRC	DSTN	Th2	-0.33389	8.4747e-10	1.28845e-08	11034
HNSC	PDLIM1	NKT	-0.263406	8.49221e-10	1.48033e-08	9124
ACC	ACTN4	Bcell	-0.622981	8.74154e-10	1.26308e-07	81
BRCA	FLNA	iTreg	-0.230191	9.47598e-10	5.76202e-09	2316
TGCT	FLNB	Effector_memory	-0.449272	1.00525e-09	2.78833e-08	2317
THYM	FLNA	Macrophage	-0.521468	1.01601e-09	5.80741e-09	2316
THYM	ACTN4	CD4_T	0.521398	1.02218e-09	5.62425e-09	81
STAD	FLNB	Gamma_delta	0.309684	1.03731e-09	5.48066e-08	2317
SARC	DSTN	Exhausted	0.359703	1.06432e-09	1.04207e-08	11034
LGG	MYH9	InfiltrationScore	-0.252617	1.08893e-09	1.29536e-08	4627
THCA	IQGAP1	Bcell	0.260884	1.11542e-09	9.98572e-09	8826
THYM	MYH9	Macrophage	-0.520176	1.13561e-09	6.43973e-09	4627
KIRP	MYH9	Monocyte	0.355426	1.13844e-09	8.28623e-08	4627
THYM	FLNA	CD8_naive	0.519867	1.16623e-09	5.8183e-09	2316
SARC	FLNA	InfiltrationScore	0.358557	1.21227e-09	1.02793e-08	2316
THYM	ACTN4	Central_memory	0.519357	1.21836e-09	1.32215e-08	81
LUAD	CD2AP	Central_memory	0.278506	1.21926e-09	1.67772e-08	23607
BLCA	FLNA	InfiltrationScore	-0.294626	1.23544e-09	4.12124e-09	2316
THCA	MYH10	Th1	-0.260064	1.26244e-09	5.6966e-09	4628
LUAD	DSTN	CD8_naive	-0.278205	1.27227e-09	3.48191e-08	11034
LAML	ACTN4	NKT	-0.444372	1.2763e-09	2.19026e-07	81
KIRC	DSTN	CD8_naive	-0.330501	1.28125e-09	1.11034e-06	11034
THCA	ACTN4	Cytotoxic	0.259817	1.31028e-09	6.28972e-09	81
BLCA	ACTB	Th1	-0.294138	1.31916e-09	6.08895e-09	60
LIHC	FLNB	Cytotoxic	0.304502	1.42373e-09	4.08287e-08	2317
KIRC	CD2AP	Tfh	0.329121	1.51405e-09	4.44018e-08	23607
ACC	ACTN4	Neutrophil	-0.615657	1.55766e-09	2.21318e-07	81
BRCA	DSTN	Exhausted	0.227233	1.5675e-09	7.20631e-09	11034
CESC	FLNB	Effector_memory	-0.334214	1.58863e-09	1.22551e-07	2317
THCA	FLNA	Neutrophil	0.258422	1.61538e-09	5.53988e-09	2316
BLCA	MYH10	CD8_naive	-0.292468	1.64944e-09	8.77559e-09	4628
HNSC	CAPZB	CD4_T	0.258939	1.66352e-09	1.08401e-08	832
BLCA	MYH10	Neutrophil	-0.292208	1.70781e-09	6.45523e-09	4628
THYM	DSTN	Exhausted	0.515232	1.73112e-09	2.46616e-07	11034
BLCA	FLNA	Th2	-0.291824	1.79725e-09	9.76285e-09	2316
KIRC	CAPZB	Tr1	-0.327574	1.82364e-09	3.51584e-08	832
THCA	INF2	Macrophage	-0.257423	1.875e-09	1.30781e-08	64423
PRAD	FLNA	Th17	0.264352	1.9321e-09	1.01011e-08	2316
LIHC	IQGAP1	Central_memory	-0.301814	2.01371e-09	5.01535e-08	8826
LIHC	CD2AP	NK	0.301763	2.02689e-09	2.42257e-08	23607
KIRP	DSTN	Macrophage	0.349603	2.20337e-09	2.56168e-08	11034
SARC	FLNA	iTreg	0.353221	2.20699e-09	2.86846e-08	2316
BLCA	ACTN4	Exhausted	-0.290191	2.23198e-09	8.83964e-09	81
LIHC	IQGAP1	DC	-0.300983	2.24e-09	6.46673e-08	8826
KIRP	TLN1	InfiltrationScore	-0.349048	2.34477e-09	2.60542e-08	7094
THCA	MYH10	DC	-0.25533	2.5578e-09	1.72497e-08	4628
LIHC	FLNA	NK	-0.299845	2.59032e-09	3.02296e-08	2316
LUAD	IQGAP1	NK	0.273057	2.61654e-09	2.13238e-08	8826
KIRP	MYH9	Cytotoxic	-0.348048	2.62223e-09	1.50963e-08	4627
KIRC	CAPZB	Tfh	-0.324344	2.68054e-09	7.36278e-08	832
KIRP	TLN1	NKT	-0.347752	2.71025e-09	2.38323e-07	7094
HNSC	MYH10	NK	0.255397	2.80956e-09	2.40767e-08	4628
HNSC	DSTN	Th1	0.255246	2.87271e-09	1.65422e-08	11034
KIRC	FLNA	CD4_T	-0.323631	2.9166e-09	1.12585e-07	2316
BLCA	FLNA	Macrophage	-0.288142	2.92355e-09	1.06195e-08	2316
STAD	FLNB	Effector_memory	-0.301446	2.97304e-09	3.75804e-08	2317
SKCM	ACTN4	Macrophage	-0.266816	2.98967e-09	4.33606e-07	81
THCA	CAPZB	CD4_T	-0.254224	3.01046e-09	5.68113e-08	832
PCPG	ACTB	Bcell	-0.407461	3.08147e-09	2.76921e-07	60
STAD	CD2AP	Gamma_delta	0.3007	3.26506e-09	1.34485e-07	23607
THCA	MYH9	Central_memory	-0.253613	3.29247e-09	1.43408e-08	4627
STAD	FLNB	CD8_naive	-0.300599	3.30673e-09	5.81194e-08	2317
LIHC	FLNA	NKT	-0.297663	3.4162e-09	7.50586e-08	2316
LGG	CAPZB	Central_memory	0.245022	3.49175e-09	1.02056e-07	832
PAAD	INF2	Cytotoxic	0.421318	3.50004e-09	4.6519e-08	64423
THYM	MYH10	CD8_T	0.506643	3.54464e-09	1.35627e-08	4628
THCA	FLNB	Monocyte	-0.25306	3.57019e-09	8.49823e-08	2317
KIRC	CD2AP	CD8_T	0.321591	3.70913e-09	4.90738e-08	23607
PAAD	DSTN	Central_memory	0.420612	3.73958e-09	9.10105e-08	11034
BLCA	ACTN4	InfiltrationScore	-0.286253	3.74242e-09	1.20974e-08	81
LUAD	DSTN	Tfh	0.270077	3.94498e-09	2.87451e-08	11034
BRCA	DSTN	CD8_naive	-0.221595	4.01525e-09	1.5573e-08	11034
HNSC	CAPZB	Central_memory	0.252837	4.0837e-09	4.52418e-08	832
KIRC	CD2AP	Th17	-0.320558	4.18619e-09	5.85594e-08	23607
THYM	MYH9	DC	0.504485	4.23087e-09	1.96346e-08	4627
CESC	INF2	CD4_T	0.32566	4.31887e-09	1.87513e-07	64423
BLCA	ACTN4	NKT	-0.285105	4.34408e-09	3.3346e-08	81
LUSC	PDLIM1	Cytotoxic	0.298665	4.41777e-09	3.16759e-08	9124
LIHC	IQGAP1	Macrophage	-0.295268	4.61647e-09	7.09134e-08	8826
HNSC	PDLIM1	Exhausted	0.251895	4.68148e-09	4.88357e-08	9124
LIHC	CD2AP	Th17	-0.295046	4.74672e-09	2.60209e-08	23607
THCA	CAPZB	CD4_naive	0.251101	4.74886e-09	9.93821e-08	832
LGG	IQGAP1	Th1	-0.242685	4.95912e-09	1.92803e-08	8826
KIRC	CAPZB	InfiltrationScore	-0.319058	4.98605e-09	1.59443e-07	832
KIRP	TLN1	Tfh	-0.342028	5.09812e-09	3.9603e-08	7094
LUAD	MYH10	Th2	-0.267989	5.24441e-09	8.23324e-07	4628
KIRP	TLN1	MAIT	-0.341767	5.24599e-09	4.61301e-08	7094
THYM	MYH10	Monocyte	-0.500958	5.63486e-09	2.07048e-08	4628
BRCA	TLN1	Neutrophil	0.219493	5.66514e-09	1.88072e-08	7094
SKCM	PDLIM1	Tfh	-0.262163	5.71427e-09	2.15292e-08	9124
THYM	MYH9	NKT	-0.500475	5.85914e-09	3.31165e-08	4627
LAML	ACTN4	CD4_T	0.427078	6.32394e-09	6.86549e-07	81
LIHC	FLNB	Tfh	0.292661	6.38722e-09	5.21972e-08	2317
LIHC	ACTB	MAIT	-0.292328	6.65557e-09	1.61209e-07	60
COAD	MYH9	CD4_T	-0.341785	6.75861e-09	1.22503e-07	4627
PRAD	INF2	Monocyte	0.255423	6.89299e-09	2.87462e-08	64423
BLCA	ACTB	InfiltrationScore	-0.281456	6.94792e-09	2.20882e-08	60
THCA	INF2	Neutrophil	0.248274	7.13726e-09	2.33959e-08	64423
LIHC	MYH9	NKT	-0.291729	7.16754e-09	1.40858e-07	4627
ESCA	FLNB	InfiltrationScore	0.407396	7.1778e-09	3.59928e-07	2317
THYM	ACTN4	NKT	-0.497682	7.33245e-09	4.06435e-08	81
BRCA	FLNB	iTreg	0.217896	7.34197e-09	4.07721e-08	2317
LGG	MYH9	CD8_T	-0.240013	7.37305e-09	5.48925e-08	4627
TGCT	ACTN4	Effector_memory	-0.427637	7.40103e-09	1.39118e-07	81
HNSC	PDLIM1	DC	-0.248647	7.46573e-09	2.05331e-07	9124
SARC	FLNB	Exhausted	0.341766	7.69539e-09	6.50289e-08	2317
LGG	DSTN	Neutrophil	0.239678	7.74668e-09	3.90193e-08	11034
LGG	TLN1	CD4_T	-0.239601	7.83501e-09	5.25122e-08	7094
THCA	INF2	CD4_naive	0.247521	7.94936e-09	1.52679e-07	64423
PAAD	ACTN4	CD4_T	0.412228	8.11736e-09	7.27176e-08	81
LIHC	FLNA	Macrophage	-0.290341	8.50334e-09	1.24834e-07	2316
HNSC	FLNB	Exhausted	-0.24767	8.57979e-09	8.49012e-08	2317
PRAD	PDLIM1	Th17	0.253572	8.919e-09	4.29423e-08	9124
LGG	MYH9	CD8_naive	0.238567	9.12075e-09	1.91381e-07	4627
PAAD	CD2AP	Th17	-0.410886	9.17173e-09	1.64669e-07	23607
LUSC	MYH9	Th1	0.292637	9.25887e-09	2.75114e-07	4627
UCEC	CD2AP	Neutrophil	-0.418306	9.26644e-09	2.60303e-07	23607
LIHC	IQGAP1	Cytotoxic	-0.289505	9.42093e-09	2.23342e-07	8826
THCA	MYH10	Tr1	-0.246067	9.77675e-09	3.83035e-08	4628
GBM	CAPZB	Cytotoxic	-0.576123	9.80292e-09	3.44435e-06	832
SKCM	CAPZB	Bcell	-0.257737	1.04606e-08	1.37536e-07	832
THCA	FLNA	NKT	-0.245519	1.05662e-08	2.31453e-07	2316
ESCA	FLNB	NK	0.403188	1.05729e-08	1.1254e-06	2317
HNSC	INF2	Gamma_delta	0.246095	1.07241e-08	1.69231e-07	64423
HNSC	MYH10	Gamma_delta	0.245787	1.11995e-08	1.75933e-07	4628
LIHC	ACTB	NKT	-0.287923	1.14273e-08	2.12229e-07	60
LUAD	FLNA	CD4_T	-0.262119	1.15253e-08	1.5859e-07	2316
ESCA	MYH9	CD4_T	0.402232	1.15373e-08	6.97463e-07	4627
THCA	ACTB	CD8_T	-0.24459	1.20486e-08	6.48526e-08	60
THYM	FLNB	Effector_memory	-0.491288	1.21613e-08	5.93153e-08	2317
TGCT	PDLIM1	Th1	-0.421794	1.23939e-08	8.29896e-08	9124
TGCT	PDLIM1	Th17	0.421634	1.25679e-08	4.8536e-08	9124
LGG	ACTN4	CD8_naive	0.236302	1.26917e-08	2.58487e-07	81
STAD	CD2AP	NK	0.289463	1.29771e-08	7.2781e-08	23607
LGG	DSTN	NK	-0.236109	1.30531e-08	1.159e-07	11034
LUSC	PDLIM1	Neutrophil	-0.289759	1.31014e-08	6.36267e-08	9124
BLCA	MYH10	CD8_T	0.276235	1.34449e-08	3.03263e-07	4628
PRAD	MYH9	NKT	-0.250492	1.36347e-08	5.2567e-08	4627
THYM	TLN1	CD8_naive	-0.489469	1.40178e-08	5.82424e-08	7094
TGCT	PDLIM1	CD8_naive	0.420017	1.44693e-08	7.8461e-08	9124
THYM	CD2AP	DC	-0.489059	1.44729e-08	6.13167e-08	23607
STAD	FLNB	Th1	0.288475	1.46098e-08	1.25651e-07	2317
LGG	ACTN4	InfiltrationScore	-0.235256	1.47689e-08	1.42604e-07	81
LUAD	MYH9	Macrophage	-0.260055	1.51323e-08	3.51235e-07	4627
KIRP	FLNA	Monocyte	0.331645	1.55326e-08	5.61737e-07	2316
KIRP	TLN1	Central_memory	-0.331284	1.61344e-08	1.59621e-07	7094
ESCA	ACTN4	Macrophage	0.398508	1.61644e-08	1.72019e-06	81
THCA	PDLIM1	nTreg	-0.242426	1.63215e-08	1.33606e-07	9124
KIRP	MYH9	Central_memory	-0.331151	1.63609e-08	1.61677e-07	4627
THYM	DSTN	Effector_memory	-0.487328	1.65525e-08	7.85526e-08	11034
LUSC	MYH9	Th17	-0.287592	1.69741e-08	8.42529e-07	4627
KIRP	TLN1	Exhausted	-0.330694	1.71651e-08	3.0719e-07	7094
PRAD	FLNB	Monocyte	-0.248121	1.88308e-08	7.51545e-08	2317
LUSC	PDLIM1	Central_memory	0.28652	1.92769e-08	1.48619e-07	9124
THCA	ACTN4	Gamma_delta	0.24123	1.92784e-08	6.18948e-07	81
COAD	MYH9	InfiltrationScore	-0.331788	1.94547e-08	1.06879e-07	4627
SKCM	PDLIM1	Cytotoxic	-0.253091	1.94983e-08	7.74742e-08	9124
HNSC	FLNA	Cytotoxic	-0.241641	1.99814e-08	8.80065e-08	2316
BLCA	CD2AP	NKT	0.273035	2.00162e-08	1.36512e-07	23607
LUAD	FLNB	iTreg	0.257887	2.00941e-08	1.85267e-07	2317
LUAD	MYH9	Neutrophil	0.2576	2.08569e-08	8.96186e-08	4627
PAAD	DSTN	CD8_T	0.401596	2.10461e-08	4.61831e-07	11034
COAD	ACTN4	Monocyte	-0.331003	2.11047e-08	9.0755e-05	81
BRCA	DSTN	Monocyte	-0.211206	2.12911e-08	1.95922e-07	11034
GBM	MYH10	Macrophage	0.564798	2.19028e-08	8.38754e-07	4628
CESC	FLNB	CD4_T	0.311168	2.19239e-08	6.9769e-07	2317
KIRP	MYH10	Neutrophil	-0.328342	2.19482e-08	1.00504e-07	4628
HNSC	MYH10	InfiltrationScore	0.240936	2.20278e-08	1.17692e-07	4628
COAD	ACTB	Neutrophil	0.330567	2.20789e-08	1.12644e-07	60
MESO	MYH9	Th17	0.555888	2.27999e-08	1.9663e-05	4627
BRCA	FLNA	CD8_naive	0.210533	2.36508e-08	8.59184e-08	2316
STAD	MYH10	DC	0.284139	2.44428e-08	1.70899e-06	4628
TGCT	FLNB	MAIT	0.413919	2.44513e-08	2.56569e-06	2317
STAD	ACTN4	Central_memory	0.284052	2.46943e-08	3.81316e-07	81
SARC	DSTN	InfiltrationScore	0.330519	2.49975e-08	1.73906e-07	11034
STAD	MYH10	CD4_T	-0.283836	2.53284e-08	9.82192e-08	4628
PAAD	MYH9	Monocyte	-0.398814	2.68576e-08	4.83718e-07	4627
LUAD	FLNB	Bcell	0.255521	2.72976e-08	7.54245e-07	2317
THYM	MYH10	Macrophage	-0.480498	2.79114e-08	1.23033e-07	4628
PAAD	ACTN4	MAIT	0.398262	2.81811e-08	1.07363e-06	81
LIHC	CD2AP	InfiltrationScore	0.28037	2.82535e-08	1.68728e-07	23607
LGG	CD2AP	Neutrophil	0.23068	2.84118e-08	1.32232e-07	23607
KIRP	FLNA	Neutrophil	0.325724	2.87868e-08	1.301e-07	2316
LUSC	MYH10	Cytotoxic	0.2831	2.88289e-08	1.8114e-07	4628
BLCA	MYH10	iTreg	0.270016	2.89966e-08	1.27457e-07	4628
BRCA	INF2	Th17	0.209215	2.90326e-08	1.09814e-07	64423
PAAD	DSTN	NK	0.397849	2.92116e-08	2.96815e-07	11034
SARC	IQGAP1	InfiltrationScore	0.328923	2.94342e-08	2.02974e-07	8826
COAD	ACTN4	Tfh	0.327672	2.97375e-08	4.91369e-07	81
KIRC	DSTN	InfiltrationScore	0.303112	3.0178e-08	7.66928e-07	11034
SKCM	MYH10	InfiltrationScore	0.249735	3.03425e-08	1.358e-07	4628
STAD	FLNA	Th2	-0.282143	3.0886e-08	4.2548e-07	2316
THYM	DSTN	Bcell	0.479147	3.09082e-08	3.73283e-07	11034
LUSC	PDLIM1	Gamma_delta	0.282115	3.23408e-08	1.1334e-05	9124
PRAD	TLN1	NK	-0.24403	3.26132e-08	9.87901e-08	7094
LUSC	CAPZB	Monocyte	-0.282042	3.26159e-08	2.60371e-06	832
THYM	TLN1	Macrophage	0.478338	3.28487e-08	1.42859e-07	7094
BLCA	ACTB	DC	-0.26879	3.36628e-08	4.14546e-07	60
HNSC	ACTN4	NK	0.237766	3.40053e-08	2.39906e-07	81
STAD	MYH10	Th1	0.281313	3.40211e-08	2.68237e-07	4628
PAAD	CD2AP	Tfh	0.396077	3.40645e-08	2.23994e-07	23607
KIRP	TLN1	Th17	0.324065	3.41378e-08	3.75235e-07	7094
LIHC	IQGAP1	Exhausted	-0.278711	3.43442e-08	5.34226e-07	8826
PRAD	TLN1	NKT	-0.243635	3.43748e-08	1.27706e-07	7094
THCA	FLNB	Macrophage	0.236984	3.45779e-08	2.04152e-07	2317
BRCA	TLN1	CD4_T	-0.20791	3.55217e-08	1.52086e-07	7094
BLCA	ACTN4	Cytotoxic	-0.268339	3.55572e-08	1.16153e-07	81
BRCA	FLNB	Tfh	0.207707	3.66492e-08	1.23618e-07	2317
LIHC	ACTB	DC	-0.278085	3.69581e-08	7.35534e-07	60
THCA	TLN1	nTreg	-0.236469	3.70908e-08	2.87699e-07	7094
LUSC	ACTN4	Th17	-0.280833	3.7533e-08	1.61514e-06	81
BLCA	PDLIM1	CD8_naive	-0.267551	3.91141e-08	1.75628e-07	9124
LGG	TLN1	Bcell	0.228254	3.99716e-08	1.57667e-07	7094
PCPG	MYH9	MAIT	-0.379769	4.02321e-08	6.16427e-07	4627
LIHC	MYH9	InfiltrationScore	-0.277213	4.09188e-08	2.39794e-07	4627
BLCA	FLNA	Neutrophil	0.267148	4.10624e-08	1.39175e-07	2316
STAD	MYH10	nTreg	0.279687	4.10837e-08	1.82888e-07	4628
PRAD	FLNA	MAIT	-0.242111	4.20567e-08	1.10313e-06	2316
PAAD	DSTN	CD4_T	0.393566	4.22865e-08	3.23062e-07	11034
HNSC	FLNB	Th1	-0.236079	4.27397e-08	2.03784e-07	2317
LUAD	PDLIM1	Exhausted	0.251991	4.28804e-08	2.78909e-07	9124
BLCA	ACTN4	CD8_naive	0.266455	4.46359e-08	1.9908e-07	81
HNSC	PDLIM1	Monocyte	-0.235618	4.54784e-08	9.62154e-07	9124
ESCA	FLNB	nTreg	-0.386608	4.62005e-08	3.41388e-07	2317
ESCA	FLNA	Bcell	0.386569	4.63545e-08	3.77582e-06	2316
LUAD	FLNB	Effector_memory	-0.251348	4.65234e-08	5.8134e-07	2317
SKCM	MYH10	Tfh	0.246403	4.67759e-08	1.66353e-07	4628
THYM	MYH9	NK	-0.473352	4.7635e-08	6.65885e-07	4627
THYM	MYH10	CD8_naive	0.473194	4.81954e-08	1.82904e-07	4628
TGCT	CD2AP	NKT	0.405773	4.84948e-08	1.5156e-07	23607
HNSC	FLNB	InfiltrationScore	-0.235078	4.89083e-08	2.48952e-07	2317
LUAD	CD2AP	Effector_memory	-0.250878	4.93716e-08	6.10306e-07	23607
LIHC	PDLIM1	Tfh	0.275542	4.96912e-08	3.63047e-07	9124
STAD	CD2AP	Th2	0.277917	5.03784e-08	6.45276e-07	23607
COAD	DSTN	Th1	0.322442	5.05375e-08	2.7773e-06	11034
THYM	ACTN4	Effector_memory	-0.472244	5.16982e-08	2.24269e-07	81
LUAD	IQGAP1	CD4_T	-0.2505	5.17851e-08	5.96582e-07	8826
STAD	CAPZB	InfiltrationScore	-0.277024	5.58096e-08	3.89521e-07	832
HNSC	DSTN	Exhausted	0.234004	5.64763e-08	4.66872e-07	11034
LUAD	FLNA	Neutrophil	0.249644	5.76789e-08	2.38177e-07	2316
THYM	MYH10	Tfh	0.470682	5.79853e-08	2.51542e-07	4628
STAD	ACTN4	Th17	-0.276625	5.8417e-08	3.72331e-07	81
COAD	IQGAP1	Th17	-0.320993	5.84311e-08	7.71356e-06	8826
BLCA	FLNB	DC	0.264177	5.86306e-08	6.71153e-07	2317
THCA	FLNB	CD4_T	0.232997	5.92559e-08	7.65813e-07	2317
HNSC	FLNB	CD8_T	-0.233601	5.96038e-08	3.96603e-07	2317
HNSC	MYH10	Central_memory	0.233528	6.01882e-08	5.11216e-07	4628
LUSC	MYH10	Neutrophil	-0.276493	6.17831e-08	2.78136e-07	4628
HNSC	FLNB	Tfh	-0.23329	6.21276e-08	2.91099e-07	2317
THYM	DSTN	Tfh	0.469272	6.42866e-08	2.76371e-07	11034
THCA	FLNA	Bcell	0.232213	6.58e-08	4.4451e-07	2316
COAD	MYH9	Macrophage	-0.319784	6.59135e-08	9.42458e-07	4627
SARC	FLNA	Exhausted	0.320819	6.65069e-08	4.84326e-07	2316
TGCT	PDLIM1	CD8_T	-0.401795	6.73086e-08	4.62673e-07	9124
GBM	CAPZB	Macrophage	-0.548129	6.77946e-08	2.06671e-06	832
BRCA	INF2	NKT	-0.203629	6.82064e-08	7.61116e-07	64423
BRCA	FLNA	Cytotoxic	-0.203608	6.84238e-08	2.14725e-07	2316
LUAD	MYH9	Cytotoxic	-0.248112	6.98826e-08	3.08961e-07	4627
PAAD	CD2AP	Neutrophil	-0.387458	7.10148e-08	4.91214e-07	23607
GBM	CAPZB	InfiltrationScore	-0.547379	7.12294e-08	2.61211e-06	832
PRAD	MYH9	Monocyte	0.237827	7.36293e-08	2.774e-07	4627
ESCA	FLNB	Th17	-0.381164	7.36821e-08	1.0479e-05	2317
PRAD	MYH9	Tfh	-0.237732	7.45433e-08	2.77174e-07	4627
CESC	INF2	iTreg	0.29928	7.80007e-08	2.14626e-06	64423
KIRP	CAPZB	iTreg	-0.315779	7.8791e-08	8.74933e-07	832
HNSC	FLNB	CD8_naive	0.231372	8.01421e-08	9.34469e-07	2317
THCA	FLNA	iTreg	-0.230718	8.02614e-08	3.10305e-07	2316
SKCM	CAPZB	Th17	0.241952	8.25756e-08	1.24969e-06	832
LUAD	DSTN	Macrophage	0.246762	8.26791e-08	1.44953e-06	11034
PRAD	FLNB	Cytotoxic	0.236922	8.27713e-08	2.9831e-07	2317
COAD	IQGAP1	MAIT	-0.317479	8.28248e-08	3.8614e-05	8826
HNSC	ACTN4	Cytotoxic	0.230961	8.46115e-08	3.4047e-07	81
LIHC	FLNB	InfiltrationScore	0.270893	8.47179e-08	4.77005e-07	2317
UCEC	CD2AP	Cytotoxic	0.392483	8.48974e-08	2.35805e-06	23607
HNSC	FLNA	CD8_naive	0.230815	8.62572e-08	9.97716e-07	2316
LIHC	FLNA	CD4_T	-0.270595	8.76313e-08	4.778e-07	2316
BRCA	DSTN	Central_memory	0.201853	8.90447e-08	4.95544e-07	11034
THYM	CD2AP	Th1	0.464717	8.94328e-08	1.4464e-05	23607
THYM	MYH9	CD4_T	0.464691	8.96004e-08	3.59027e-07	4627
SKCM	PDLIM1	MAIT	-0.24106	9.2421e-08	1.39404e-06	9124
BLCA	CAPZB	Th2	-0.26017	9.41299e-08	4.14703e-07	832
LIHC	FLNB	Th17	-0.269914	9.46677e-08	4.47013e-07	2317
THYM	CAPZB	CD4_T	-0.463913	9.47514e-08	3.78347e-07	832
PRAD	PDLIM1	Gamma_delta	-0.235264	1.02422e-07	3.49262e-06	9124
PRAD	MYH9	Cytotoxic	-0.235229	1.02879e-07	3.67347e-07	4627
BLCA	FLNB	NKT	0.259056	1.07222e-07	6.38724e-07	2317
ESCA	PDLIM1	Tfh	0.37638	1.10266e-07	7.38654e-06	9124
KIRC	CD2AP	Central_memory	0.29083	1.12407e-07	2.28131e-06	23607
PCPG	FLNB	InfiltrationScore	-0.367801	1.13694e-07	9.14165e-06	2317
CESC	INF2	Bcell	0.295611	1.14092e-07	1.1014e-05	64423
ESCA	MYH9	nTreg	0.375913	1.14657e-07	7.84423e-07	4627
PRAD	INF2	Neutrophil	0.234258	1.16467e-07	3.27002e-07	64423
SKCM	FLNB	iTreg	-0.239215	1.16482e-07	6.06799e-07	2317
HNSC	ACTN4	Th2	0.228462	1.17428e-07	2.3387e-05	81
THYM	TLN1	Tfh	-0.460743	1.18819e-07	4.89779e-07	7094
ESCA	CD2AP	MAIT	-0.375374	1.19926e-07	7.874e-05	23607
BRCA	TLN1	NK	-0.199844	1.20039e-07	3.69843e-07	7094
CESC	FLNB	Tr1	0.294982	1.21708e-07	1.90327e-06	2317
HNSC	PDLIM1	Th1	0.228167	1.22025e-07	5.35137e-07	9124
THYM	DSTN	CD4_T	0.459798	1.27061e-07	4.96087e-07	11034
SARC	FLNB	CD4_naive	-0.314067	1.28818e-07	1.1841e-06	2317
LIHC	FLNA	Tfh	-0.267058	1.30558e-07	9.01509e-07	2316
THYM	TLN1	Bcell	-0.459203	1.32525e-07	1.19524e-06	7094
THYM	MYH9	Central_memory	0.45914	1.33116e-07	7.44566e-07	4627
ESCA	PDLIM1	CD4_T	0.373983	1.34623e-07	4.57981e-06	9124
LIHC	FLNB	Th1	0.266554	1.38135e-07	1.64854e-06	2317
HNSC	TLN1	Th1	0.227079	1.40557e-07	6.09773e-07	7094
CESC	INF2	NK	0.293516	1.41429e-07	3.34665e-06	64423
SKCM	CAPZB	MAIT	-0.237586	1.42688e-07	2.01532e-06	832
THCA	ACTB	NK	-0.226305	1.4319e-07	6.79624e-07	60
KIRP	ACTB	Monocyte	0.309564	1.45153e-07	3.21545e-06	60
LGG	INF2	Cytotoxic	-0.218801	1.45805e-07	3.94857e-07	64423
BRCA	DSTN	CD4_T	0.198454	1.47317e-07	5.8692e-07	11034
ACC	ACTN4	Th2	0.550094	1.50985e-07	2.2781e-05	81
THCA	INF2	InfiltrationScore	-0.225771	1.5345e-07	5.15521e-07	64423
LUAD	IQGAP1	CD8_T	0.24153	1.5714e-07	1.25284e-06	8826
HNSC	DSTN	Neutrophil	-0.226026	1.61056e-07	7.94144e-07	11034
PAAD	FLNB	Monocyte	-0.377142	1.66484e-07	2.29946e-06	2317
SARC	FLNA	NKT	-0.311343	1.67437e-07	1.2107e-05	2316
KIRC	CAPZB	Th17	0.286954	1.68073e-07	1.74538e-06	832
LUAD	MYH10	CD4_T	-0.24085	1.70652e-07	1.68978e-06	4628
CESC	MYH9	MAIT	-0.291625	1.71424e-07	2.3324e-05	4627
BRCA	FLNB	Effector_memory	-0.197402	1.71864e-07	2.09243e-06	2317
LGG	TLN1	Neutrophil	0.217375	1.76383e-07	7.31882e-07	7094
STAD	TLN1	Tfh	0.266557	1.80309e-07	6.71411e-07	7094
STAD	CD2AP	Effector_memory	-0.266458	1.82276e-07	1.35864e-06	23607
BLCA	CD2AP	CD8_T	0.254405	1.83497e-07	2.9356e-06	23607
HNSC	CAPZB	NKT	-0.224955	1.8484e-07	1.95169e-06	832
BLCA	CD2AP	DC	0.254326	1.85156e-07	1.8444e-06	23607
BLCA	MYH9	NKT	-0.254315	1.8539e-07	1.0606e-06	4627
STAD	DSTN	CD8_naive	-0.26619	1.87696e-07	2.04064e-06	11034
PAAD	CD2AP	Tr1	0.375442	1.9105e-07	2.2796e-06	23607
BRCA	ACTN4	Th17	0.196626	1.92448e-07	6.7995e-07	81
THYM	DSTN	Th2	-0.453869	1.92603e-07	7.37112e-06	11034
THYM	TLN1	NKT	0.45383	1.93126e-07	8.25726e-07	7094
BRCA	INF2	CD8_T	-0.196553	1.94517e-07	8.43916e-07	64423
HNSC	FLNA	NK	-0.224494	1.96101e-07	1.21438e-06	2316
KIRP	DSTN	DC	0.306401	1.97021e-07	2.05478e-06	11034
COAD	ACTN4	CD4_T	0.308377	2.00251e-07	2.16592e-06	81
LIHC	PDLIM1	Central_memory	0.263015	2.04514e-07	3.11929e-06	9124
KIRP	MYH10	Cytotoxic	0.306	2.04744e-07	9.83032e-07	4628
BRCA	DSTN	iTreg	0.195893	2.14056e-07	1.02248e-06	11034
HNSC	FLNA	Tfh	-0.223525	2.21924e-07	9.70786e-07	2316
ACC	ACTN4	MAIT	0.543233	2.30615e-07	3.4796e-05	81
LGG	ACTN4	Central_memory	0.215246	2.33743e-07	3.5015e-06	81
BRCA	FLNA	Th1	-0.19527	2.34254e-07	8.32941e-07	2316
BRCA	TLN1	Tfh	-0.195235	2.35433e-07	7.43012e-07	7094
LUSC	CD2AP	Central_memory	0.264182	2.42561e-07	1.52851e-06	23607
BRCA	MYH9	CD4_T	-0.194971	2.44586e-07	9.50966e-07	4627
COAD	DSTN	NKT	-0.306166	2.47058e-07	4.3811e-05	11034
LGG	INF2	Bcell	0.214641	2.53118e-07	9.11879e-07	64423
PAAD	ACTN4	CD8_T	0.371847	2.54921e-07	3.70563e-06	81
LAML	ACTN4	Macrophage	-0.38288	2.563e-07	1.2531e-05	81
THCA	MYH10	CD8_T	-0.2216	2.62013e-07	1.23344e-06	4628
BLCA	MYH10	CD4_naive	-0.251269	2.62041e-07	1.29918e-06	4628
CESC	CAPZB	MAIT	-0.287209	2.67204e-07	3.2289e-05	832
PAAD	INF2	nTreg	-0.371157	2.69331e-07	2.1726e-05	64423
ESCA	MYH9	DC	-0.365465	2.70132e-07	3.36453e-06	4627
CESC	FLNB	NK	0.28705	2.71489e-07	5.80611e-06	2317
THYM	ACTB	NK	-0.448557	2.77738e-07	2.69173e-06	60
LIHC	MYH10	NK	-0.259944	2.86163e-07	2.34412e-06	4628
LGG	CD2AP	NK	-0.213629	2.88983e-07	1.80948e-06	23607
THCA	DSTN	Bcell	0.220667	2.94922e-07	1.75866e-06	11034
SKCM	FLNB	CD8_T	-0.231615	2.96352e-07	1.19479e-06	2317
KIRP	MYH9	MAIT	-0.301994	2.99807e-07	1.9214e-06	4627
ESCA	INF2	DC	0.363769	3.09564e-07	3.78036e-06	64423
COAD	DSTN	iTreg	0.303741	3.10428e-07	2.95336e-06	11034
BRCA	FLNB	NKT	0.193207	3.15101e-07	2.8934e-06	2317
THCA	MYH10	Exhausted	-0.220113	3.16284e-07	1.33365e-06	4628
ESCA	ACTN4	DC	0.363451	3.17535e-07	3.8553e-06	81
PAAD	INF2	Tr1	0.368786	3.24986e-07	3.67362e-06	64423
THYM	DSTN	NKT	-0.446144	3.27327e-07	1.3371e-06	11034
LUAD	INF2	Neutrophil	0.235373	3.28397e-07	1.25217e-06	64423
ESCA	FLNA	DC	-0.363015	3.28823e-07	3.98121e-06	2316
HNSC	DSTN	Tfh	0.220397	3.29693e-07	1.40462e-06	11034
LUSC	TLN1	Th2	-0.260977	3.42464e-07	7.95982e-06	7094
STAD	TLN1	Cytotoxic	0.260198	3.58914e-07	1.71161e-06	7094
LUSC	MYH10	CD8_T	0.260442	3.62607e-07	4.48354e-06	4628
KIRP	TLN1	iTreg	-0.299868	3.66182e-07	3.28332e-06	7094
SARC	DSTN	Monocyte	0.302786	3.75005e-07	9.71582e-06	11034
GBM	MYH10	Cytotoxic	0.5209	3.78109e-07	2.1916e-05	4628
TGCT	MYH10	Th17	-0.37988	3.7996e-07	1.11342e-06	4628
THYM	ACTB	CD4_naive	0.443499	3.91314e-07	1.2434e-05	60
LUSC	MYH9	CD8_naive	-0.259708	3.92091e-07	3.74226e-06	4627
PCPG	FLNB	CD8_naive	0.352814	3.93962e-07	1.1243e-05	2317
LUSC	MYH10	CD4_T	0.259442	4.03354e-07	2.65778e-06	4628
THCA	FLNA	CD4_naive	0.218	4.12339e-07	4.50191e-06	2316
LIHC	PDLIM1	Macrophage	0.256556	4.12461e-07	4.36657e-06	9124
STAD	CD2AP	Monocyte	-0.258789	4.17024e-07	4.42833e-06	23607
LIHC	FLNA	Exhausted	-0.256449	4.17253e-07	4.79104e-06	2316
LUSC	CD2AP	Th17	-0.259114	4.1763e-07	1.2038e-05	23607
KIRP	DSTN	Neutrophil	-0.298449	4.18122e-07	1.67549e-06	11034
LUSC	CD2AP	Macrophage	0.258792	4.32161e-07	3.32874e-06	23607
LUSC	ACTN4	Th2	0.258764	4.33417e-07	9.65049e-06	81
TGCT	ACTN4	NK	0.378129	4.33981e-07	9.13045e-06	81
THCA	PDLIM1	Monocyte	-0.217548	4.36275e-07	6.355e-06	9124
THCA	PDLIM1	Gamma_delta	0.217402	4.4427e-07	8.95005e-06	9124
LUSC	PDLIM1	Exhausted	0.258349	4.52886e-07	5.67681e-06	9124
COAD	MYH9	CD8_naive	-0.299517	4.59822e-07	2.8554e-05	4627
LGG	INF2	CD4_T	-0.210021	4.61058e-07	2.21543e-06	64423
KIRP	FLNB	Th17	-0.29725	4.67442e-07	4.22405e-06	2317
PAAD	ACTN4	Macrophage	-0.364034	4.71472e-07	6.4396e-05	81
SARC	MYH10	CD8_T	0.300272	4.72966e-07	6.12964e-06	4628
LUSC	PDLIM1	Th1	0.257827	4.78589e-07	7.31739e-06	9124
SKCM	FLNB	Monocyte	0.227226	5.00843e-07	2.51745e-06	2317
KIRC	CAPZB	nTreg	-0.276044	5.04983e-07	1.1582e-05	832
PRAD	FLNB	CD4_T	0.222392	5.07531e-07	1.56386e-06	2317
GBM	MYH10	InfiltrationScore	0.515732	5.1528e-07	1.2708e-05	4628
BLCA	ACTN4	Th1	-0.245141	5.1864e-07	1.84636e-06	81
STAD	PDLIM1	Neutrophil	-0.256724	5.18803e-07	1.72305e-06	9124
LUSC	PDLIM1	CD4_T	0.256946	5.25098e-07	3.36899e-06	9124
KIRP	MYH10	NK	0.295971	5.26212e-07	4.04238e-06	4628
PCPG	ACTN4	MAIT	-0.348919	5.38573e-07	5.63654e-06	81
ESCA	MYH10	Bcell	0.356643	5.44138e-07	2.1026e-05	4628
HNSC	INF2	Exhausted	0.216191	5.56343e-07	3.68351e-06	64423
PAAD	DSTN	Bcell	0.361784	5.61131e-07	1.1079e-05	11034
LUAD	IQGAP1	CD8_naive	-0.230677	5.68472e-07	6.77677e-06	8826
KIRC	CAPZB	Macrophage	-0.274643	5.79659e-07	7.36558e-06	832
TGCT	CD2AP	MAIT	0.374126	5.86393e-07	1.6999e-05	23607
BLCA	CD2AP	CD8_naive	-0.243952	5.90869e-07	2.30014e-06	23607
KIRP	MYH9	Tfh	-0.294685	5.92381e-07	3.51071e-06	4627
HNSC	INF2	Th1	0.215553	6.01749e-07	2.3756e-06	64423
LIHC	FLNA	DC	-0.252874	6.10202e-07	8.74216e-06	2316
STAD	TLN1	CD8_T	0.255077	6.16721e-07	3.49845e-06	7094
READ	CAPZB	Gamma_delta	0.48532	6.20644e-07	0.00176821	832
THCA	MYH9	Effector_memory	-0.214363	6.4692e-07	9.77725e-06	4627
LUSC	CD2AP	Exhausted	0.254951	6.47102e-07	7.61615e-06	23607
STAD	CD2AP	CD8_T	0.254405	6.61591e-07	3.73222e-06	23607
KIRP	DSTN	MAIT	0.293447	6.63558e-07	4.02339e-06	11034
LGG	FLNA	Exhausted	-0.207128	6.66618e-07	2.33599e-06	2316
THYM	PDLIM1	CD4_T	0.435313	6.73701e-07	2.34204e-06	9124
LAML	PDLIM1	CD4_T	0.369807	6.93377e-07	3.1479e-05	9124
ESCA	FLNB	Neutrophil	-0.353499	6.94876e-07	1.8634e-05	2317
PAAD	MYH9	MAIT	0.35886	7.02186e-07	1.398e-05	4627
THCA	MYH9	MAIT	0.213681	7.03294e-07	3.85998e-06	4627
ESCA	PDLIM1	Neutrophil	-0.353201	7.11085e-07	1.8981e-05	9124
LGG	DSTN	CD4_T	-0.206599	7.12702e-07	3.31701e-06	11034
TGCT	MYH10	NK	0.371376	7.19417e-07	1.3904e-05	4628
PCPG	FLNB	Neutrophil	0.345237	7.21011e-07	2.7136e-05	2317
LIHC	FLNB	iTreg	0.251159	7.3077e-07	9.3226e-06	2317
THCA	MYH10	Cytotoxic	-0.213336	7.33662e-07	2.71747e-06	4628
LGG	IQGAP1	Effector_memory	-0.206034	7.65321e-07	5.34861e-06	8826
THYM	MYH10	NKT	-0.43333	7.66832e-07	2.94785e-06	4628
PRAD	INF2	Exhausted	-0.21883	7.7747e-07	6.86047e-06	64423
THCA	CAPZB	DC	-0.212782	7.84946e-07	3.89547e-06	832
HNSC	INF2	iTreg	0.213363	7.86201e-07	3.49882e-06	64423
LGG	CD2AP	CD8_T	-0.205775	7.90638e-07	3.6996e-06	23607
STAD	MYH9	Neutrophil	0.252592	7.987e-07	2.59742e-06	4627
KIRP	TLN1	CD8_T	-0.291381	8.01039e-07	5.61797e-06	7094
THYM	FLNA	NKT	-0.432599	8.0418e-07	3.08111e-06	2316
LUAD	DSTN	Central_memory	0.227636	8.06048e-07	6.4413e-06	11034
THYM	PDLIM1	Central_memory	0.432069	8.32316e-07	3.75534e-06	9124
LGG	IQGAP1	Central_memory	0.205109	8.59645e-07	1.0642e-05	8826
STAD	TLN1	Neutrophil	-0.2517	8.75812e-07	2.83486e-06	7094
THCA	INF2	Tr1	-0.211876	8.76352e-07	2.89635e-06	64423
LIHC	CD2AP	Tfh	0.249283	8.88752e-07	5.47059e-06	23607
LIHC	PDLIM1	NK	0.249159	9.00327e-07	6.70576e-06	9124
SARC	IQGAP1	Cytotoxic	0.293107	9.05504e-07	6.7015e-06	8826
BLCA	PDLIM1	Neutrophil	-0.23994	9.12952e-07	2.74806e-06	9124
CESC	FLNB	Neutrophil	-0.274493	9.19973e-07	1.0619e-05	2317
BRCA	INF2	CD4_T	-0.185452	9.33269e-07	3.36207e-06	64423
TGCT	MYH10	Th1	0.367795	9.3621e-07	3.29747e-06	4628
BRCA	TLN1	Th2	-0.185407	9.39026e-07	2.363e-05	7094
PRAD	TLN1	Monocyte	0.21695	9.70896e-07	3.25828e-06	7094
GBM	TLN1	Cytotoxic	-0.504828	9.739e-07	3.8867e-05	7094
PRAD	CAPZB	Neutrophil	0.216827	9.85041e-07	2.58307e-06	832
SARC	DSTN	CD4_T	-0.291471	1.04772e-06	1.0688e-05	11034
BRCA	PDLIM1	iTreg	0.184549	1.05599e-06	4.65991e-06	9124
READ	PDLIM1	Bcell	-0.476132	1.07774e-06	0.00219791	9124
SARC	ACTN4	NKT	-0.290915	1.10073e-06	5.2401e-05	81
LUSC	CD2AP	CD8_T	0.249691	1.113e-06	1.2111e-05	23607
KIRP	TLN1	DC	-0.287704	1.11565e-06	1.0242e-05	7094
PAAD	INF2	Central_memory	0.352642	1.12293e-06	1.4387e-05	64423
SARC	MYH10	Th1	0.290583	1.13358e-06	7.95025e-06	4628
COAD	MYH9	Th2	-0.289526	1.13628e-06	8.00371e-06	4627
STAD	PDLIM1	NKT	-0.24914	1.13876e-06	2.9543e-05	9124
STAD	FLNA	NKT	-0.249072	1.14669e-06	2.966e-05	2316
PCPG	ACTB	nTreg	-0.339015	1.17048e-06	1.2242e-05	60
THYM	CAPZB	Effector_memory	0.426591	1.18344e-06	4.09756e-06	832
LUAD	DSTN	Effector_memory	-0.224158	1.19468e-06	9.74533e-06	11034
THYM	ACTB	nTreg	-0.426434	1.19533e-06	4.1493e-05	60
PRAD	ACTN4	Tr1	-0.21517	1.19599e-06	1.5075e-05	81
KIRP	CAPZB	NKT	-0.286687	1.22172e-06	1.9257e-05	832
KIRP	MYH10	Th1	0.286613	1.22983e-06	6.09393e-06	4628
LGG	TLN1	Th1	-0.202181	1.23719e-06	3.57862e-06	7094
LGG	INF2	CD8_T	-0.202077	1.25326e-06	5.65519e-06	64423
STAD	MYH9	nTreg	0.247929	1.28803e-06	4.74322e-06	4627
KIRC	CD2AP	nTreg	0.26637	1.2883e-06	2.4782e-05	23607
ACC	CAPZB	InfiltrationScore	-0.513445	1.3058e-06	5.0031e-05	832
ESCA	FLNB	Th2	0.34513	1.31541e-06	0.000205506	2317
SKCM	MYH10	Central_memory	0.218687	1.34967e-06	5.56581e-06	4628
STAD	FLNA	Neutrophil	0.247415	1.35694e-06	4.31087e-06	2316
MESO	TLN1	Neutrophil	-0.491234	1.35788e-06	4.9658e-05	7094
THCA	ACTN4	iTreg	0.207958	1.40313e-06	4.78258e-06	81
THCA	FLNA	InfiltrationScore	-0.20785	1.4213e-06	4.35321e-06	2316
PRAD	PDLIM1	nTreg	0.213478	1.45584e-06	3.1705e-05	9124
BRCA	FLNA	Neutrophil	0.18212	1.468e-06	4.05149e-06	2316
LIHC	ACTB	Tfh	-0.244036	1.52395e-06	9.04454e-06	60
PAAD	INF2	InfiltrationScore	0.348454	1.53202e-06	1.1906e-05	64423
THCA	MYH9	NKT	-0.207201	1.53515e-06	2.1069e-05	4627
LIHC	FLNA	iTreg	-0.243951	1.53724e-06	1.8272e-05	2316
LGG	DSTN	CD8_T	-0.200356	1.54848e-06	6.86399e-06	11034
BRCA	TLN1	Effector_memory	0.181263	1.64712e-06	1.4664e-05	7094
GBM	MYH10	Bcell	-0.495287	1.66991e-06	0.000101996	4628
SKCM	ACTN4	Th17	-0.216675	1.69507e-06	1.7492e-05	81
THYM	MYH10	DC	0.420866	1.69854e-06	5.23858e-06	4628
CESC	MYH10	Central_memory	0.267937	1.69915e-06	2.2379e-05	4628
LIHC	MYH10	Bcell	0.242693	1.74614e-06	2.8231e-05	4628
HNSC	TLN1	CD8_naive	-0.206555	1.77386e-06	1.4086e-05	7094
BRCA	MYH9	NK	-0.180702	1.77546e-06	4.94909e-06	4627
LGG	CD2AP	Effector_memory	-0.199211	1.78041e-06	1.114e-05	23607
LGG	IQGAP1	CD8_naive	0.199006	1.8255e-06	2.2018e-05	8826
LUSC	ACTB	Neutrophil	0.244377	1.90201e-06	7.13479e-06	60
SARC	ACTN4	CD8_T	0.284389	1.94935e-06	2.1443e-05	81
TGCT	ACTN4	Monocyte	-0.35758	1.95085e-06	3.61093e-06	81
THYM	TLN1	Central_memory	-0.418592	1.95712e-06	8.07509e-06	7094
BLCA	CD2AP	Th17	-0.232725	1.95852e-06	1.5262e-05	23607
ESCA	MYH9	Central_memory	0.339745	1.96436e-06	3.7005e-05	4627
THYM	FLNB	DC	0.418526	1.96522e-06	6.00727e-06	2317
STAD	INF2	Th17	-0.243682	1.97437e-06	9.89185e-06	64423
LUSC	CAPZB	Neutrophil	0.24379	2.01655e-06	7.53673e-06	832
ESCA	MYH10	Central_memory	0.338977	2.07866e-06	3.8863e-05	4628
BLCA	FLNB	Central_memory	0.232136	2.08226e-06	2.7285e-05	2317
SKCM	FLNB	nTreg	0.21479	2.09434e-06	3.552e-05	2317
STAD	ACTN4	CD4_T	0.24305	2.10248e-06	6.73369e-06	81
BRCA	PDLIM1	Th1	0.179383	2.11651e-06	6.88216e-06	9124
KIRC	INF2	NK	-0.261064	2.12068e-06	0.000245037	64423
TGCT	IQGAP1	NKT	0.356375	2.12382e-06	5.49776e-06	8826
COAD	FLNB	Neutrophil	0.282385	2.12447e-06	8.32794e-06	2317
HNSC	PDLIM1	Th17	-0.205007	2.12627e-06	1.0166e-05	9124
LUSC	INF2	Th2	0.243064	2.16725e-06	3.6699e-05	64423
THYM	PDLIM1	MAIT	-0.416891	2.17449e-06	0.000157349	9124
LGG	INF2	NKT	-0.197545	2.17861e-06	0.000214543	64423
THCA	MYH9	CD4_T	-0.204142	2.20018e-06	1.8728e-05	4627
THYM	ACTB	NKT	-0.416677	2.20341e-06	7.86305e-06	60
PCPG	FLNB	Macrophage	-0.330652	2.20857e-06	0.000203233	2317
HNSC	MYH10	CD8_naive	-0.204625	2.22302e-06	1.7173e-05	4628
PAAD	ACTB	Monocyte	-0.343025	2.27668e-06	2.2119e-05	60
THYM	FLNA	Neutrophil	-0.416123	2.28001e-06	1.4431e-05	2316
SARC	ACTN4	DC	-0.282504	2.29309e-06	2.3889e-05	81
THYM	CD2AP	Cytotoxic	0.416014	2.29525e-06	0.000255025	23607
KIRP	MYH9	Th1	-0.279387	2.32052e-06	1.105e-05	4627
COAD	MYH9	Neutrophil	0.281354	2.32205e-06	9.03246e-06	4627
PCPG	ACTN4	NK	-0.329961	2.32565e-06	8.4751e-05	81
STAD	MYH10	Cytotoxic	0.241994	2.33447e-06	9.60274e-06	4628
LGG	MYH10	Bcell	-0.196923	2.34811e-06	7.6184e-06	4628
LIHC	FLNA	CD8_T	-0.239614	2.37844e-06	2.3586e-05	2316
THYM	CAPZB	InfiltrationScore	0.415309	2.39708e-06	0.000104895	832
KIRP	FLNB	Macrophage	0.278909	2.41858e-06	1.8514e-05	2317
ESCA	INF2	nTreg	-0.336131	2.56015e-06	1.3718e-05	64423
BRCA	FLNB	DC	0.177824	2.60035e-06	5.2564e-05	2317
LIHC	ACTB	iTreg	-0.238621	2.62534e-06	2.975e-05	60
LGG	CAPZB	DC	-0.195965	2.63413e-06	2.9977e-05	832
COAD	MYH9	Effector_memory	0.279699	2.67643e-06	0.000236088	4627
LIHC	MYH9	Neutrophil	0.238412	2.6804e-06	1.2533e-05	4627
THYM	TLN1	Th2	0.413438	2.68802e-06	3.0396e-05	7094
SARC	FLNA	Cytotoxic	0.280519	2.71723e-06	1.8271e-05	2316
SKCM	ACTN4	Bcell	0.212429	2.72245e-06	1.8812e-05	81
HNSC	INF2	NKT	-0.202778	2.75377e-06	2.2401e-05	64423
BRCA	PDLIM1	Bcell	0.177339	2.77158e-06	1.0428e-05	9124
LIHC	FLNB	NK	0.238064	2.77435e-06	1.884e-05	2317
MESO	FLNB	Cytotoxic	0.478191	2.80965e-06	0.000251522	2317
STAD	CD2AP	Bcell	0.240083	2.81817e-06	1.5628e-05	23607
STAD	MYH9	Th2	-0.240081	2.81868e-06	2.1453e-05	4627
TGCT	ACTN4	Exhausted	0.351995	2.88365e-06	2.4681e-05	81
TGCT	FLNA	Central_memory	0.351848	2.9133e-06	5.6907e-06	2316
BLCA	ACTB	NK	-0.22879	2.93988e-06	8.47097e-06	60
KIRP	MYH10	MAIT	0.276454	2.98757e-06	1.6183e-05	4628
MESO	TLN1	Th17	-0.477054	2.9894e-06	0.00040142	7094
BRCA	ACTN4	NKT	-0.176675	3.02315e-06	2.1232e-05	81
ACC	CAPZB	Cytotoxic	-0.497633	3.07211e-06	5.1202e-05	832
LIHC	ACTB	Exhausted	-0.237017	3.07675e-06	2.749e-05	60
THYM	ACTN4	NK	-0.411115	3.09615e-06	1.8317e-05	81
LUAD	MYH10	nTreg	0.21544	3.11687e-06	2.4611e-05	4628
LGG	DSTN	Effector_memory	-0.194392	3.17715e-06	1.8497e-05	11034
LUAD	CD2AP	CD8_naive	-0.215038	3.25452e-06	3.085e-05	23607
LIHC	MYH9	Macrophage	-0.236331	3.29166e-06	2.8901e-05	4627
HNSC	CAPZB	Tr1	0.200812	3.45115e-06	2.2205e-05	832
LUSC	MYH9	Monocyte	-0.238312	3.45432e-06	9.9071e-05	4627
KIRP	FLNA	NK	-0.274637	3.48889e-06	2.1977e-05	2316
STAD	FLNB	Th2	0.237857	3.5024e-06	2.6084e-05	2317
SARC	MYH9	Monocyte	0.277493	3.51105e-06	6.1536e-05	4627
LUAD	MYH10	Neutrophil	0.214175	3.57057e-06	1.2041e-05	4628
THYM	MYH9	Effector_memory	-0.408672	3.58809e-06	1.1618e-05	4627
SKCM	MYH9	MAIT	-0.209882	3.60068e-06	3.173e-05	4627
TGCT	MYH10	Th2	-0.348755	3.60518e-06	1.0216e-05	4628
HNSC	FLNB	Neutrophil	0.200415	3.61087e-06	1.4622e-05	2317
SKCM	CAPZB	CD4_naive	0.209676	3.68255e-06	0.000235303	832
THCA	ACTB	Monocyte	-0.199501	3.7599e-06	4.2694e-05	60
LUSC	FLNA	Monocyte	-0.237369	3.78503e-06	0.000105755	2316
PRAD	INF2	CD4_T	-0.204994	3.80971e-06	1.0715e-05	64423
PRAD	MYH9	Th17	0.204828	3.88078e-06	1.3315e-05	4627
HNSC	MYH10	Bcell	0.199759	3.89078e-06	2.6273e-05	4628
PCPG	MYH9	NK	-0.3229	3.91324e-06	0.00012608	4627
PAAD	FLNB	MAIT	0.335168	3.98639e-06	5.5838e-05	2317
LUSC	DSTN	Exhausted	0.236685	4.04313e-06	3.646e-05	11034
KIRP	MYH9	NK	-0.272859	4.05603e-06	2.5067e-05	4627
KIRP	ACTB	Neutrophil	0.272809	4.07321e-06	1.4703e-05	60
LIHC	ACTB	Th1	-0.233921	4.16579e-06	3.7143e-05	60
ACC	ACTN4	Exhausted	0.491762	4.17564e-06	0.000167124	81
THCA	ACTN4	Macrophage	0.198516	4.20604e-06	1.821e-05	81
LUAD	IQGAP1	iTreg	0.212613	4.21808e-06	2.4844e-05	8826
THCA	PDLIM1	MAIT	0.198266	4.32708e-06	2.1188e-05	9124
LUSC	MYH9	Exhausted	0.235931	4.34757e-06	3.8563e-05	4627
BLCA	ACTB	Th17	0.224926	4.35002e-06	3.1177e-05	60
LUSC	FLNB	Gamma_delta	0.235862	4.37664e-06	0.000366263	2317
SKCM	ACTN4	CD4_T	-0.208044	4.39634e-06	1.5546e-05	81
LGG	IQGAP1	Monocyte	-0.191626	4.40126e-06	3.1251e-05	8826
PAAD	ACTN4	nTreg	-0.333611	4.44645e-06	0.00012545	81
KIRP	CAPZB	CD4_naive	0.271638	4.49537e-06	0.000476156	832
BRCA	DSTN	Gamma_delta	0.17358	4.51481e-06	3.21e-05	11034
BRCA	DSTN	Th17	-0.17357	4.52052e-06	1.3814e-05	11034
SARC	CAPZB	Bcell	0.274407	4.54549e-06	0.000311709	832
BRCA	ACTN4	Cytotoxic	-0.173435	4.59928e-06	1.2553e-05	81
HNSC	MYH10	Monocyte	-0.198167	4.65899e-06	5.5982e-05	4628
CESC	CAPZB	Th1	0.256636	4.71296e-06	6.4126e-05	832
ACC	ACTN4	InfiltrationScore	0.488905	4.83853e-06	0.00014811	81
THYM	CAPZB	CD4_naive	-0.40356	4.86714e-06	5.9727e-05	832
THCA	INF2	Th2	0.197089	4.94299e-06	4.739e-05	64423
LIHC	MYH9	NK	-0.231973	5.03043e-06	3.2569e-05	4627
LGG	ACTN4	CD4_T	-0.190284	5.14683e-06	2.0546e-05	81
THCA	MYH10	nTreg	-0.1967	5.16428e-06	2.8398e-05	4628
GBM	CAPZB	Neutrophil	0.474147	5.21293e-06	0.000551761	832
SKCM	MYH9	Gamma_delta	-0.206392	5.25264e-06	3.3256e-05	4627
THYM	DSTN	Macrophage	-0.401748	5.41606e-06	1.6497e-05	11034
BLCA	CD2AP	Central_memory	0.22265	5.46145e-06	6.2448e-05	23607
LUAD	FLNB	Tr1	0.210008	5.55473e-06	0.00010271	2317
PRAD	ACTN4	Central_memory	-0.201483	5.60773e-06	3.152e-05	81
LUSC	MYH10	iTreg	0.233174	5.6571e-06	5.0802e-05	4628
UVM	ACTN4	Monocyte	-0.482814	5.74072e-06	0.010542	81
GBM	MYH9	Cytotoxic	-0.472117	5.79218e-06	0.000134475	4627
SARC	IQGAP1	Exhausted	0.271458	5.80104e-06	3.0676e-05	8826
THCA	MYH10	Macrophage	-0.195578	5.85693e-06	2.469e-05	4628
KIRP	FLNA	Central_memory	-0.268381	5.90017e-06	3.1634e-05	2316
STAD	TLN1	InfiltrationScore	0.231917	6.19046e-06	2.821e-05	7094
BRCA	DSTN	Bcell	0.171103	6.19176e-06	2.2259e-05	11034
PCPG	FLNB	Cytotoxic	-0.316325	6.27978e-06	0.000104483	2317
LIHC	FLNB	Exhausted	0.229526	6.36032e-06	5.2475e-05	2317
MESO	MYH9	iTreg	-0.4628	6.38215e-06	0.00208749	4627
BLCA	FLNA	NK	-0.221059	6.39419e-06	1.7831e-05	2316
THCA	PDLIM1	iTreg	-0.194647	6.49853e-06	2.0502e-05	9124
HNSC	TLN1	DC	0.195175	6.51176e-06	6.5273e-05	7094
STAD	CAPZB	Bcell	-0.231367	6.52089e-06	3.3784e-05	832
BLCA	FLNA	Monocyte	-0.220846	6.53002e-06	0.000237646	2316
SARC	INF2	Exhausted	-0.269998	6.53837e-06	3.425e-05	64423
CESC	FLNB	Central_memory	0.252883	6.54512e-06	7.3109e-05	2317
LAML	FLNB	Th2	-0.337604	6.72408e-06	0.00030527	2317
LUSC	MYH10	NK	0.231296	6.75656e-06	2.8893e-05	4628
LIHC	FLNB	CD8_T	0.228865	6.77343e-06	6.0268e-05	2317
ESCA	CD2AP	DC	0.32234	6.82572e-06	5.4349e-05	23607
ESCA	FLNA	CD4_T	0.322292	6.84841e-06	0.000103322	2316
TGCT	CD2AP	InfiltrationScore	0.3392	6.86641e-06	0.000124907	23607
STAD	ACTN4	Gamma_delta	0.230732	6.92369e-06	6.1627e-05	81
COAD	MYH9	nTreg	0.268242	6.97723e-06	0.000143387	4627
LAML	FLNB	Th1	-0.337014	6.99386e-06	0.000527911	2317
HNSC	MYH10	iTreg	0.19436	7.12693e-06	2.5937e-05	4628
LAML	ACTN4	CD8_T	0.336559	7.20851e-06	0.000298805	81
COAD	DSTN	Tfh	0.267814	7.22518e-06	6.1923e-05	11034
READ	ACTN4	InfiltrationScore	0.442222	7.23113e-06	0.000152041	81
THYM	FLNB	CD8_T	0.396722	7.26126e-06	1.9373e-05	2317
BRCA	ACTN4	CD8_naive	0.169767	7.32827e-06	2.0907e-05	81
LUAD	FLNA	nTreg	0.207274	7.38724e-06	5.2563e-05	2316
CESC	INF2	nTreg	-0.251348	7.47558e-06	0.00345764	64423
THCA	MYH10	NK	-0.193365	7.49175e-06	2.9358e-05	4628
LUAD	FLNB	CD8_naive	-0.206836	7.73017e-06	6.4991e-05	2317
SKCM	MYH9	NKT	0.202745	7.74073e-06	5.78e-05	4627
BLCA	FLNA	Tr1	-0.21896	7.85906e-06	4.6056e-05	2316
SARC	DSTN	nTreg	0.26766	7.908e-06	0.000177478	11034
ACC	CAPZB	Macrophage	-0.477987	8.39402e-06	0.000301937	832
KIRC	CAPZB	Central_memory	-0.245436	8.6502e-06	0.000108563	832
THYM	CAPZB	Central_memory	-0.393633	8.67445e-06	3.0739e-05	832
THCA	MYH10	CD4_naive	0.191768	8.93227e-06	6.5944e-05	4628
KIRP	DSTN	Cytotoxic	0.263177	9.04518e-06	3.5701e-05	11034
SKCM	MYH10	CD8_T	0.201196	9.10728e-06	3.1808e-05	4628
CESC	MYH10	Tfh	0.248985	9.15713e-06	8.4308e-05	4628
THYM	CAPZB	NKT	0.392684	9.15804e-06	2.9803e-05	832
BLCA	IQGAP1	CD8_T	0.217334	9.20819e-06	8.9114e-05	8826
GBM	CAPZB	DC	-0.462786	9.32197e-06	0.000590541	832
LUSC	ACTN4	Gamma_delta	0.22783	9.33937e-06	0.000637938	81
HNSC	CAPZB	nTreg	-0.1918	9.44132e-06	0.000273561	832
LAML	ACTN4	MAIT	0.332234	9.58946e-06	0.000424136	81
HNSC	DSTN	CD8_T	0.191638	9.60881e-06	4.5059e-05	11034
ESCA	MYH10	CD4_T	0.317342	9.62521e-06	0.000137108	4628
TGCT	PDLIM1	Th2	0.334012	9.65714e-06	2.481e-05	9124
STAD	ACTN4	Tr1	0.227025	9.78669e-06	4.6e-05	81
LUSC	MYH10	CD8_naive	-0.227278	9.8295e-06	6.0382e-05	4628
ESCA	ACTN4	InfiltrationScore	0.316989	9.86009e-06	0.000115746	81
LUAD	CD2AP	CD4_T	0.204456	9.87329e-06	5.8652e-05	23607
LAML	PDLIM1	MAIT	0.331708	9.9255e-06	0.000434175	9124
ESCA	CD2AP	Th2	0.316476	1.021e-05	0.000639519	23607
GBM	TLN1	Bcell	0.460562	1.042e-05	0.000311835	7094
LUSC	CAPZB	Th2	0.226578	1.0485e-05	0.000134245	832
BLCA	ACTN4	CD8_T	0.215987	1.049e-05	9.9464e-05	81
BLCA	PDLIM1	CD4_naive	-0.215932	1.0545e-05	4.1217e-05	9124
LIHC	ACTB	NK	-0.224154	1.055e-05	6.3712e-05	60
GBM	TLN1	Macrophage	-0.460266	1.0575e-05	0.000150046	7094
PAAD	CD2AP	Monocyte	-0.320707	1.0745e-05	8.4967e-05	23607
STAD	FLNA	Monocyte	0.225824	1.0935e-05	7.7697e-05	2316
GBM	CAPZB	CD8_naive	0.459473	1.1001e-05	0.000258581	832
HNSC	MYH10	Th17	-0.190357	1.1044e-05	4.5111e-05	4628
THCA	INF2	Effector_memory	-0.189803	1.1069e-05	0.000114979	64423
GBM	MYH9	Neutrophil	0.459329	1.108e-05	0.00080797	4627
ACC	CAPZB	CD4_naive	0.472024	1.1252e-05	0.000856612	832
GBM	TLN1	Neutrophil	0.458955	1.1288e-05	0.00080797	7094
TGCT	MYH10	NKT	-0.331131	1.164e-05	2.7775e-05	4628
HNSC	FLNA	InfiltrationScore	-0.189716	1.1836e-05	4.2906e-05	2316
THYM	FLNB	CD4_T	0.38806	1.1902e-05	3.401e-05	2317
COAD	FLNB	CD8_naive	0.261579	1.1942e-05	0.000281389	2317
ESCA	MYH9	Bcell	0.314092	1.1997e-05	0.000205885	4627
GBM	MYH10	Neutrophil	-0.457476	1.2146e-05	0.000827914	4628
LGG	TLN1	DC	0.182677	1.224e-05	0.000114732	7094
LUSC	CD2AP	Th1	0.224836	1.2304e-05	0.000104228	23607
THYM	FLNA	Bcell	0.387306	1.2417e-05	5.644e-05	2316
TGCT	IQGAP1	Monocyte	0.329931	1.2574e-05	2.2166e-05	8826
COAD	ACTN4	Bcell	0.2606	1.2908e-05	0.00193069	81
KIRP	FLNA	Cytotoxic	-0.258603	1.307e-05	5.0574e-05	2316
PCPG	CAPZB	MAIT	-0.305811	1.3075e-05	8.9037e-05	832
PRAD	IQGAP1	CD4_naive	-0.193399	1.3313e-05	0.000123042	8826
PCPG	ACTN4	Macrophage	-0.305494	1.3361e-05	0.000795803	81
STAD	TLN1	iTreg	0.223632	1.3368e-05	0.000115197	7094
THYM	ACTB	Bcell	0.385913	1.3424e-05	6.0363e-05	60
LUSC	PDLIM1	NKT	-0.223805	1.3517e-05	0.000181511	9124
KIRC	INF2	Macrophage	0.240218	1.3555e-05	0.000119801	64423
THCA	FLNA	Tr1	-0.187907	1.3585e-05	3.9914e-05	2316
THYM	PDLIM1	Effector_memory	-0.385651	1.3622e-05	4.0232e-05	9124
LIHC	FLNB	Macrophage	0.221246	1.3804e-05	0.000106353	2317
THCA	TLN1	Gamma_delta	0.187613	1.4022e-05	0.000162636	7094
THYM	MYH9	InfiltrationScore	-0.385111	1.4039e-05	0.000324525	4627
PRAD	ACTN4	nTreg	0.192758	1.4236e-05	0.000160346	81
LUSC	MYH10	InfiltrationScore	0.223169	1.4321e-05	4.9223e-05	4628
HNSC	MYH10	NKT	-0.187943	1.4322e-05	9.7276e-05	4628
SKCM	ACTN4	MAIT	-0.196805	1.4343e-05	0.00010453	81
COAD	DSTN	Macrophage	0.259206	1.4412e-05	0.000100728	11034
SARC	FLNB	Neutrophil	-0.260113	1.4438e-05	8.6543e-05	2317
LUSC	MYH10	Gamma_delta	0.222788	1.4824e-05	0.000882481	4628
STAD	MYH10	CD8_naive	-0.222469	1.4859e-05	9.1769e-05	4628
LUSC	MYH10	Th1	0.22261	1.5065e-05	0.000123277	4628
THYM	MYH10	Neutrophil	-0.383712	1.5174e-05	7.2029e-05	4628
CESC	INF2	Macrophage	0.242986	1.5189e-05	0.000264843	64423
LUSC	CAPZB	InfiltrationScore	-0.222476	1.525e-05	5.2167e-05	832
PAAD	CD2AP	Gamma_delta	0.315352	1.5317e-05	0.000103003	23607
PCPG	FLNB	Tfh	-0.303479	1.5326e-05	0.000534761	2317
THYM	PDLIM1	Gamma_delta	-0.383263	1.5556e-05	0.000590604	9124
LUSC	DSTN	Th1	0.222243	1.5574e-05	0.000126719	11034
TGCT	FLNB	NKT	0.326491	1.5662e-05	3.6886e-05	2317
COAD	MYH9	Monocyte	-0.25806	1.5771e-05	0.0032294	4627
LGG	CD2AP	CD4_T	-0.18032	1.5895e-05	5.806e-05	23607
LIHC	CD2AP	NKT	0.219614	1.6026e-05	0.000120986	23607
LUAD	MYH10	Effector_memory	0.199594	1.6132e-05	9.5701e-05	4628
PCPG	MYH9	Macrophage	-0.302714	1.6141e-05	0.000885684	4627
KIRP	DSTN	InfiltrationScore	0.255916	1.6174e-05	0.000104705	11034
PRAD	MYH9	InfiltrationScore	-0.191489	1.6247e-05	8.8099e-05	4627
LUAD	MYH9	Exhausted	-0.199399	1.6448e-05	7.0187e-05	4627
SKCM	CAPZB	Macrophage	-0.195401	1.655e-05	0.000267413	832
ESCA	INF2	Macrophage	0.309233	1.6595e-05	0.000253681	64423
PCPG	ACTB	MAIT	0.302301	1.6598e-05	0.000109619	60
PCPG	ACTN4	Neutrophil	0.30217	1.6746e-05	0.000323971	81
KIRP	ACTB	CD8_T	-0.255435	1.6799e-05	9.1799e-05	60
ACC	CAPZB	Th1	-0.463636	1.6838e-05	0.000226225	832
SKCM	MYH10	Neutrophil	-0.195181	1.6925e-05	4.7415e-05	4628
THYM	DSTN	Central_memory	0.381441	1.7202e-05	5.6917e-05	11034
SKCM	ACTN4	Th2	-0.194989	1.7258e-05	0.000109104	81
LUAD	MYH9	DC	-0.198903	1.7281e-05	0.000155266	4627
KIRP	MYH9	CD8_T	-0.254905	1.7514e-05	9.5289e-05	4627
THYM	TLN1	NK	0.381083	1.7545e-05	7.9787e-05	7094
SARC	DSTN	NKT	-0.257581	1.7597e-05	0.000458657	11034
READ	PDLIM1	MAIT	-0.424968	1.7663e-05	0.0167736	9124
GBM	CAPZB	Bcell	0.449784	1.7683e-05	0.000462871	832
KIRP	ACTB	Th1	-0.254747	1.7733e-05	7.36e-05	60
GBM	TLN1	CD8_naive	0.449488	1.7937e-05	0.000372223	7094
LUSC	CAPZB	NKT	-0.220543	1.815e-05	0.000233763	832
ESCA	CD2AP	Th17	-0.307512	1.8592e-05	0.000372343	23607
THCA	MYH10	Central_memory	-0.184963	1.8599e-05	5.7445e-05	4628
KIRC	CAPZB	Cytotoxic	-0.236177	1.9063e-05	0.0010073	832
LAML	FLNB	Exhausted	-0.321478	1.9143e-05	0.00217932	2317
PRAD	MYL6	Central_memory	0.189849	1.9248e-05	9.4695e-05	4637
LUSC	CD2AP	iTreg	0.219884	1.9253e-05	0.000143142	23607
CESC	FLNB	Tfh	0.240061	1.9349e-05	0.00016487	2317
LIHC	PDLIM1	DC	0.217536	1.935e-05	0.000182043	9124
LAML	ACTN4	InfiltrationScore	-0.321298	1.9362e-05	0.000668542	81
THYM	FLNB	Neutrophil	-0.379235	1.9415e-05	8.9258e-05	2317
PAAD	ACTN4	Gamma_delta	0.31169	1.9443e-05	0.000127213	81
UCEC	DSTN	CD4_T	-0.317169	2.0061e-05	0.000836484	11034
GBM	TLN1	InfiltrationScore	-0.447092	2.0124e-05	0.000282616	7094
KIRP	MYH10	Macrophage	0.253084	2.0196e-05	0.000131327	4628
PRAD	MYL6	CD4_naive	0.188972	2.1061e-05	0.000177278	4637
UCEC	PDLIM1	InfiltrationScore	0.316162	2.1383e-05	0.0003141	9124
PRAD	FLNA	nTreg	0.188823	2.1384e-05	0.000216469	2316
SKCM	PDLIM1	Bcell	-0.192826	2.1462e-05	0.000118551	9124
SARC	FLNA	nTreg	0.254908	2.1637e-05	0.000358486	2316
THYM	ACTN4	CD4_naive	0.37723	2.1655e-05	0.000166868	81
SARC	FLNB	Bcell	-0.254823	2.1778e-05	0.000940881	2317
COAD	MYH10	nTreg	0.253887	2.1818e-05	0.000346532	4628
PRAD	FLNB	nTreg	-0.188576	2.193e-05	0.000220921	2317
LGG	INF2	InfiltrationScore	0.177259	2.2209e-05	0.000114017	64423
GBM	MYH10	Tr1	0.444956	2.2281e-05	0.00229283	4628
THCA	TLN1	NKT	-0.183218	2.2354e-05	0.000224511	7094
THCA	CAPZB	nTreg	-0.182826	2.329e-05	0.000114596	832
PCPG	IQGAP1	Neutrophil	0.297115	2.3485e-05	0.000420796	8826
SKCM	MYH10	Cytotoxic	0.191916	2.3506e-05	7.0873e-05	4628
THYM	TLN1	Neutrophil	0.375596	2.366e-05	0.000106056	7094
LIHC	FLNB	CD4_T	0.215272	2.3713e-05	8.9963e-05	2317
UCEC	CD2AP	Th1	0.314458	2.3811e-05	0.000254529	23607
SKCM	PDLIM1	Central_memory	-0.1917	2.4019e-05	8.2901e-05	9124
PRAD	TLN1	Neutrophil	0.187423	2.4665e-05	5.8121e-05	7094
KIRC	CD2AP	Exhausted	0.23306	2.4698e-05	0.000166174	23607
KIRP	PDLIM1	Gamma_delta	-0.250327	2.5007e-05	0.000655366	9124
LIHC	MYH10	CD4_T	-0.214641	2.5086e-05	9.4942e-05	4628
LUAD	CAPZB	Tr1	-0.19506	2.5232e-05	0.000364325	832
LIHC	IQGAP1	MAIT	-0.214192	2.6108e-05	0.000212248	8826
BLCA	MYH10	Th17	-0.206232	2.6307e-05	0.000155057	4628
LUSC	CD2AP	CD8_naive	-0.216363	2.6308e-05	0.000143947	23607
PCPG	MYH9	InfiltrationScore	-0.295231	2.6596e-05	0.000860097	4627
DLBC	CD2AP	InfiltrationScore	0.566807	2.6691e-05	0.0186853	23607
BRCA	ACTN4	Th2	-0.159041	2.7069e-05	0.000333542	81
BRCA	MYH9	nTreg	0.158936	2.7405e-05	0.00100784	4627
PAAD	CD2AP	nTreg	-0.306133	2.7757e-05	0.000454208	23607
LAML	PDLIM1	Bcell	-0.315145	2.8412e-05	0.000877389	9124
LIHC	TLN1	Macrophage	-0.213215	2.8471e-05	0.000205315	7094
LIHC	PDLIM1	Th1	0.21314	2.8661e-05	0.000215054	9124
THYM	MYH9	nTreg	-0.371888	2.8869e-05	0.000299869	4627
TGCT	ACTN4	Cytotoxic	0.316433	2.9317e-05	5.3218e-05	81
LUAD	INF2	NK	-0.193495	2.9373e-05	0.000127705	64423
LUSC	CD2AP	Tr1	0.215057	2.9501e-05	0.000152507	23607
STAD	MYH10	Exhausted	0.214756	2.9544e-05	0.000135469	4628
PRAD	PDLIM1	MAIT	-0.185596	2.9669e-05	0.000231757	9124
HNSC	ACTN4	Th17	-0.180955	2.9827e-05	0.000111094	81
SARC	CAPZB	Macrophage	-0.250677	2.9873e-05	0.000113435	832
STAD	PDLIM1	CD8_naive	-0.214534	3.0121e-05	0.000167468	9124
BLCA	ACTB	Neutrophil	0.204529	3.0753e-05	7.9275e-05	60
THYM	ACTB	Th2	-0.370618	3.0889e-05	0.000171747	60
KICH	FLNB	Th1	0.488741	3.1322e-05	0.000812985	2317
KIRC	ACTN4	NKT	-0.230157	3.1333e-05	0.000473884	81
KIRP	FLNA	Th1	-0.247223	3.1716e-05	0.000125468	2316
THYM	MYH9	CD4_naive	0.369975	3.1961e-05	0.000219469	4627
THYM	FLNA	Th2	-0.369927	3.2043e-05	0.000176988	2316
COAD	DSTN	Th2	0.248755	3.2278e-05	0.0001607	11034
SKCM	PDLIM1	Monocyte	0.188666	3.2422e-05	0.000125681	9124
MESO	TLN1	iTreg	0.429878	3.2482e-05	0.00398504	7094
BRCA	ACTN4	Exhausted	-0.157424	3.2724e-05	9.5394e-05	81
THYM	FLNA	MAIT	-0.369433	3.2892e-05	0.000861523	2316
LGG	FLNA	Th1	-0.173565	3.3007e-05	8.0259e-05	2316
CESC	INF2	Th1	0.233421	3.3149e-05	0.000345906	64423
PAAD	INF2	Bcell	0.303249	3.3296e-05	0.000345259	64423
LUSC	DSTN	iTreg	0.213595	3.3506e-05	0.000229146	11034
COAD	MYH9	Tr1	-0.248231	3.3579e-05	0.000330619	4627
THCA	CAPZB	Bcell	-0.179252	3.3734e-05	0.000141692	832
KIRC	DSTN	CD4_T	0.22924	3.3761e-05	0.000268905	11034
LUAD	FLNA	iTreg	-0.19205	3.3765e-05	0.000166219	2316
HNSC	DSTN	NK	0.179688	3.3972e-05	0.000140085	11034
KIRP	FLNB	InfiltrationScore	0.246184	3.4321e-05	0.00021128	2317
SARC	INF2	iTreg	-0.2488	3.4407e-05	0.000167679	64423
KICH	FLNB	Exhausted	0.486258	3.4831e-05	0.000741228	2317
SARC	IQGAP1	Tfh	0.24862	3.4872e-05	0.000186549	8826
TGCT	PDLIM1	NK	-0.313309	3.5461e-05	0.000321786	9124
BLCA	MYH9	Th2	-0.202798	3.5995e-05	0.000112655	4627
LGG	IQGAP1	Th2	-0.17251	3.6905e-05	0.000120508	8826
ESCA	INF2	Th17	-0.296822	3.7054e-05	0.000605358	64423
LUAD	FLNA	Tfh	-0.191049	3.7162e-05	0.000145259	2316
THYM	TLN1	Exhausted	-0.367085	3.7226e-05	0.000288787	7094
LUSC	CAPZB	Tr1	-0.212317	3.7428e-05	0.000189026	832
ESCA	MYH10	DC	-0.296504	3.7806e-05	0.000241271	4628
THYM	PDLIM1	CD8_T	0.366791	3.7807e-05	9.3657e-05	9124
KIRC	MYH9	CD4_T	-0.227679	3.83e-05	0.00029821	4627
SKCM	FLNB	Bcell	-0.186773	3.9006e-05	0.000202164	2317
PAAD	MYH9	InfiltrationScore	-0.300698	3.9046e-05	0.000210905	4627
HNSC	FLNA	Th1	-0.17832	3.9054e-05	0.000113692	2316
LGG	FLNA	MAIT	-0.171865	3.95e-05	8.8418e-05	2316
BLCA	MYH9	Tr1	-0.201336	4.1067e-05	0.000204252	4627
SARC	MYH10	CD8_naive	-0.246364	4.1264e-05	0.000197257	4628
GBM	TLN1	NK	-0.431603	4.1478e-05	0.00602101	7094
THCA	FLNA	Monocyte	-0.177083	4.2094e-05	0.000364032	2316
SKCM	MYH10	NK	0.185942	4.2276e-05	0.000143201	4628
BLCA	CAPZB	CD4_T	-0.200994	4.235e-05	0.000604093	832
LAML	FLNA	Bcell	0.308361	4.2948e-05	0.00113739	2316
LIHC	FLNA	Th1	-0.208446	4.3207e-05	0.000311841	2316
COAD	CAPZB	Th17	-0.244775	4.3483e-05	0.00128735	832
CESC	IQGAP1	Cytotoxic	-0.229818	4.4111e-05	0.000294757	8826
PRAD	CAPZB	Exhausted	-0.181605	4.4139e-05	0.000226138	832
SKCM	DSTN	Tr1	-0.185418	4.4473e-05	0.0163849	11034
PRAD	ACTN4	Th2	-0.181344	4.5288e-05	0.00141973	81
BLCA	CAPZB	Neutrophil	0.200204	4.5454e-05	0.000115201	832
PRAD	CAPZB	Th17	0.181223	4.5831e-05	0.000131334	832
CESC	FLNB	InfiltrationScore	0.229286	4.5994e-05	0.000295016	2317
UCEC	DSTN	Th17	-0.303771	4.6043e-05	0.00118916	11034
BLCA	FLNA	DC	-0.19997	4.6416e-05	0.000246419	2316
KICH	FLNB	InfiltrationScore	0.479233	4.6828e-05	0.000627774	2317
READ	FLNA	Monocyte	-0.404851	4.7129e-05	0.0383267	2316
THCA	MYH10	CD4_T	-0.175939	4.7255e-05	0.000278713	4628
TGCT	PDLIM1	Neutrophil	0.308214	4.8139e-05	0.000269378	9124
BLCA	ACTB	iTreg	-0.199517	4.8331e-05	0.000146192	60
THYM	ACTB	Gamma_delta	-0.362068	4.8344e-05	0.00121923	60
SARC	FLNB	Cytotoxic	0.244208	4.839e-05	0.000251345	2317
HNSC	DSTN	CD8_naive	-0.176113	4.8808e-05	0.000252673	11034
PRAD	CAPZB	NKT	-0.180573	4.8851e-05	0.000133635	832
BLCA	MYH9	InfiltrationScore	-0.199356	4.9027e-05	0.000117468	4627
COAD	ACTN4	MAIT	0.243142	4.9068e-05	0.00312597	81
LAML	PDLIM1	Cytotoxic	0.30607	4.927e-05	0.00145279	9124
CESC	IQGAP1	iTreg	-0.228246	4.9896e-05	0.0005577	8826
THCA	MYH10	Th17	0.175379	4.9996e-05	0.000151333	4628
THCA	FLNB	CD4_naive	-0.175367	5.0057e-05	0.000294385	2317
PRAD	FLNB	DC	-0.180284	5.0251e-05	0.000441627	2317
ESCA	PDLIM1	Cytotoxic	0.291885	5.0494e-05	0.000922313	9124
PRAD	TLN1	Gamma_delta	-0.180189	5.0719e-05	0.00050916	7094
DLBC	MYH9	Th17	-0.550232	5.0893e-05	0.0119075	4627
PCPG	IQGAP1	Macrophage	-0.285092	5.1189e-05	0.00215732	8826
HNSC	FLNB	Th17	0.175373	5.256e-05	0.000186277	2317
SKCM	PDLIM1	InfiltrationScore	-0.183646	5.2718e-05	0.000168334	9124
STAD	FLNA	Exhausted	0.208011	5.2821e-05	0.000227696	2316
THYM	CD2AP	Gamma_delta	0.360178	5.3283e-05	0.00129685	23607
KIRP	FLNA	iTreg	-0.240277	5.3391e-05	0.000272829	2316
CESC	PDLIM1	CD8_naive	-0.227312	5.3662e-05	0.000471179	9124
BLCA	MYH10	Central_memory	0.19826	5.404e-05	0.000438263	4628
PRAD	FLNA	Th2	-0.179475	5.438e-05	0.00162177	2316
THCA	INF2	Cytotoxic	-0.174501	5.4595e-05	0.000166099	64423
BLCA	MYH10	Macrophage	0.198122	5.47e-05	0.000140415	4628
UCEC	PDLIM1	Macrophage	0.300904	5.4722e-05	0.00106995	9124
BRCA	PDLIM1	NKT	-0.152863	5.5345e-05	0.000265395	9124
STAD	TLN1	Exhausted	0.207267	5.6258e-05	0.000240608	7094
BRCA	DSTN	MAIT	-0.152528	5.749e-05	0.00182929	11034
KICH	CAPZB	Effector_memory	-0.473831	5.8543e-05	0.0773002	832
BRCA	ACTN4	Gamma_delta	0.152325	5.8825e-05	0.000322712	81
ESCA	FLNB	Cytotoxic	0.289322	5.9162e-05	0.00105386	2317
PCPG	FLNB	NK	-0.282634	5.9773e-05	0.00111506	2317
COAD	FLNB	nTreg	-0.240391	6.0031e-05	0.000771743	2317
UCEC	CD2AP	Central_memory	0.299314	6.0172e-05	0.00126056	23607
STAD	CD2AP	Tr1	0.206449	6.0272e-05	0.00024542	23607
BLCA	PDLIM1	Th17	-0.196818	6.137e-05	0.000331097	9124
BLCA	ACTB	Th2	-0.196789	6.1525e-05	0.000186394	60
BLCA	ACTB	CD4_naive	0.196789	6.1526e-05	0.000213462	60
SARC	FLNB	InfiltrationScore	0.24085	6.1838e-05	0.000251856	2317
SKCM	PDLIM1	iTreg	-0.181903	6.2227e-05	0.000220758	9124
LUSC	FLNB	Th17	-0.206217	6.2886e-05	0.000704642	2317
TGCT	FLNB	Neutrophil	-0.303672	6.2925e-05	0.000340575	2317
PRAD	FLNB	Tfh	0.177957	6.3003e-05	0.000171027	2317
PCPG	MYH10	Bcell	0.281755	6.3156e-05	0.000496635	4628
HNSC	DSTN	iTreg	0.173457	6.359e-05	0.000187354	11034
CESC	FLNB	Cytotoxic	0.22496	6.4377e-05	0.000414163	2317
BLCA	ACTN4	iTreg	-0.196052	6.5639e-05	0.000195237	81
THYM	ACTB	MAIT	-0.356087	6.5641e-05	0.00132064	60
ESCA	FLNA	MAIT	0.287613	6.5701e-05	0.00152388	2316
PRAD	CAPZB	NK	-0.177385	6.6581e-05	0.000156527	832
KIRP	MYH9	iTreg	-0.23715	6.7163e-05	0.000334713	4627
BLCA	MYH9	Cytotoxic	-0.195714	6.7609e-05	0.000165585	4627
KIRP	FLNB	Th1	0.236967	6.8065e-05	0.000254772	2317
ACC	CAPZB	NK	-0.432292	6.9375e-05	0.00170194	832
STAD	CAPZB	Central_memory	-0.204755	6.9464e-05	0.000449352	832
LIHC	PDLIM1	CD4_T	0.202863	6.9581e-05	0.000244491	9124
BRCA	ACTB	CD8_naive	0.150835	6.9585e-05	0.00017857	60
GBM	MYH10	DC	0.419946	6.9881e-05	0.00210584	4628
LIHC	CD2AP	Central_memory	0.202778	7.0079e-05	0.000553789	23607
LUSC	DSTN	Cytotoxic	0.204831	7.0608e-05	0.000255407	11034
STAD	PDLIM1	InfiltrationScore	0.204555	7.0633e-05	0.000250116	9124
HNSC	FLNA	Exhausted	-0.172298	7.1287e-05	0.000289477	2316
UCEC	IQGAP1	Neutrophil	0.296303	7.1917e-05	0.000676749	8826
SARC	FLNA	Central_memory	-0.238679	7.233e-05	0.000593795	2316
HNSC	CD2AP	iTreg	-0.171809	7.4793e-05	0.000216894	23607
SARC	MYH10	Neutrophil	-0.238126	7.5254e-05	0.000386355	4628
READ	PDLIM1	CD8_naive	0.394348	7.6776e-05	0.026784	9124
BRCA	PDLIM1	NK	0.149948	7.6842e-05	0.000181243	9124
LUSC	ACTN4	Macrophage	-0.203753	7.7221e-05	0.000324764	81
GBM	CAPZB	NK	-0.417536	7.7652e-05	0.00656655	832
BLCA	FLNA	Cytotoxic	-0.194111	7.7731e-05	0.000189201	2316
COAD	DSTN	Th17	-0.236757	7.8078e-05	0.00201714	11034
LUAD	CAPZB	Th17	0.183057	7.8521e-05	0.000248076	832
HNSC	DSTN	CD4_naive	-0.171271	7.8838e-05	0.000561916	11034
LAML	PDLIM1	NKT	-0.29794	7.9471e-05	0.00121442	9124
SKCM	FLNB	CD8_naive	0.178911	8.2425e-05	0.000278383	2317
LUAD	FLNA	Effector_memory	0.182475	8.2819e-05	0.000402306	2316
PAAD	MYH9	Tr1	-0.288219	8.3354e-05	0.000497977	4627
LIHC	MYH10	InfiltrationScore	-0.200702	8.3385e-05	0.00031634	4628
THYM	ACTB	Th1	-0.351322	8.3394e-05	0.00133726	60
HNSC	FLNA	MAIT	-0.17066	8.3677e-05	0.00105907	2316
LIHC	MYH10	Tfh	-0.200584	8.4212e-05	0.000379845	4628
LIHC	CD2AP	MAIT	0.200582	8.4226e-05	0.000587945	23607
CESC	CAPZB	Monocyte	-0.221407	8.4442e-05	0.00312623	832
HNSC	ACTN4	nTreg	-0.170517	8.4853e-05	0.00122725	81
COAD	IQGAP1	Gamma_delta	0.235505	8.5395e-05	0.00606975	8826
TGCT	ACTN4	CD4_T	0.298048	8.7141e-05	0.0101152	81
ACC	CAPZB	Neutrophil	0.426925	8.7215e-05	0.000988711	832
LIHC	MYH9	CD4_T	-0.200078	8.7831e-05	0.000302632	4627
STAD	TLN1	Tr1	0.201742	8.9166e-05	0.00035159	7094
UVM	MYH9	Effector_memory	0.423368	9.1227e-05	0.00160255	4627
STAD	IQGAP1	Gamma_delta	0.201225	9.3037e-05	0.000542212	8826
THYM	DSTN	Tr1	0.349101	9.3115e-05	0.00777942	11034
KIRP	ACTN4	NK	-0.232605	9.3243e-05	0.000416621	81
KIRP	ACTB	nTreg	-0.232589	9.3344e-05	0.00159071	60
READ	PDLIM1	Gamma_delta	0.390003	9.3511e-05	0.0228715	9124
BLCA	ACTN4	NK	-0.191909	9.3993e-05	0.000230497	81
LUAD	INF2	Cytotoxic	-0.181063	9.4173e-05	0.00028845	64423
HNSC	DSTN	Central_memory	0.169365	9.4881e-05	0.00036566	11034
PRAD	INF2	Cytotoxic	-0.173664	9.4918e-05	0.000251602	64423
HNSC	MYH10	CD4_T	0.169343	9.508e-05	0.000311722	4628
CESC	FLNB	Bcell	0.219801	9.5326e-05	0.00204371	2317
KIRC	PDLIM1	Gamma_delta	-0.215895	9.6565e-05	0.00163284	9124
STAD	CD2AP	iTreg	0.200708	9.7061e-05	0.000630694	23607
COAD	MYH10	Effector_memory	0.2337	9.7088e-05	0.00248883	4628
LGG	FLNA	Macrophage	-0.162995	9.8082e-05	0.000405936	2316
ACC	ACTB	CD8_T	-0.423976	9.8737e-05	0.00108053	60
THYM	ACTN4	nTreg	-0.347871	9.8943e-05	0.000721113	81
LUSC	TLN1	CD8_naive	-0.200591	0.000100148	0.000461771	7094
LUAD	CAPZB	Neutrophil	0.180364	0.000100332	0.000282141	832
HNSC	PDLIM1	iTreg	0.16872	0.000100967	0.00028405	9124
HNSC	TLN1	nTreg	0.168593	0.000102212	0.00141005	7094
LUSC	MYH10	Th17	-0.200257	0.000102915	0.00104135	4628
KIRP	FLNA	Tfh	-0.231158	0.000103365	0.000439193	2316
COAD	CAPZB	MAIT	-0.232647	0.00010459	0.00504887	832
SARC	ACTN4	Effector_memory	-0.233473	0.000104698	0.0110999	81
KIRP	ACTN4	Neutrophil	0.230893	0.000105331	0.000320846	81
KIRP	ACTB	MAIT	-0.230641	0.000107226	0.000431973	60
ESCA	PDLIM1	NK	0.279458	0.000107344	0.00146301	9124
LAML	PDLIM1	Tfh	0.292651	0.000107641	0.00111481	9124
LGG	DSTN	Macrophage	-0.161966	0.000108676	0.000444554	11034
COAD	FLNB	NK	-0.232048	0.000109097	0.000407649	2317
HNSC	ACTB	Bcell	0.1679	0.000109247	0.000526835	60
ACC	CAPZB	Exhausted	-0.421524	0.000109377	0.00193051	832
KIRC	PDLIM1	NK	-0.214115	0.00011057	0.00345297	9124
STAD	FLNA	Th1	0.199065	0.000110967	0.000405453	2316
GBM	MYH10	CD8_naive	-0.409213	0.000111101	0.00156858	4628
PRAD	ACTN4	iTreg	-0.171861	0.00011242	0.000870719	81
HNSC	MYH9	MAIT	-0.167576	0.000112689	0.00134289	4627
SKCM	FLNB	Th1	-0.17548	0.000113145	0.000407407	2317
COAD	ACTN4	Neutrophil	-0.231418	0.000114028	0.000345681	81
PAAD	MYH9	DC	-0.282692	0.00011534	0.00409458	4627
PRAD	CD2AP	CD4_T	0.171577	0.000115447	0.000275552	23607
TGCT	FLNB	Tfh	0.293033	0.00011585	0.000250234	2317
PAAD	INF2	iTreg	0.282535	0.000116393	0.000772145	64423
HNSC	INF2	CD4_naive	-0.167207	0.000116744	0.000767092	64423
STAD	MYH10	Macrophage	0.198434	0.000116791	0.000828487	4628
UVM	FLNB	CD4_naive	0.417321	0.000117557	0.00360563	2317
THCA	FLNA	Cytotoxic	-0.166615	0.000118105	0.000345355	2316
KIRP	DSTN	Th1	0.229213	0.000118613	0.000424707	11034
BLCA	IQGAP1	Monocyte	-0.189164	0.000118743	0.00207986	8826
PRAD	CD2AP	Th17	-0.170946	0.000122425	0.000324367	23607
TGCT	ACTN4	Bcell	0.291928	0.00012326	0.000211276	81
STAD	PDLIM1	Tfh	0.197584	0.000125097	0.000341352	9124
COAD	FLNB	Cytotoxic	-0.230065	0.000125341	0.000433888	2317
SARC	IQGAP1	iTreg	0.230813	0.000126082	0.000535995	8826
BLCA	FLNA	Exhausted	-0.188433	0.000126303	0.000326462	2316
KIRP	MYH9	NKT	-0.228299	0.000126477	0.000900886	4627
LIHC	PDLIM1	Exhausted	0.195628	0.0001266	0.000725143	9124
ACC	ACTN4	iTreg	0.417895	0.00012708	0.00293195	81
ACC	ACTB	Cytotoxic	-0.417895	0.000127082	0.00114643	60
LUSC	PDLIM1	CD8_naive	-0.19765	0.000127095	0.000566854	9124
THYM	PDLIM1	Macrophage	-0.342703	0.000127353	0.000320655	9124
STAD	PDLIM1	Cytotoxic	0.197126	0.000129792	0.000380335	9124
CESC	IQGAP1	InfiltrationScore	-0.215631	0.000130061	0.000733024	8826
ESCA	MYH10	MAIT	0.275935	0.000132087	0.00235047	4628
KIRP	ACTB	Cytotoxic	-0.227651	0.000132351	0.000446924	60
CESC	INF2	Exhausted	0.215327	0.000133006	0.00131184	64423
SARC	DSTN	Cytotoxic	0.229992	0.000133463	0.000631882	11034
STAD	MYH9	Bcell	-0.196717	0.000134127	0.000534719	4627
READ	ACTN4	Cytotoxic	0.381891	0.00013414	0.00619729	81
LUSC	CD2AP	DC	0.196943	0.000134512	0.0029905	23607
KIRC	DSTN	Cytotoxic	0.211511	0.000134523	0.00381598	11034
LGG	TLN1	Monocyte	0.159766	0.000135028	0.000655732	7094
PRAD	INF2	Macrophage	0.169686	0.000137583	0.000845019	64423
LIHC	INF2	MAIT	-0.194595	0.000137652	0.000894921	64423
BRCA	PDLIM1	InfiltrationScore	0.144597	0.000138177	0.000355069	9124
LIHC	PDLIM1	NKT	0.194517	0.000138524	0.000800355	9124
THYM	MYH10	Bcell	0.340934	0.000138706	0.000483856	4628
LUAD	CD2AP	Gamma_delta	0.176663	0.000139702	0.00172446	23607
THYM	TLN1	MAIT	0.340698	0.000140285	0.00205266	7094
LGG	FLNA	Cytotoxic	-0.159364	0.000140455	0.000294503	2316
THCA	FLNA	nTreg	-0.164748	0.000141079	0.000604302	2316
PRAD	TLN1	DC	0.169367	0.000141681	0.00100538	7094
ESCA	FLNB	Tfh	0.274599	0.00014279	0.00193699	2317
TGCT	CD2AP	Th17	0.289282	0.00014286	0.000296246	23607
PCPG	PDLIM1	CD8_naive	0.26836	0.000142955	0.00127542	9124
LGG	PDLIM1	CD8_naive	0.159165	0.000143219	0.000988831	9124
LUAD	CAPZB	Exhausted	-0.176285	0.000144456	0.0005274	832
LUSC	ACTB	Cytotoxic	-0.196006	0.000144973	0.000496908	60
LUSC	ACTN4	CD8_T	0.196005	0.000144987	0.000855744	81
LIHC	FLNA	MAIT	-0.193897	0.000145628	0.000938282	2316
KIRC	DSTN	CD4_naive	-0.210431	0.000145818	0.0102321	11034
PCPG	ACTN4	NKT	-0.267896	0.000146939	0.0018027	81
PRAD	MYH9	iTreg	-0.168932	0.000147477	0.00109485	4627
GBM	MYH9	Macrophage	-0.40239	0.000147987	0.00142397	4627
THCA	FLNA	Tfh	-0.164201	0.000148564	0.000374877	2316
CESC	FLNB	CD8_T	0.21378	0.00014901	0.00128874	2317
LIHC	MYL6	Bcell	-0.193573	0.000149472	0.001162	4637
BLCA	ACTB	NKT	-0.186419	0.000149538	0.00050983	60
COAD	CAPZB	Neutrophil	0.227505	0.000149687	0.000445537	832
DLBC	CAPZB	Th17	-0.520372	0.0001499	0.0173024	832
KIRP	FLNA	Gamma_delta	0.225853	0.000150012	0.00233903	2316
TGCT	CD2AP	Macrophage	0.288088	0.000152617	0.00119777	23607
ACC	ACTB	Th2	-0.413281	0.000153414	0.00216532	60
ESCA	CD2AP	Gamma_delta	0.273267	0.000154268	0.00502862	23607
SARC	MYH10	CD4_naive	-0.227882	0.000154341	0.000688835	4628
COAD	FLNA	CD8_naive	-0.227055	0.000154395	0.00184913	2316
THYM	FLNA	NK	-0.338626	0.000154933	0.000536009	2316
LUSC	DSTN	Neutrophil	-0.19513	0.000155441	0.000447963	11034
HNSC	DSTN	InfiltrationScore	0.164164	0.000155711	0.000470772	11034
THYM	TLN1	Tr1	-0.338373	0.000156815	0.00823377	7094
THCA	INF2	Th1	-0.163606	0.000157128	0.000430851	64423
CESC	IQGAP1	MAIT	-0.213013	0.000157598	0.00301583	8826
UCEC	CD2AP	Th17	-0.282533	0.000158568	0.00295357	23607
KIRC	CAPZB	CD8_naive	0.209302	0.000158574	0.00270403	832
STAD	ACTN4	nTreg	-0.194574	0.000159151	0.000448543	81
ESCA	TLN1	MAIT	-0.272603	0.000160307	0.0026514	7094
STAD	MYH9	Tfh	-0.194316	0.000162446	0.000437684	4627
LUAD	CAPZB	Macrophage	-0.174867	0.000163666	0.000925455	832
THCA	IQGAP1	Gamma_delta	0.16316	0.00016385	0.00122375	8826
BLCA	MYH9	NK	-0.185304	0.000164054	0.000392962	4627
TGCT	IQGAP1	Bcell	-0.286693	0.000164812	0.000279815	8826
ESCA	INF2	Bcell	-0.271929	0.000166664	0.00156304	64423
THCA	CAPZB	Gamma_delta	-0.162897	0.000167936	0.00124888	832
HNSC	CAPZB	Neutrophil	-0.163352	0.000168017	0.000526157	832
PRAD	INF2	DC	0.167445	0.000168961	0.00115323	64423
KIRC	MYL6	Tfh	-0.208261	0.000171256	0.00112206	4637
LUAD	MYH9	MAIT	0.174336	0.000171455	0.00170164	4627
THYM	CAPZB	nTreg	0.336262	0.000173368	0.00107672	832
HNSC	INF2	Monocyte	-0.162979	0.000173958	0.00130214	64423
CESC	FLNA	InfiltrationScore	-0.211573	0.000174983	0.00095385	2316
TGCT	PDLIM1	Exhausted	-0.285568	0.000175293	0.000909301	9124
PRAD	FLNA	Exhausted	-0.166728	0.000180353	0.000775039	2316
SARC	FLNA	DC	0.225529	0.000181215	0.00096356	2316
STAD	DSTN	Cytotoxic	0.192933	0.000181215	0.000516269	11034
BRCA	ACTN4	iTreg	-0.141968	0.000183001	0.000586765	81
SKCM	ACTB	Th2	0.170085	0.000183985	0.000924787	60
LGG	INF2	DC	0.156557	0.000184413	0.00118643	64423
ESCA	PDLIM1	iTreg	0.269799	0.000188317	0.00872972	9124
ACC	ACTN4	CD4_naive	-0.408046	0.000189333	0.00464479	81
KIRP	FLNB	Tr1	0.222385	0.000190484	0.000968808	2317
LUSC	CAPZB	Macrophage	-0.192534	0.000190789	0.000713678	832
KICH	CAPZB	Bcell	0.443591	0.000191124	0.00618702	832
SARC	MYH10	Tfh	0.224578	0.000193269	0.000872486	4628
HNSC	ACTB	NKT	-0.161839	0.000193382	0.000957077	60
THYM	CAPZB	NK	0.333903	0.00019378	0.000655374	832
LIHC	CAPZB	Th17	0.190315	0.000193838	0.000591605	832
MESO	TLN1	Central_memory	0.389292	0.000194001	0.00245726	7094
LUAD	TLN1	DC	0.172784	0.000196272	0.00113056	7094
KIRP	PDLIM1	NKT	-0.221906	0.00019681	0.00129781	9124
PRAD	MYH9	Th1	-0.165614	0.000199473	0.00110333	4627
ESCA	MYH9	Tr1	0.268774	0.000199652	0.00833595	4627
CESC	FLNA	Macrophage	-0.209713	0.000200095	0.00184309	2316
ACC	ACTN4	CD4_T	0.406337	0.000202637	0.126319	81
STAD	CAPZB	NKT	-0.19143	0.000203892	0.0018755	832
BLCA	MYH9	Macrophage	-0.18264	0.000204295	0.000493446	4627
ESCA	CAPZB	DC	-0.268311	0.000204969	0.00105369	832
TGCT	IQGAP1	iTreg	-0.282633	0.000205652	0.0042954	8826
ACC	ACTN4	Macrophage	0.405906	0.00020613	0.00403503	81
THYM	PDLIM1	Cytotoxic	-0.332574	0.00020624	0.0052004	9124
THYM	MYH10	Effector_memory	-0.332365	0.000208259	0.000511136	4628
LAML	FLNB	iTreg	-0.280751	0.000208571	0.0088816	2317
LAML	MYH9	Exhausted	-0.280702	0.000209125	0.00679641	4627
KICH	FLNB	NK	0.441014	0.000210341	0.00719921	2317
MESO	TLN1	Bcell	0.387241	0.000211085	0.00646727	7094
SKCM	FLNB	Exhausted	-0.168493	0.000211789	0.000757244	2317
TGCT	FLNA	Monocyte	-0.281986	0.000212979	0.000343396	2316
GBM	MYH9	Bcell	0.393483	0.0002132	0.00318139	4627
PRAD	IQGAP1	Gamma_delta	0.164843	0.000213797	0.00160228	8826
PRAD	CAPZB	Cytotoxic	-0.164742	0.000215737	0.000547191	832
BLCA	MYH9	Neutrophil	0.181739	0.000219874	0.000517933	4627
BRCA	CD2AP	Tfh	0.140138	0.000221891	0.000522793	23607
BRCA	INF2	Gamma_delta	-0.140113	0.000222471	0.00106445	64423
PCPG	FLNB	iTreg	-0.260665	0.000224289	0.00270733	2317
CESC	MYL6	Central_memory	0.2081	0.000224563	0.00163732	4637
ACC	CAPZB	CD8_T	-0.403734	0.000224567	0.00212479	832
LUSC	TLN1	nTreg	0.190429	0.000224823	0.00328936	7094
STAD	MYH9	NK	-0.190175	0.000224833	0.000697646	4627
LUSC	MYH10	Exhausted	0.190285	0.000227351	0.00113695	4628
THCA	PDLIM1	Neutrophil	0.159607	0.000227858	0.000518008	9124
HNSC	MYH9	Bcell	0.16005	0.000228031	0.00101206	4627
PCPG	IQGAP1	nTreg	-0.260347	0.000228438	0.00110699	8826
ESCA	FLNA	nTreg	0.266293	0.000229756	0.00085671	2316
KIRC	FLNA	Th2	0.204139	0.000231383	0.00102645	2316
COAD	CAPZB	Gamma_delta	0.221006	0.000232798	0.012632	832
SARC	INF2	Neutrophil	0.221614	0.000235815	0.00109546	64423
READ	PDLIM1	Monocyte	0.368764	0.000235833	0.0601691	9124
HNSC	MYH9	DC	-0.159653	0.00023646	0.00139787	4627
PRAD	FLNA	InfiltrationScore	-0.163663	0.000237609	0.000973832	2316
STAD	MYH9	Central_memory	-0.189452	0.000237804	0.00132215	4627
PAAD	IQGAP1	Th17	-0.26956	0.000242933	0.00107875	8826
BRCA	TLN1	nTreg	0.139081	0.000247762	0.00450315	7094
THCA	IQGAP1	Monocyte	-0.158677	0.000248131	0.00167665	8826
ESCA	FLNA	Macrophage	-0.264918	0.000248215	0.00204976	2316
LUAD	FLNA	InfiltrationScore	-0.169945	0.000250589	0.000791552	2316
ESCA	CD2AP	Neutrophil	-0.264725	0.000250918	0.00195396	23607
SARC	IQGAP1	CD4_naive	-0.220662	0.000251236	0.00106178	8826
HNSC	TLN1	Th17	-0.15893	0.000252577	0.000778165	7094
PRAD	ACTN4	Macrophage	-0.16286	0.000255201	0.00143722	81
HNSC	PDLIM1	CD4_naive	-0.158803	0.000255523	0.00143283	9124
CESC	DSTN	CD8_naive	-0.206189	0.000257163	0.00181601	11034
HNSC	MYH10	CD4_naive	-0.158732	0.000257183	0.00144074	4628
PRAD	PDLIM1	Th1	-0.162752	0.000257661	0.00137776	9124
LGG	MYH10	MAIT	0.153039	0.000257777	0.000536801	4628
THCA	ACTN4	NKT	-0.158204	0.000259089	0.00188384	81
MESO	TLN1	Th1	0.382074	0.000260436	0.00352748	7094
KIRC	CAPZB	MAIT	-0.202458	0.000261158	0.00384244	832
ESCA	INF2	Gamma_delta	0.263979	0.000261609	0.00674431	64423
LIHC	IQGAP1	CD8_naive	0.186447	0.000262445	0.00609601	8826
BLCA	ACTB	Bcell	0.179544	0.000262606	0.00623132	60
PAAD	FLNB	Gamma_delta	0.268117	0.000263066	0.0012404	2317
BRCA	PDLIM1	Cytotoxic	0.138448	0.000264584	0.00060361	9124
STAD	CAPZB	Monocyte	0.188059	0.000264755	0.00127097	832
KIRC	TLN1	CD4_T	0.202176	0.00026649	0.00151089	7094
PAAD	MYH9	nTreg	-0.267818	0.000267421	0.00249719	4627
LUSC	FLNA	NKT	-0.188158	0.000267857	0.00219458	2316
BRCA	MYH9	Effector_memory	0.138287	0.000269017	0.00124639	4627
KIRC	FLNB	Th17	-0.202032	0.000269251	0.00144793	2317
THCA	CAPZB	MAIT	0.157777	0.00026935	0.000942589	832
LGG	CD2AP	Macrophage	-0.152565	0.00026952	0.00101838	23607
LAML	ACTN4	NK	0.275845	0.000271648	0.00643889	81
READ	ACTN4	Neutrophil	-0.365128	0.000274581	0.00326726	81
PRAD	INF2	Tfh	-0.162027	0.000274734	0.000691696	64423
LIHC	TLN1	InfiltrationScore	-0.185843	0.000275014	0.000957356	7094
KIRP	FLNA	CD8_T	-0.216905	0.000275733	0.001171	2316
PAAD	FLNB	nTreg	-0.267248	0.000275923	0.00255574	2317
PAAD	DSTN	Gamma_delta	0.267243	0.000275994	0.00128967	11034
LIHC	MYH9	Th17	0.185733	0.000277365	0.000826628	4627
BRCA	CD2AP	nTreg	-0.137987	0.000277477	0.00483847	23607
UVM	DSTN	Neutrophil	-0.395724	0.000279863	0.00130324	11034
PRAD	TLN1	CD4_T	-0.161742	0.000281731	0.00063905	7094
BLCA	ACTB	Monocyte	-0.178657	0.000281991	0.00398444	60
LGG	MYH9	Tfh	-0.152073	0.00028225	0.00183151	4627
THYM	MYH10	CD4_T	0.325703	0.000283366	0.000659566	4628
CESC	PDLIM1	CD4_naive	-0.20477	0.000284167	0.0155392	9124
SARC	IQGAP1	NKT	-0.218749	0.000285117	0.00401231	8826
UVM	PDLIM1	Th17	0.394995	0.000287888	0.00304287	9124
LAML	FLNB	Neutrophil	0.274705	0.000288633	0.00454843	2317
LGG	ACTB	Macrophage	0.151821	0.000288977	0.00108693	60
LIHC	TLN1	Th2	-0.185075	0.000291808	0.00658672	7094
SKCM	TLN1	Neutrophil	0.164806	0.000291964	0.000712666	7094
BRCA	MYH9	Th2	-0.13749	0.000292084	0.0022086	4627
THYM	ACTB	InfiltrationScore	-0.325014	0.000292412	0.00253954	60
ESCA	FLNB	Gamma_delta	0.26184	0.000294638	0.00719324	2317
PCPG	FLNB	Th1	-0.255736	0.000297182	0.00493677	2317
THYM	ACTN4	InfiltrationScore	-0.324646	0.000297357	0.00256696	81
KIRP	FLNB	Neutrophil	-0.215617	0.000300386	0.000858395	2317
LIHC	CD2AP	CD4_naive	0.184681	0.000300797	0.00148761	23607
STAD	MYH9	MAIT	-0.186335	0.000302098	0.00458438	4627
KIRC	MYH10	MAIT	0.200357	0.00030339	0.00424956	4628
SARC	MYH10	Cytotoxic	0.217801	0.000303442	0.00131952	4628
COAD	CD2AP	Tr1	0.216919	0.000305326	0.00200378	23607
GBM	FLNB	Cytotoxic	-0.384457	0.00030546	0.00301934	2317
LGG	FLNA	Effector_memory	-0.151161	0.000307332	0.000949836	2316
BLCA	ACTN4	CD4_naive	0.177552	0.000307993	0.000940648	81
STAD	CAPZB	iTreg	-0.186032	0.000309133	0.00170126	832
PRAD	INF2	Gamma_delta	-0.160602	0.000311415	0.00217515	64423
LIHC	CAPZB	nTreg	-0.184218	0.00031168	0.00548181	832
CESC	FLNA	DC	-0.203327	0.000314347	0.0023363	2316
UVM	DSTN	Effector_memory	0.392634	0.000315341	0.00374146	11034
COAD	MYH9	iTreg	-0.216374	0.000316457	0.00140185	4627
STAD	PDLIM1	iTreg	0.18571	0.000316805	0.00173742	9124
THCA	FLNA	Th1	-0.155979	0.000316884	0.000835927	2316
UCEC	FLNA	Th2	-0.269834	0.000317337	0.00333811	2316
CESC	CAPZB	CD8_naive	-0.203159	0.000318027	0.00218038	832
PCPG	MYH9	Bcell	0.254416	0.00032014	0.00186302	4627
HNSC	ACTN4	InfiltrationScore	0.156303	0.000320205	0.000918413	81
THYM	CD2AP	CD4_T	-0.322994	0.000320522	0.000739455	23607
LUAD	FLNB	Gamma_delta	0.167033	0.000320649	0.00328038	2317
LUSC	MYH9	NKT	-0.185711	0.000322775	0.00255201	4627
ESCA	PDLIM1	CD8_T	0.260088	0.000324557	0.00985348	9124
SKCM	PDLIM1	CD8_T	-0.163572	0.000324592	0.000942586	9124
LUSC	INF2	Th17	-0.185616	0.000325084	0.00260232	64423
COAD	FLNB	CD8_T	-0.21591	0.000326234	0.00152612	2317
SKCM	ACTN4	InfiltrationScore	-0.163496	0.000326716	0.000939771	81
LUAD	CD2AP	Tr1	0.166779	0.000327569	0.00300324	23607
STAD	MYH9	Tr1	-0.185203	0.000329202	0.00115464	4627
UCEC	MYH9	Neutrophil	0.269045	0.000330947	0.00251171	4627
PCPG	ACTN4	Bcell	0.253197	0.000342791	0.00197351	81
LUAD	CAPZB	Monocyte	-0.16619	0.000344102	0.00390683	832
PCPG	ACTN4	InfiltrationScore	-0.252928	0.000347991	0.00645351	81
LUAD	CD2AP	Bcell	0.165948	0.000351136	0.00275126	23607
LIHC	FLNB	Bcell	-0.182607	0.000352483	0.00238237	2317
ESCA	ACTN4	Exhausted	0.258518	0.000353724	0.0113861	81
SKCM	ACTB	Cytotoxic	0.16255	0.000354178	0.000923638	60
STAD	PDLIM1	Exhausted	0.184122	0.000357201	0.00124679	9124
THCA	IQGAP1	DC	-0.154573	0.000359379	0.00117674	8826
CESC	FLNA	CD4_T	0.201385	0.000359655	0.00228655	2316
BRCA	FLNA	NK	-0.135446	0.000359887	0.000781673	2316
LUSC	PDLIM1	InfiltrationScore	0.184142	0.00036332	0.000995382	9124
BRCA	MYH9	Neutrophil	0.13525	0.000367119	0.00080682	4627
KICH	CAPZB	Exhausted	-0.42557	0.00036767	0.0047499	832
LUAD	FLNA	NKT	-0.165349	0.000369112	0.00224602	2316
ACC	DSTN	MAIT	-0.390447	0.000374594	0.00683084	11034
THYM	PDLIM1	Monocyte	-0.319452	0.000375905	0.000824167	9124
LUSC	ACTB	InfiltrationScore	-0.18359	0.000378677	0.00103549	60
LUAD	MYH9	Monocyte	-0.165038	0.000378784	0.00419119	4627
HNSC	IQGAP1	Th1	0.154359	0.000380755	0.000929464	8826
BRCA	PDLIM1	Exhausted	0.13483	0.000383038	0.000966441	9124
COAD	TLN1	CD4_T	-0.213409	0.000383901	0.00164963	7094
SKCM	FLNB	Central_memory	-0.161562	0.000385122	0.00108347	2317
COAD	FLNA	NKT	-0.213285	0.000387002	0.00480637	2316
LUSC	ACTN4	DC	-0.183219	0.000389331	0.00561145	81
KIRC	ACTN4	Th17	0.1968	0.00038971	0.00200251	81
ESCA	FLNA	Central_memory	0.256654	0.000391517	0.0026493	2316
SKCM	MYH9	Bcell	-0.161353	0.000391989	0.00160617	4627
KIRP	MYH10	Th17	-0.211558	0.000392131	0.00202954	4628
KIRP	FLNB	DC	0.211528	0.0003929	0.00225222	2317
SARC	FLNB	nTreg	0.213705	0.000395932	0.00315595	2317
CESC	MYH10	CD8_T	0.19992	0.000397765	0.00301068	4628
KIRP	MYH10	InfiltrationScore	0.211115	0.000403608	0.00201374	4628
UVM	ACTN4	CD4_T	0.386069	0.000404796	0.0109823	81
PAAD	IQGAP1	CD8_T	0.260024	0.000407723	0.00200157	8826
SKCM	ACTN4	Monocyte	-0.160886	0.000407744	0.00131677	81
THYM	ACTN4	Th2	-0.317615	0.000407987	0.00145293	81
LUSC	CAPZB	Effector_memory	0.182538	0.000409631	0.00197386	832
DLBC	CD2AP	iTreg	-0.489832	0.000409816	0.0167265	23607
LGG	CAPZB	Gamma_delta	0.147943	0.000413437	0.00422257	832
UVM	ACTN4	iTreg	0.385497	0.000413593	0.00502033	81
THCA	DSTN	Gamma_delta	0.152893	0.000417131	0.00263159	11034
LAML	PDLIM1	CD8_T	0.267323	0.000424916	0.00582893	9124
PCPG	IQGAP1	InfiltrationScore	-0.249216	0.00042758	0.00749004	8826
LUAD	PDLIM1	MAIT	-0.163546	0.000428515	0.0035373	9124
CESC	PDLIM1	Cytotoxic	0.198751	0.000430877	0.00227693	9124
LUSC	TLN1	Cytotoxic	0.181846	0.000431264	0.00134998	7094
ACC	ACTN4	Effector_memory	0.386612	0.000432497	0.0978999	81
PAAD	ACTN4	Tfh	0.258831	0.000434434	0.00144157	81
STAD	CD2AP	Cytotoxic	0.181388	0.000438222	0.00114511	23607
ESCA	MYH9	MAIT	0.254517	0.000439417	0.00529069	4627
BLCA	FLNA	iTreg	-0.172995	0.000440686	0.00116728	2316
SARC	FLNB	CD8_T	0.211945	0.000443222	0.00245334	2317
ACC	CAPZB	Th2	-0.385918	0.000443818	0.00479842	832
ACC	ACTN4	NK	0.385917	0.00044383	0.00605869	81
PRAD	CD2AP	NK	0.156469	0.000445348	0.000954309	23607
TGCT	FLNB	InfiltrationScore	0.267595	0.000453694	0.0035286	2317
BRCA	MYH9	Tfh	-0.133143	0.000453757	0.00102713	4627
STAD	INF2	Gamma_delta	0.180804	0.000457607	0.00211194	64423
SARC	INF2	Th2	0.211407	0.000458683	0.0118469	64423
KIRP	ACTB	iTreg	-0.20902	0.000462112	0.00184578	60
THYM	FLNA	Gamma_delta	-0.314765	0.00046278	0.00484499	2316
KICH	INF2	Monocyte	-0.418761	0.000466419	0.256967	64423
MESO	FLNB	Gamma_delta	0.367244	0.000467039	0.0283353	2317
LUAD	FLNA	Th2	-0.162476	0.000467865	0.00454069	2316
KIRP	MYH10	Exhausted	0.208802	0.000468618	0.00242469	4628
GBM	CAPZB	Central_memory	0.373327	0.000469305	0.0278656	832
CESC	DSTN	Th17	-0.197462	0.000470296	0.00373814	11034
[truncated: 9,552 more rows]
